# Supplementary material for: The Escherichia coli Phosphotyrosine Proteome Relates to Core Pathways and Virulence
Source: PLoS Pathog. 2013 Jun 13;9(6):e1003403. doi: 10.1371/journal.ppat.1003403 (PMC3681748; doi:10.1371/journal.ppat.1003403)
Supplement: Table S1 — Datasets for phosphotyrosine profiling of EHEC O157:H7 and E. coli K12. Lists of unique phosphopeptides, unique phosphotyrosine peptides and the corresponding phosphotyrosine proteins for EHEC O157:H7 strain TUV93-0 (worksheets 1–3), E. coli K12 strain MG1655 (worksheets 4–6), and the combined dataset of the two strains (worksheets 7–8). Datasets for the second set of phosphotyrosine profiling experiments of the EHEC O157:H7 etk wzc double mutant (worksheets 9–11) and the EHEC O157:H7 strain that was run in parallel with this double mutant (worksheets 12–14) are listed. Peptides identified with an estimated false discovery rate less than 1% are included. (XLS) [file ppat.1003403.s007.xls]

## Sheet: Overview
Phosphotyrosine profiling datasets for EHEC O157:H7 and E. coli K12:
Worksheet no.	Dataset
1	Unique phosphopeptides identified in EHEC O157:H7 strain TUV93-0
2	Unique pTyr sites identified in EHEC O157:H7 strain TUV93-0
3	pTyr proteins identified in EHEC O157:H7 strain TUV93-0
4	Unique phosphopeptides identified in E. coli K12 strain MG1655
5	Unique pTyr sites identified in E. coli K12 strain MG1655
6	pTyr proteins identified in E. coli K12 strain MG1655
7	Unique pTyr sites in the combined dataset of EHEC O157:H7 and E. coli K12
8	pTyr proteins identified combined from EHEC O157:H7 and E. coli K12
9	Unique phosphopeptides identified in a etk wzc double mutant of EHEC O157:H7 (TUV93-0)
10	Unique pTyr sites identified in a etk wzc double mutant of EHEC O157:H7 (TUV93-0)
11	pTyr proteins identified in a etk wzc double mutant of EHEC O157:H7 (TUV93-0)
12	Unique phosphopeptides identified from the EHEC sample that was run in parallel with the EHEC etk wzc sample
13	Unique pTyr sites identified from the EHEC sample that was run in parallel with EHEC etk wzc sample
14	pTyr proteins identified from the EHEC sample that was run in parallel with EHEC etk wzc sample

## Sheet: 1
561 unique phosphopeptides identified in EHEC O157:H7 strain TUV93-0
GI accession	Protein accession	Gene	Protein name	Pepetide sequence	Peptide phosphosite	Ion score	Xcorr	dbXrefs
gi|15803789	NP_289823.1	accB	acetyl-CoA carboxylase biotin carboxyl carrier protein subunit	AAPAASFPVMQQAyAAPMMQQPAQSNAAAPATVPSMEAPAAAEISGHIVR	Y14(Phospho)	94.21	4.60098	GeneID:958692
gi|15799798	NP_285810.1	aceE	pyruvate dehydrogenase subunit E1	EQVAyYKEDEK	Y5(Phospho)	54.49	2.56672	GeneID:956809
gi|15799798	NP_285810.1	aceE	pyruvate dehydrogenase subunit E1	QIGIYSPNGQQyTPQDR	Y12(Phospho)	60.97	3.72425	GeneID:956809
gi|15799798	NP_285810.1	aceE	pyruvate dehydrogenase subunit E1	QIGIySPNGQQYTPQDR	Y5(Phospho)	41.21	3.14751	GeneID:956809
gi|15799799	NP_285811.1	aceF	dihydrolipoamide acetyltransferase	yINIGVAVDTPNGLVVPVFK	Y1(phospho)	MaxQuan_Score:32.332	1.38153
gi|15802843	NP_288870.1	ackA	acetate kinase	YVEDNyATKEDAKR	Y6(Phospho)	101.98	2.97432	GeneID:958184
gi|15801211	NP_287228.1	acpP	acyl carrier protein	ITTVQAAIDyINGHQA	Y10(Phospho)	NA	2.66945	GeneID:959438
gi|15801467	NP_287484.1	adhE	bifunctional acetaldehyde-CoA/alcohol dehydrogenase	AAySSGKPAIGVGAGNTPVVIDETADIKR	Y3(Phospho)	86.23	5.04698	GeneID:960491
gi|15801467	NP_287484.1	adhE	bifunctional acetaldehyde-CoA/alcohol dehydrogenase	EYLPASyHEGSKNPVAR	Y7(Phospho)	93.48	2.96891	GeneID:960491
gi|15801467	NP_287484.1	adhE	bifunctional acetaldehyde-CoA/alcohol dehydrogenase	FATHGGyLLQGK	Y7(Phospho)	65.15	4.49321	GeneID:960491
gi|15801467	NP_287484.1	adhE	bifunctional acetaldehyde-CoA/alcohol dehydrogenase	ILINTPASQGGIGDLyNFK	Y16(Phospho)	129.73	5.47545	GeneID:960491
gi|15801467	NP_287484.1	adhE	bifunctional acetaldehyde-CoA/alcohol dehydrogenase	NGALNAAIVGQPAyK	Y14(Phospho)	43.28	3.24995	GeneID:960491
gi|15801467	NP_287484.1	adhE	bifunctional acetaldehyde-CoA/alcohol dehydrogenase	NHFASEYIYNAyKDEK	Y12(Phospho)	79.66	6.13407	GeneID:960491
gi|15801467	NP_287484.1	adhE	bifunctional acetaldehyde-CoA/alcohol dehydrogenase	NHFASEyIYNAYKDEK	Y7(Phospho)	123.8	7.03003	GeneID:960491
gi|15801467	NP_287484.1	adhE	bifunctional acetaldehyde-CoA/alcohol dehydrogenase	NHFASEYIyNAYKDEK	Y9(Phospho)	100.5	6.73683	GeneID:960491
gi|15801467	NP_287484.1	adhE	bifunctional acetaldehyde-CoA/alcohol dehydrogenase	QTAFSQyDRPQAR	Y7(Phospho)	71.06	4.42496	GeneID:960491
gi|15801467	NP_287484.1	adhE	bifunctional acetaldehyde-CoA/alcohol dehydrogenase	VSyFGQK	Y3(Phospho)	NA	2.43277	GeneID:960491
gi|15801467	NP_287484.1	adhE	bifunctional acetaldehyde-CoA/alcohol dehydrogenase	IyKFPK	Y2(phospho)	MaxQuan_Score:15.806	1.25867
gi|15801467	NP_287484.1	adhE	bifunctional acetaldehyde-CoA/alcohol dehydrogenase	LVAMGGIGHTSCLyTDQDNQPAR	Y14(phospho)	MaxQuan_Score:105.85	0.000651862
gi|15800320	NP_286332.1	ahpC	alkyl hydroperoxide reductase subunit C	AAQyVASHPGEVcPAK	Y4(Phospho)	83.55	5.79312	GeneID:957626
gi|15802921	NP_288949.1	alaC	glutamate-pyruvate aminotransferase AlaC, Z3644	LcTVAQRPDTHGySTSR	Y13(Phospho)	62.62	4.25582	GeneID:957576
gi|15803211	NP_289243.1	alaS	alanyl-tRNA synthetase	EASGFGADyNAMIR	Y9(Phospho)	107.71	2.94897	GeneID:958243
gi|15803211	NP_289243.1	alaS	alanyl-tRNA synthetase	GAMALFGEKyDERVR	Y10(Phospho)	46.07	3.65427	GeneID:958243
gi|15802837	NP_288864.1	alaT	aminotransferase AlaT	NLPTAQGyCDSK	Y8(phospho)	MaxQuan_Score:80.084	0.0063878
gi|15802876	NP_288903.1	aroC	chorismate synthase	DVFRPGHADYTyEQK	Y12(phospho)	MaxQuan_Score:104.98	0.000724262
gi|15800463	NP_286475.1	aroG	phospho-2-dehydro-3-deoxyheptonate aldolase	MNyQNDDLR	Y3(Phospho)	33.81	2.56756	GeneID:957894
gi|15800376	NP_286388.1	asnB	asparagine synthetase B	AVGVHQSAyK	Y9(Phospho)	64.89	2.92629	GeneID:957740
gi|15800376	NP_286388.1	asnB	asparagine synthetase B	DVIyHIETYDVTTIR	Y4(Phospho)	41.21	4.02757	GeneID:957740
gi|15800376	NP_286388.1	asnB	asparagine synthetase B	EcFESyLPASVAWR	Y6(Phospho)	36.81	3.62975	GeneID:957740
gi|15800376	NP_286388.1	asnB	asparagine synthetase B	LSIVDVNAGAQPLyNQQK	Y14(Phospho)	42.16	3.3087	GeneID:957740
gi|15800791	NP_286805.1	asnS	asparaginyl-tRNA synthetase	KFENPVyWGVDLSSEHER	Y7(Phospho)	89.76	7.62106	GeneID:958907
gi|15800791	NP_286805.1	asnS	asparaginyl-tRNA synthetase	HSIEyLR	Y5(phospho)	MaxQuan_Score:32.607	0.575796
gi|15804731	NP_290772.1	aspA	aspartate ammonia-lyase	EVPADAyYGVHTLR	Y7(Phospho)	74.05	2.83667	GeneID:959984
gi|15804731	NP_290772.1	aspA	aspartate ammonia-lyase	GEYQyLNPNDHVNK	Y5(Phospho)	NA	3.37175	GeneID:959984
gi|15804731	NP_290772.1	aspA	aspartate ammonia-lyase	GEyQYLNPNDHVNK	Y3(phospho)	MaxQuan_Score:122.99	2.32463e-06
gi|15800789	NP_286803.1	aspC	aromatic amino acid aminotransferase	INLGIGVyKDETGKTPVLTSVK	Y8(Phospho)	NA	3.46709	GeneID:958904
gi|15804334	NP_290373.1	atpA	F0F1 ATP synthase subunit alpha	DSVGAVVMGPyADLAEGMK	Y11(Phospho)	NA	2.7245	GeneID:960441
gi|15804332	NP_290371.1	atpD	F0F1 ATP synthase subunit beta	AAPSyEELSNSQELLETGIK	Y5(Phospho)	129.6	6.49402	GeneID:960448
gi|15804332	NP_290371.1	atpD	F0F1 ATP synthase subunit beta	MPSAVGyQPTLAEEMGVLQER	Y7(Phospho)	109.76	6.32693	GeneID:960448
gi|15804332	NP_290371.1	atpD	F0F1 ATP synthase subunit beta	NIAIEHSGySVFAGVGER	Y9(Phospho)	90.88	5.04945	GeneID:960448
gi|15804332	NP_290371.1	atpD	F0F1 ATP synthase subunit beta	VyDALEVQNGNER	Y2(phospho)	MaxQuan_Score:132.57	1.52631e-06
gi|15804333	NP_290372.1	atpG	F0F1 ATP synthase subunit gamma	SWDYLyEPDPK	Y6(phospho)	MaxQuan_Score:68.123	0.0459314
gi|15803003	NP_289033.1	bcp	thioredoxin-dependent thiol peroxidase	SFMGKTyDGIHR	Y7(Phospho)	61.16	3.57443	GeneID:957792
gi|15803003	NP_289033.1	bcp	thioredoxin-dependent thiol peroxidase	TyDGIHR	Y2(Phospho)	30.07	NA	GeneID:957792
gi|15800526	NP_286538.1	bioB	biotin synthase	LANAGLDYYNHNLDTSPEFyGNIITTR	Y20(Phospho)	NA	3.72105	GeneID:957992
gi|15800526	NP_286538.1	bioB	biotin synthase	TGAcPEDcKycPQSSR	Y10(Phospho)	44.41	NA	GeneID:957992
gi|15804097	NP_290136.1	bisC	biotin sulfoxide reductase	EAYGPASIFAGSyGWR	Y13(Phospho)	104.62	5.34903	GeneID:961062
gi|15799715	NP_285727.1	carB	carbamoyl phosphate synthase large subunit	LAVGyTLDELMNDITGGR	Y5(Phospho)	113.56	4.11801	GeneID:956699
gi|15804221	NP_290260.1	cesT	type III secretion system Tir chaperone protein	IEEISSSDNKHyYAGR	Y12(Phospho)	109.15	5.93049	GeneID:960861
gi|15804221	NP_290260.1	cesT	type III secretion system Tir chaperone protein	IEEISSSDNKHYyAGR	Y13(Phospho)	109.27	4.01476	GeneID:960861
gi|15804221	NP_290260.1	cesT	type III secretion system Tir chaperone protein	SMENLYLVLHNQGITLENEHMKIEEISSSDNKHyYAGR	Y34(Phospho)	86.76	3.80769	GeneID:960861
gi|15804221	NP_290260.1	cesT	type III secretion system Tir chaperone protein	SMENLYLVLHNQGITLENEHMKIEEISSSDNKHYyAGR	Y35(Phospho)	86.76	NA	GeneID:960861
gi|15802293	NP_288318.1	cheZ	phosphatase of chemotaxis regulator CheY	DRLYyVVQMTAQAAER	Y5(Phospho)	37.6	3.37893	GeneID:961853
gi|15802293	NP_288318.1	cheZ	phosphatase of chemotaxis regulator CheY	LYyVVQMTAQAAER	Y3(Phospho)	41.3	2.66451	GeneID:961853
gi|15804048	NP_290084.1	chuX	heme-binding protein involved in iron acquisition	HGyFNLR	Y3(Phospho)	28.89	2.66625	GeneID:961164
gi|15803116	NP_289147.1	clpB	protein disaggregation chaperone	LVGAPPGYVGyEEGGYLTEAVR	Y11(Phospho)	48.61	4.55696	GeneID:958006
gi|15803116	NP_289147.1	clpB	protein disaggregation chaperone	LVGAPPGyVGYEEGGYLTEAVR	Y8(Phospho)	114.01	4.51911	GeneID:958006
gi|15803116	NP_289147.1	clpB	protein disaggregation chaperone	MSELQyGKIPELEKQLEAATQLEGK	Y6(Phospho)	137.75	6.74985	GeneID:958006
gi|15803116	NP_289147.1	clpB	protein disaggregation chaperone	LVGAPPGYVGYEEGGyLTEAVRR	Y16(phospho)	MaxQuan_Score:179.98	6.85636e-15
gi|15800167	NP_286179.1	clpP	ATP-dependent Clp protease proteolytic subunit	VMIHQPLGGyQGQATDIEIHAR	Y10(Phospho)	42.02	5.43543	GeneID:957407
gi|15802039	NP_288061.1	cnu	oriC-binding nucleoid-associated protein	LYDHLNyTLTDDQELINMYR	Y7(Phospho)	53.78	4.73474	GeneID:961575
gi|15803210	NP_289242.1	csrA	RNA chaperone and carbon storage regulator	EVSVHREEIyQR	Y10(Phospho)	45.18	NA	GeneID:956962
gi|15800450	NP_286462.1	cydB	cytochrome d terminal oxidase polypeptide subunit II	NTHSLy	Y6(Phospho)	40.35	2.36632	GeneID:957864
gi|15801904	NP_287924.1	cysB	transcriptional regulator of cystein regulon	YIVEVVNHNLNVSSTAEGLyTSQPGISK	Y20(Phospho)	NA	3.45736	GeneID:961386
gi|15799848	NP_285860.1	dapD	2,3,4,5-tetrahydropyridine-2,6-carboxylate N-succinyltransferase	FADyDEAR	Y4(phospho)	MaxQuan_Score:88.86	0.0121483
gi|15801178	NP_287195.1	dinI	DNA damage-inducible protein I	IQyAFPDNEGHVSVR	Y3(Phospho)	58.78	3.29895	GeneID:959399
gi|15801178	NP_287195.1	dinI	DNA damage-inducible protein I	RIQyAFPDNEGHVSVR	Y4(Phospho)	37.08	4.37109	GeneID:959399
gi|15799694	NP_285706.1	dnaK	molecular chaperone DnaK	AKIELSSAQQTDVNLPyITADATGPK	Y17(Phospho)	95.69	4.90217	GeneID:956673
gi|15799694	NP_285706.1	dnaK	molecular chaperone DnaK	IELSSAQQTDVNLPyITADATGPK	Y15(Phospho)	86.89	3.59168	GeneID:956673
gi|15799694	NP_285706.1	dnaK	molecular chaperone DnaK	VLENAEGDRTTPSIIAyTQDGETLVGQPAKR	Y17(Phospho)	49.22	5.83358	GeneID:956673
gi|15800564	NP_286576.1	dps	DNA starvation/stationary phase protection protein Dps	SKATNLLyTR	Y8(Phospho)	76.88	3.28534	GeneID:958055
gi|15804220	NP_290259.1	eae	type III secretion system intimin adherence protein	MITHGcyTR	Y7(Phospho)	46.9	NA	GeneID:960862
gi|15804739	NP_290780.1	efp	elongation factor P	ATyYSNDFR	Y3(Phospho)	38.81	NA	GeneID:959976
gi|15804739	NP_290780.1	efp	elongation factor P	ATYySNDFR	Y4(Phospho)	35.61	NA	GeneID:959976
gi|15803203	NP_289235.1	emrR	transcriptional repressor MprA	HEDFPyQEILLTR	Y6(Phospho)	NA	2.76213	GeneID:958137
gi|161367480	NP_290489.2	engB	ribosome biogenesis GTP-binding protein YsxC	LVDLPGYGyAEVPEEMKR	Y9(Phospho)	64.6	5.46863	GeneID:960295
gi|15803300	NP_289333.1	eno	phosphopyruvate hydratase	DAGyTAVISHR	Y4(Phospho)	70.79	4.40427	GeneID:958245
gi|15803300	NP_289333.1	eno	phosphopyruvate hydratase	GMPLyEHIAELNGTPGK	Y5(Phospho)	57.64	4.08512	GeneID:958245
gi|15803300	NP_289333.1	eno	phosphopyruvate hydratase	IEEALGEKAPyNGRK	Y11(Phospho)	90.23	3.92909	GeneID:958245
gi|15800309	NP_286321.1	entE	enterobactin synthase subunit E	IIHTQGyPMcPDDEVWVADAEGNPLPQGEVGR	Y7(Phospho)	101.6	5.73107	GeneID:957608
gi|15803092	NP_289123.1	era	GTP-binding protein Era	FLGAELPySVTVEIER	Y8(phospho)	MaxQuan_Score:113.77	0.000604225
gi|15804217	NP_290256.1	espA	type III secretion system secreted protein EspA	SDVQSLQyR	Y8(Phospho)	46.2	3.06275	GeneID:960865
gi|15804215	NP_290254.1	espB	type III secretion system secreted protein EspB	QLAQSyQIQQAVFESQNK	Y6(Phospho)	69.61	6.55603	GeneID:960867
gi|15804215	NP_290254.1	espB	type III secretion system secreted protein EspB	SLENFQQGNLELyKQDVR	Y13(Phospho)	77.55	5.42445	GeneID:960867
gi|15804216	NP_290255.1	espD	type III secretion system secreted protein EspD	NSNEIyMDGQTK	Y6(Phospho)	68.28	3.72845	GeneID:960866
gi|15802410	NP_288436.1	espJ	type III secretion system secreted protein EspJ	ITPENTPPMLLSyR	Y13(Phospho)	35.07	2.8424	GeneID:961981
gi|15802410	NP_288436.1	espJ	type III secretion system secreted protein EspJ	KITPENTPPMLLSyR	Y14(Phospho)	60.18	3.14054	GeneID:961981
gi|15802410	NP_288436.1	espJ	type III secretion system secreted protein EspJ	TSySLTK	Y3(Phospho)	36.45	NA	GeneID:961981
gi|75994466	YP_325580.1	espP	type V secretion system secreted serine protease, pO157 encoded	QqALERyGVNYKGEK	Y7(Phospho)	NA	2.69093	GeneID:3683719
gi|15800902	NP_286918.1	etk	cryptic autophosphorylating protein tyrosine kinase Etk	ASTAYSYGYNYYGySYSEK	Y14(Phospho)	100.58	3.68041	GeneID:959045
gi|15800902	NP_286918.1	etk	cryptic autophosphorylating protein tyrosine kinase Etk	ASTAYSYGYNYYGYsySEKE	S15(Phospho)Y16(Phospho)	65.41	NA	GeneID:959045
gi|15800902	NP_286918.1	etk	cryptic autophosphorylating protein tyrosine kinase Etk	AsTAYSYGYNyYGYSYSEKE	S2(Phospho)Y11(Phospho)	63.71	3.57819	GeneID:959045
gi|15800902	NP_286918.1	etk	cryptic autophosphorylating protein tyrosine kinase Etk	AsTAYSYGYNyYGySYSEKE	S2(Phospho)Y11(Phospho)Y14(Phospho)	NA	3.83453	GeneID:959045
gi|15800902	NP_286918.1	etk	cryptic autophosphorylating protein tyrosine kinase Etk	AsTAYSYGYNYyGYSYSEKE	S2(Phospho)Y12(Phospho)	63.72	2.81619	GeneID:959045
gi|15800902	NP_286918.1	etk	cryptic autophosphorylating protein tyrosine kinase Etk	AsTAYSYGYNYyGYSYsEKE	S2(Phospho)Y12(Phospho)S17(Phospho)	NA	3.96855	GeneID:959045
gi|15800902	NP_286918.1	etk	cryptic autophosphorylating protein tyrosine kinase Etk	AsTAYSYGYNYyGySYSEKE	S2(Phospho)Y12(Phospho)Y14(Phospho)	39.1	NA	GeneID:959045
gi|15800902	NP_286918.1	etk	cryptic autophosphorylating protein tyrosine kinase Etk	AsTAYSYGYNYYGySYSEKE	S2(Phospho)Y14(Phospho)	67.14	3.12634	GeneID:959045
gi|15800902	NP_286918.1	etk	cryptic autophosphorylating protein tyrosine kinase Etk	AsTAYSYGYNYYGySYsEKE	S2(Phospho)Y14(Phospho)S17(Phospho)	NA	3.92537	GeneID:959045
gi|15800902	NP_286918.1	etk	cryptic autophosphorylating protein tyrosine kinase Etk	AsTAYSYGYNYYGySySEKE	S2(Phospho)Y14(Phospho)Y16(Phospho)	49.74	NA	GeneID:959045
gi|15800902	NP_286918.1	etk	cryptic autophosphorylating protein tyrosine kinase Etk	AsTAYSYGYNYYGYSySEKE	S2(Phospho)Y16(Phospho)	67.47	4.96428	GeneID:959045
gi|15800902	NP_286918.1	etk	cryptic autophosphorylating protein tyrosine kinase Etk	AsTAySYGYNYYGYsYSEKE	S2(Phospho)Y5(Phospho)S15(Phospho)	NA	3.80619	GeneID:959045
gi|15800902	NP_286918.1	etk	cryptic autophosphorylating protein tyrosine kinase Etk	AsTAYSYGyNYYGYSYSEKE	S2(Phospho)Y9(Phospho)	NA	3.93441	GeneID:959045
gi|15800902	NP_286918.1	etk	cryptic autophosphorylating protein tyrosine kinase Etk	ASTAYsYGYNyYGYsYSEKE	S6(Phospho)Y11(Phospho)S15(Phospho)	66.14	NA	GeneID:959045
gi|15800902	NP_286918.1	etk	cryptic autophosphorylating protein tyrosine kinase Etk	ASTAYsYGYNyyGYSYSEKE	S6(Phospho)Y11(Phospho)Y12(Phospho)	66.37	4.53972	GeneID:959045
gi|15800902	NP_286918.1	etk	cryptic autophosphorylating protein tyrosine kinase Etk	ASTAYsYGYNyYGySYSEKE	S6(Phospho)Y11(Phospho)Y14(Phospho)	NA	3.7313	GeneID:959045
gi|15800902	NP_286918.1	etk	cryptic autophosphorylating protein tyrosine kinase Etk	ASTAYsYGYNYyGYSYSEKE	S6(Phospho)Y12(Phospho)	NA	3.96767	GeneID:959045
gi|15800902	NP_286918.1	etk	cryptic autophosphorylating protein tyrosine kinase Etk	ASTAYsYGYNYyGYsYSEKE	S6(Phospho)Y12(Phospho)S15(Phospho)	65.77	NA	GeneID:959045
gi|15800902	NP_286918.1	etk	cryptic autophosphorylating protein tyrosine kinase Etk	ASTAYsYGYNYyGySYSEKE	S6(Phospho)Y12(Phospho)Y14(Phospho)	65.94	NA	GeneID:959045
gi|15800902	NP_286918.1	etk	cryptic autophosphorylating protein tyrosine kinase Etk	ASTAYsYGYNYYGySYSEKE	S6(Phospho)Y14(Phospho)	59.08	4.81675	GeneID:959045
gi|15800902	NP_286918.1	etk	cryptic autophosphorylating protein tyrosine kinase Etk	ASTAYsYGYNYYGysYSEKE	S6(Phospho)Y14(Phospho)S15(Phospho)	43.04	4.38264	GeneID:959045
gi|15800902	NP_286918.1	etk	cryptic autophosphorylating protein tyrosine kinase Etk	ASTAYsYGYNYYGySySEKE	S6(Phospho)Y14(Phospho)Y16(Phospho)	49.74	NA	GeneID:959045
gi|15800902	NP_286918.1	etk	cryptic autophosphorylating protein tyrosine kinase Etk	ASTAYsYGYNYYGYSySEKE	S6(Phospho)Y16(Phospho)	50.02	2.85588	GeneID:959045
gi|15800902	NP_286918.1	etk	cryptic autophosphorylating protein tyrosine kinase Etk	ASTAYsYGyNYYGYsYSEKE	S6(Phospho)Y9(Phospho)S15(Phospho)	39.31	NA	GeneID:959045
gi|15800902	NP_286918.1	etk	cryptic autophosphorylating protein tyrosine kinase Etk	AStAYsYGYNYYGYSySEKE	T3(Phospho)S6(Phospho)Y16(Phospho)	27.72	NA	GeneID:959045
gi|15800902	NP_286918.1	etk	cryptic autophosphorylating protein tyrosine kinase Etk	AStAYSYGYNyYGYSYSEKE	T3(Phospho)Y11(Phospho)	63.71	3.57819	GeneID:959045
gi|15800902	NP_286918.1	etk	cryptic autophosphorylating protein tyrosine kinase Etk	AStAYSYGYNyYGySYSEKE	T3(Phospho)Y11(Phospho)Y14(Phospho)	NA	3.83453	GeneID:959045
gi|15800902	NP_286918.1	etk	cryptic autophosphorylating protein tyrosine kinase Etk	AStAYSYGYNYyGYSYSEKE	T3(Phospho)Y12(Phospho)	63.72	3.40072	GeneID:959045
gi|15800902	NP_286918.1	etk	cryptic autophosphorylating protein tyrosine kinase Etk	AStAYSYGYNYyGYSYsEKE	T3(Phospho)Y12(Phospho)S17(Phospho)	NA	3.96855	GeneID:959045
gi|15800902	NP_286918.1	etk	cryptic autophosphorylating protein tyrosine kinase Etk	AStAYSYGYNYyGySYSEKE	T3(Phospho)Y12(Phospho)Y14(Phospho)	39.1	NA	GeneID:959045
gi|15800902	NP_286918.1	etk	cryptic autophosphorylating protein tyrosine kinase Etk	AStAYSYGYNYYGySYSEKE	T3(Phospho)Y14(Phospho)	67.14	3.1332	GeneID:959045
gi|15800902	NP_286918.1	etk	cryptic autophosphorylating protein tyrosine kinase Etk	AStAYSYGYNYYGySYsEKE	T3(Phospho)Y14(Phospho)S17(Phospho)	NA	3.92537	GeneID:959045
gi|15800902	NP_286918.1	etk	cryptic autophosphorylating protein tyrosine kinase Etk	AStAYSYGYNYYGySySEKE	T3(Phospho)Y14(Phospho)Y16(Phospho)	49.74	NA	GeneID:959045
gi|15800902	NP_286918.1	etk	cryptic autophosphorylating protein tyrosine kinase Etk	AStAYSYGYNYYGYSySEKE	T3(Phospho)Y16(Phospho)	67.47	4.95606	GeneID:959045
gi|15800902	NP_286918.1	etk	cryptic autophosphorylating protein tyrosine kinase Etk	AStAySYGYNYYGYsYSEKE	T3(Phospho)Y5(Phospho)S15(Phospho)	NA	3.80619	GeneID:959045
gi|15800902	NP_286918.1	etk	cryptic autophosphorylating protein tyrosine kinase Etk	AStAYSyGYNYYGYSYSEKE	T3(Phospho)Y7(Phospho)	NA	2.01184	GeneID:959045
gi|15800902	NP_286918.1	etk	cryptic autophosphorylating protein tyrosine kinase Etk	AStAYSYGyNYYGYSYSEKE	T3(Phospho)Y9(Phospho)	NA	3.93441	GeneID:959045
gi|15800902	NP_286918.1	etk	cryptic autophosphorylating protein tyrosine kinase Etk	ASTAYSYGYNyYGYSYSEKE	Y11(Phospho)	93.62	4.13834	GeneID:959045
gi|15800902	NP_286918.1	etk	cryptic autophosphorylating protein tyrosine kinase Etk	ASTAYSYGYNyYGYsYSEKE	Y11(Phospho)S15(Phospho)	77.24	3.56504	GeneID:959045
gi|15800902	NP_286918.1	etk	cryptic autophosphorylating protein tyrosine kinase Etk	ASTAYSYGYNyYGYSYsEKE	Y11(Phospho)S17(Phospho)	48.77	3.91966	GeneID:959045
gi|15800902	NP_286918.1	etk	cryptic autophosphorylating protein tyrosine kinase Etk	ASTAYSYGYNyyGYSYSEKE	Y11(Phospho)Y12(Phospho)	60.35	5.03509	GeneID:959045
gi|15800902	NP_286918.1	etk	cryptic autophosphorylating protein tyrosine kinase Etk	ASTAYSYGYNyyGYsYSEKE	Y11(Phospho)Y12(Phospho)S15(Phospho)	39.19	NA	GeneID:959045
gi|15800902	NP_286918.1	etk	cryptic autophosphorylating protein tyrosine kinase Etk	ASTAYSYGYNyyGySYSEKE	Y11(Phospho)Y12(Phospho)Y14(Phospho)	27.79	NA	GeneID:959045
gi|15800902	NP_286918.1	etk	cryptic autophosphorylating protein tyrosine kinase Etk	ASTAYSYGYNYyGYSYSEKE	Y12(Phospho)	93.92	6.69965	GeneID:959045
gi|15800902	NP_286918.1	etk	cryptic autophosphorylating protein tyrosine kinase Etk	ASTAYSYGYNYyGYsYSEKE	Y12(Phospho)S15(Phospho)	77.16	4.52083	GeneID:959045
gi|15800902	NP_286918.1	etk	cryptic autophosphorylating protein tyrosine kinase Etk	ASTAYSYGYNYyGYSYsEKE	Y12(Phospho)S17(Phospho)	59.11	5.42031	GeneID:959045
gi|15800902	NP_286918.1	etk	cryptic autophosphorylating protein tyrosine kinase Etk	ASTAYSYGYNYyGySYSEKE	Y12(Phospho)Y14(Phospho)	76.65	4.11905	GeneID:959045
gi|15800902	NP_286918.1	etk	cryptic autophosphorylating protein tyrosine kinase Etk	ASTAYSYGYNYyGYSySEKE	Y12(Phospho)Y16(Phospho)	NA	5.41926	GeneID:959045
gi|15800902	NP_286918.1	etk	cryptic autophosphorylating protein tyrosine kinase Etk	ASTAYSYGYNYYGysYSEKE	Y14(Phospho)S15(Phospho)	77.13	4.43042	GeneID:959045
gi|15800902	NP_286918.1	etk	cryptic autophosphorylating protein tyrosine kinase Etk	ASTAYSYGYNYYGySYsEKE	Y14(Phospho)S17(Phospho)	65.41	3.88756	GeneID:959045
gi|15800902	NP_286918.1	etk	cryptic autophosphorylating protein tyrosine kinase Etk	ASTAYSYGYNYYGySySEKE	Y14(Phospho)Y16(Phospho)	88.88	7.12082	GeneID:959045
gi|15800902	NP_286918.1	etk	cryptic autophosphorylating protein tyrosine kinase Etk	ASTAYSYGYNYYGYSySEKE	Y16(Phospho)	101.93	5.92494	GeneID:959045
gi|15800902	NP_286918.1	etk	cryptic autophosphorylating protein tyrosine kinase Etk	ASTAYSYGYNYYGYSysEKE	Y16(Phospho)S17(Phospho)	65.41	NA	GeneID:959045
gi|15800902	NP_286918.1	etk	cryptic autophosphorylating protein tyrosine kinase Etk	ASTAySYGYNYYGYsYSEKE	Y5(Phospho)S15(Phospho)	46.56	NA	GeneID:959045
gi|15800902	NP_286918.1	etk	cryptic autophosphorylating protein tyrosine kinase Etk	ASTAySYGYNYYGYSYsEKE	Y5(Phospho)S17(Phospho)	34.42	NA	GeneID:959045
gi|15800902	NP_286918.1	etk	cryptic autophosphorylating protein tyrosine kinase Etk	ASTAysYGYNYYGYSYSEKE	Y5(Phospho)S6(Phospho)	NA	5.46997	GeneID:959045
gi|15800902	NP_286918.1	etk	cryptic autophosphorylating protein tyrosine kinase Etk	ASTAysYGYNYYGYsYSEKE	Y5(Phospho)S6(Phospho)S15(Phospho)	NA	2.98086	GeneID:959045
gi|15800902	NP_286918.1	etk	cryptic autophosphorylating protein tyrosine kinase Etk	ASTAysYGYNYyGYSYSEKE	Y5(Phospho)S6(Phospho)Y12(Phospho)	NA	3.4008	GeneID:959045
gi|15800902	NP_286918.1	etk	cryptic autophosphorylating protein tyrosine kinase Etk	ASTAySYGYNyYGYSySEKE	Y5(Phospho)Y11(Phospho)Y16(Phospho)	NA	4.1906	GeneID:959045
gi|15800902	NP_286918.1	etk	cryptic autophosphorylating protein tyrosine kinase Etk	ASTAySYGYNYyGYSYSEKE	Y5(Phospho)Y12(Phospho)	NA	2.97116	GeneID:959045
gi|15800902	NP_286918.1	etk	cryptic autophosphorylating protein tyrosine kinase Etk	ASTAySYGYNYyGySYSEKE	Y5(Phospho)Y12(Phospho)Y14(Phospho)	NA	4.2219	GeneID:959045
gi|15800902	NP_286918.1	etk	cryptic autophosphorylating protein tyrosine kinase Etk	ASTAySYGYNYyGYSySEKE	Y5(Phospho)Y12(Phospho)Y16(Phospho)	NA	3.80689	GeneID:959045
gi|15800902	NP_286918.1	etk	cryptic autophosphorylating protein tyrosine kinase Etk	ASTAySYGYNYYGYSySEKE	Y5(Phospho)Y16(Phospho)	46.51	NA	GeneID:959045
gi|15800902	NP_286918.1	etk	cryptic autophosphorylating protein tyrosine kinase Etk	ASTAYSyGYNYYGYSYSEKE	Y7(Phospho)	65.92	5.06303	GeneID:959045
gi|15800902	NP_286918.1	etk	cryptic autophosphorylating protein tyrosine kinase Etk	ASTAYSyGYNYYGYsYSEKE	Y7(Phospho)S15(Phospho)	71.56	3.61546	GeneID:959045
gi|15800902	NP_286918.1	etk	cryptic autophosphorylating protein tyrosine kinase Etk	ASTAYSyGYNYYGYSYsEKE	Y7(Phospho)S17(Phospho)	34.42	3.03035	GeneID:959045
gi|15800902	NP_286918.1	etk	cryptic autophosphorylating protein tyrosine kinase Etk	ASTAYSyGYNyYGYSYSEKE	Y7(Phospho)Y11(Phospho)	NA	3.86628	GeneID:959045
gi|15800902	NP_286918.1	etk	cryptic autophosphorylating protein tyrosine kinase Etk	ASTAYSyGYNyYGySYSEKE	Y7(Phospho)Y11(Phospho)Y14(Phospho)	NA	4.42334	GeneID:959045
gi|15800902	NP_286918.1	etk	cryptic autophosphorylating protein tyrosine kinase Etk	ASTAYSyGYNyYGYSySEKE	Y7(Phospho)Y11(Phospho)Y16(Phospho)	NA	4.16786	GeneID:959045
gi|15800902	NP_286918.1	etk	cryptic autophosphorylating protein tyrosine kinase Etk	ASTAYSyGYNYyGYSYSEKE	Y7(Phospho)Y12(Phospho)	NA	3.90363	GeneID:959045
gi|15800902	NP_286918.1	etk	cryptic autophosphorylating protein tyrosine kinase Etk	ASTAYSyGYNYYGySYSEKE	Y7(Phospho)Y14(Phospho)	NA	4.20158	GeneID:959045
gi|15800902	NP_286918.1	etk	cryptic autophosphorylating protein tyrosine kinase Etk	ASTAYSyGyNYYGYSYSEKE	Y7(Phospho)Y9(Phospho)	NA	4.36657	GeneID:959045
gi|15800902	NP_286918.1	etk	cryptic autophosphorylating protein tyrosine kinase Etk	ASTAYSYGyNYYGYSYSEKE	Y9(Phospho)	76.07	4.7771	GeneID:959045
gi|15800902	NP_286918.1	etk	cryptic autophosphorylating protein tyrosine kinase Etk	ASTAYSYGyNYYGYsYSEKE	Y9(Phospho)S15(Phospho)	71.57	2.90901	GeneID:959045
gi|15800902	NP_286918.1	etk	cryptic autophosphorylating protein tyrosine kinase Etk	ASTAYSYGyNYYGYSYsEKE	Y9(Phospho)S17(Phospho)	48.65	NA	GeneID:959045
gi|15800902	NP_286918.1	etk	cryptic autophosphorylating protein tyrosine kinase Etk	ASTAYSYGyNyYGYSySEKE	Y9(Phospho)Y11(Phospho)Y16(Phospho)	NA	3.41409	GeneID:959045
gi|15800902	NP_286918.1	etk	cryptic autophosphorylating protein tyrosine kinase Etk	ASTAYSYGyNYyGYSYSEKE	Y9(Phospho)Y12(Phospho)	NA	3.7312	GeneID:959045
gi|15800902	NP_286918.1	etk	cryptic autophosphorylating protein tyrosine kinase Etk	ASTAYSYGyNYYGysYSEKE	Y9(Phospho)Y14(Phospho)S15(Phospho)	NA	4.27738	GeneID:959045
gi|15800902	NP_286918.1	etk	cryptic autophosphorylating protein tyrosine kinase Etk	ASTAYSYGyNYYGySYsEKE	Y9(Phospho)Y14(Phospho)S17(Phospho)	NA	3.93425	GeneID:959045
gi|15800902	NP_286918.1	etk	cryptic autophosphorylating protein tyrosine kinase Etk	ASTAYSYGyNYYGYSySEKE	Y9(Phospho)Y16(Phospho)	NA	4.17898	GeneID:959045
gi|15800902	NP_286918.1	etk	cryptic autophosphorylating protein tyrosine kinase Etk	RASTAYSYGYNyyGYSySEKE	Y12(Phospho)Y13(Phospho)Y17(Phospho)	NA	2.3603	GeneID:959045
gi|15800902	NP_286918.1	etk	cryptic autophosphorylating protein tyrosine kinase Etk	RASTAYSYGYNyYGySYSEKE	Y12(Phospho)Y15(Phospho)	NA	4.76659	GeneID:959045
gi|15800902	NP_286918.1	etk	cryptic autophosphorylating protein tyrosine kinase Etk	RASTAYSYGYNyYGYSySEKE	Y12(Phospho)Y17(Phospho)	NA	5.11609	GeneID:959045
gi|15800902	NP_286918.1	etk	cryptic autophosphorylating protein tyrosine kinase Etk	RASTAYSyGYNYyGYsYSEKE	Y8(Phospho)Y13(Phospho)S16(Phospho)	NA	2.358	GeneID:959045
gi|15800902	NP_286918.1	etk	cryptic autophosphorylating protein tyrosine kinase Etk	RASTAYSyGYNYyGYSySEKE	Y8(Phospho)Y13(Phospho)Y17(Phospho)	NA	2.35649	GeneID:959045
gi|15800902	NP_286918.1	etk	cryptic autophosphorylating protein tyrosine kinase Etk	RASTAYSyGYNYYGYSySEKE	Y8(Phospho)Y17(Phospho)	NA	4.79523	GeneID:959045
gi|15800902	NP_286918.1	etk	cryptic autophosphorylating protein tyrosine kinase Etk	RASTAYSYGyNYyGYsYSEKE	Y10(Phospho)Y13(Phospho)S16(Phospho)	NA	2.3618	GeneID:959045
gi|15800902	NP_286918.1	etk	cryptic autophosphorylating protein tyrosine kinase Etk	RASTAYSYGyNYyGYSySEKE	Y10(Phospho)Y13(Phospho)Y17(Phospho)	NA	2.3603	GeneID:959045
gi|15800902	NP_286918.1	etk	cryptic autophosphorylating protein tyrosine kinase Etk	RASTAYSYGyNYYGySYSEKE	Y10(Phospho)Y15(Phospho)	NA	3.9075	GeneID:959045
gi|161367623	NP_286919.2	etp	phosphotyrosine-protein phosphatase	EIPDPyRK	Y6(phospho)	MaxQuan_Score:65.768	0.0800588
gi|15801210	NP_287227.1	fabG	3-ketoacyl-(acyl-carrier-protein) reductase	IITIGSVVGTMGNGGQANyAAAK	Y19(Phospho)	83.94	5.04427	GeneID:959437
gi|15801888	NP_287908.1	fabI	enoyl-(acyl carrier protein) reductase	AIPNyNVMGLAK	Y5(Phospho)	31.55	2.19078	GeneID:961367
gi|161367532	NP_289492.2	fbaA	fructose-bisphosphate aldolase class II	ANEAyLQGQLGNPKGEDQPNKK	Y5(Phospho)	118.77	5.15234	GeneID:958398
gi|161367532	NP_289492.2	fbaA	fructose-bisphosphate aldolase class II	DSVSyGVVK	Y5(Phospho)	NA	2.2513	GeneID:958398
gi|161367576	NP_288599.2	fbaB	fructose-bisphosphate aldolase classI	AINYGyTDDRVYSK	Y6(Phospho)	49.7	3.442	GeneID:956818
gi|15802513	NP_288539.1	fcI	fucose synthetase	GLENTYNWFLENQLQyRG	Y16(Phospho)	75.47	3.56111	GeneID:962092
gi|15803912	NP_289948.1	feoA	ferrous iron transport protein A	MQyTPDTAWK	Y3(Phospho)	44.56	3.36997	GeneID:957589
gi|15799835	NP_285847.1	fhuC	iron-hydroxamate transporter ATP-binding subunit	MQEyTNHSDTTFALR	Y4(Phospho)	96.63	5.69596	GeneID:956866
gi|15802359	NP_288385.1	fliD	flagellar capping protein	LSAyGtLKsALTTFQTAnTALSK	Y4(Phospho)T6(Phospho)S9(Phospho)	NA	3.21943	GeneID:961922
gi|161367517	NP_289751.2	folP	dihydropteroate synthase	TMQEAPKyDDVFAEVNR	Y8(Phospho)	52.13	4.69004	GeneID:958621
gi|15799854	NP_285866.1	frr	ribosome recycling factor	ASPSLLDGIVVEyYGTPTPLR	Y13(Phospho)	63.65	3.06148	GeneID:956896
gi|15799854	NP_285866.1	frr	ribosome recycling factor	ASPSLLDGIVVEYyGTPTPLR	Y14(Phospho)	96.37	4.81366	GeneID:956896
gi|15799764	NP_285776.1	fruR	DNA-binding transcriptional regulator FruR	EHNyHPNAVAAGLR	Y4(Phospho)	NA	3.06127	GeneID:956764
gi|15799778	NP_285790.1	ftsA	cell division protein FtsA	VLHVIPQEYAIDyQEGIKNPVGLSGVR	Y13(Phospho)	125.91	7.71724	GeneID:956782
gi|15800753	NP_286767.1	ftsK	DNA translocase FtsK	DDTWVDEDEyEDDEEYEDENHGKQHESR	Y10(Phospho)	50.84	NA	GeneID:958848
gi|15800753	NP_286767.1	ftsK	DNA translocase FtsK	DDTWVDEDEYEDDEEyEDENHGKQHESR	Y16(Phospho)	56.38	5.84412	GeneID:958848
gi|15800753	NP_286767.1	ftsK	DNA translocase FtsK	MDDDEEITyTAR	Y9(Phospho)	79.25	3.50749	GeneID:958848
gi|15800753	NP_286767.1	ftsK	DNA translocase FtsK	RDDTWVDEDEyEDDEEYEDENHGK	Y11(Phospho)	40.96	4.81372	GeneID:958848
gi|15800753	NP_286767.1	ftsK	DNA translocase FtsK	RDDTWVDEDEYEDDEEyEDENHGK	Y17(Phospho)	96.5	6.97356	GeneID:958848
gi|15800753	NP_286767.1	ftsK	DNA translocase FtsK	RMDDDEEITyTAR	Y10(Phospho)	68.06	3.82986	GeneID:958848
gi|15800753	NP_286767.1	ftsK	DNA translocase FtsK	sQEyTEDKEVTLTK	Y4(Phospho)	97.19	NA	GeneID:958848
gi|15800753	NP_286767.1	ftsK	DNA translocase FtsK	yGEQYQHDVPVNAEDADAAAEAELAR	Y1(Phospho)	71.32	NA	GeneID:958848
gi|15800753	NP_286767.1	ftsK	DNA translocase FtsK	YGEQyQHDVPVNAEDADAAAEAELAR	Y5(Phospho)	NA	4.99353	GeneID:958848
gi|15799779	NP_285791.1	ftsZ	cell division protein FtsZ	QVQQPVMDRyQQHGMAPLTQEQKPVAK	Y10(Phospho)	71.1	NA	GeneID:956784
gi|15799779	NP_285791.1	ftsZ	cell division protein FtsZ	VVNDNAPQTAKEPDyLDIPAFLRK	Y15(Phospho)	104.34	5.77077	GeneID:956784
gi|15802026	NP_288047.1	fumA	fumarase A = fumarate hydratase class I; aerobic isozyme	TPEGyASGSLGPTTAGR	Y5(Phospho)	59.16	3.52582	GeneID:961562
gi|15800386	NP_286398.1	fur	ferric uptake regulator	LTNHSLYLyGHCAEGDCR	Y9(phospho)	MaxQuan_Score:115.23	0.000336439
gi|15803853	NP_289887.1	fusA	elongation factor G	ILFyTGVNHK	Y4(Phospho)	40.43	NA	GeneID:961515
gi|161367460	NP_290773.2	fxsA	F exclusion of bacteriophage T7	MPGGGFSAGTGGGNTFDGEyQR	Y20(Phospho)	137.18	6.1163	GeneID:959983
gi|15801645	NP_287662.1	gadB	glutamate decarboxylase isozyme	NWIDKEEyPQSAAIDLR	Y8(Phospho)	45.39	3.84933	GeneID:960675
gi|15802193	NP_288215.1	gapA	glyceraldehyde-3-phosphate dehydrogenase	GANFDKyAGQDIVSNAScTTNcLAPLAK	Y7(Phospho)	130.02	8.22958	GeneID:961753
gi|15802193	NP_288215.1	gapA	glyceraldehyde-3-phosphate dehydrogenase	LVSWyDNETGYSNK	Y5(Phospho)	64.9	4.09472	GeneID:961753
gi|15802570	NP_288597.1	gatZ	putative tagatose 6-phosphate kinase 1	KVLIEATSNQVNQFGGyTGMTPADFR	Y17(Phospho)	95	5.24446	GeneID:961356
gi|15803438	NP_289471.1	gcvP	glycine dehydrogenase	NLFCSCVPISEyQ	Y12(phospho)	MaxQuan_Score:56.806	0.1335
gi|15802172	NP_288194.1	gdhA	glutamate dehydrogenase	MDQTySLESFLNHVQK	Y5(Phospho)	60.79	4.61507	GeneID:961732
gi|15803939	NP_289975.1	glgC	glucose-1-phosphate adenylyltransferase	MKGENWyR	Y7(Phospho)	35.5	NA	GeneID:961608
gi|15804329	NP_290368.1	glmS	glucosamine--fructose-6-phosphate aminotransferase	RQDIESNLQyDAGDKGIYR	Y10(Phospho)	81.24	6.42584	GeneID:960579
gi|15804455	NP_290495.1	glnA	glutamine synthetase	GGyFPVPPVDSAQDIR	Y3(Phospho)	53.19	3.50433	GeneID:960289
gi|15804455	NP_290495.1	glnA	glutamine synthetase	IHPGEAMDKNLyDLPPEEAK	Y12(Phospho)	88.35	4.79058	GeneID:960289
gi|15804455	NP_290495.1	glnA	glutamine synthetase	LVPGyEAPVMLAYSAR	Y5(Phospho)	90.92	3.2306	GeneID:960289
gi|15804455	NP_290495.1	glnA	glutamine synthetase	NKIHPGEAMDKNLyDLPPEEAK	Y14(Phospho)	103.77	6.68884	GeneID:960289
gi|15804455	NP_290495.1	glnA	glutamine synthetase	NLyDLPPEEAKEIPQVAGSLEEALNELDLDREFLK	Y3(Phospho)	73.08	5.63922	GeneID:960289
gi|15804455	NP_290495.1	glnA	glutamine synthetase	MTPHPVEFELYySV	Y12(phospho)	MaxQuan_Score:80.887	0.00938353
gi|15803078	NP_289109.1	glnB	regulatory protein P-II for glutamine synthetase	GAEymVDFLPK	Y4(Phospho)	68.4	3.96955	GeneID:961286
gi|15804454	NP_290494.1	glnL	nitrogen regulation protein NR(II)/NtrB sensory histidin kinase	tAFQLTLHGERyRLAAR	T1(Phospho)Y12(Phospho)	NA	2.2824	GeneID:960290
gi|15803931	NP_289967.1	glpG	intramembrane serine protease GlpG	YLAASWQAGHTGSGLHyR	Y17(Phospho)	75.34	4.52118	GeneID:958913
gi|15804515	NP_290555.1	glpK	glycerol kinase	LINDAyDSEYFATK	Y6(Phospho)	42.51	NA	GeneID:960213
gi|15800424	NP_286436.1	gltA	type II citrate synthase	QLYTGyEKR	Y6(Phospho)	33.13	NA	GeneID:957824
gi|15803076	NP_289107.1	glyA	serine hydroxymethyltransferase	EMNIADyDAELWQAMEQEK	Y7(Phospho)	50.44	3.13427	GeneID:957380
gi|15803076	NP_289107.1	glyA	serine hydroxymethyltransferase	MIIGGFSAySGVVDWAK	Y9(Phospho)	40.47	4.42043	GeneID:957380
gi|15803076	NP_289107.1	glyA	serine hydroxymethyltransferase	VMQAQGSQLTNKyAEGYPGKR	Y13(Phospho)	142.13	5.18793	GeneID:957380
gi|15803076	NP_289107.1	glyA	serine hydroxymethyltransferase	VMQAQGSQLTNKYAEGyPGKR	Y17(Phospho)	71.52	NA	GeneID:957380
gi|15803076	NP_289107.1	glyA	serine hydroxymethyltransferase	YAEGyPGKR	Y5(Phospho)	36.14	NA	GeneID:957380
gi|15802514	NP_288540.1	gmd	GDP-mannose dehydratase	ESTPFyPR	Y6(Phospho)	36.58	NA	GeneID:962093
gi|15802514	NP_288540.1	gmd	GDP-mannose dehydratase	IDHIyQDPHGSNPNFHLHYGDLTDSSNLTR	Y5(Phospho)	41.99	NA	GeneID:962093
gi|15802533	NP_288559.1	gmd	GDP-D-mannose dehydratase	SPyAVAK	Y3(Phospho)	28.14	NA	GeneID:957035
gi|15804189	NP_290228.1	gmk	guanylate kinase	TQPLyDTQVSVSHTTR	Y5(Phospho)	89.11	4.17217	GeneID:960897
gi|15802508	NP_288534.1	gnd	6-phosphogluconate dehydrogenase	DyFGAHTYK	Y2(phospho)	MaxQuan_Score:61.401	0.0860332
gi|15800464	NP_286476.1	gpmA	phosphoglyceromutase	FTGWyDVDLSEK	Y5(Phospho)	41.95	2.97414	GeneID:957895
gi|15800464	NP_286476.1	gpmA	phosphoglyceromutase	HyGALQGLNK	Y2(Phospho)	57.24	4.04598	GeneID:957895
gi|15799943	NP_285955.1	gpt	xanthine-guanine phosphoribosyltransferase	HVDTVcISSyDHDNQR	Y10(Phospho)	54.15	5.06339	GeneID:957059
gi|161367516	NP_289755.2	greA	transcription elongation factor GreA	EHGDLKENAEyHAAR	Y11(Phospho)	59.94	3.53071	GeneID:958625
gi|15804735	NP_290776.1	groEL	Cpn60 chaperonin GroEL, large subunit of GroESL	GYLSPyFINKPETGAVELESPFILLADKK	Y6(Phospho)	127.65	6.0976	GeneID:959980
gi|15804735	NP_290776.1	groEL	Cpn60 chaperonin GroEL, large subunit of GroESL	QQIEEATSDyDREK	Y10(Phospho)	101.75	5.32456	GeneID:959980
gi|15804735	NP_290776.1	groEL	Cpn60 chaperonin GroEL, large subunit of GroESL	QQIEEATSDyDREKLQER	Y10(phospho)	MaxQuan_Score:158.97	8.24273e-11
gi|15804734	NP_290775.1	groES	Cpn10 chaperonin GroES, small subunit of GroESL	VGDIVIFNDGyGVKSEK	Y11(Phospho)	98.94	5.90775	GeneID:959981
gi|15803032	NP_289062.1	guaB	inosine 5'-monophosphate dehydrogenase	GSSDRyFQSDNAADKLVPEGIEGR	Y6(Phospho)	87.89	4.31233	GeneID:957789
gi|15799788	NP_285800.1	guaC	guanosine 5'-monophosphate oxidoreductase	HVGGVAEyR	Y8(Phospho)	53.07	3.31825	GeneID:956795
gi|15799788	NP_285800.1	guaC	guanosine 5'-monophosphate oxidoreductase	SAcTyVGASR	Y5(Phospho)	36.36	2.613	GeneID:956795
gi|15804293	NP_290332.1	gyrB	DNA gyrase subunit B	SNSyDSSSIK	Y4(Phospho)	57.29	NA	GeneID:960757
gi|15802033	NP_288055.1	hdhA	7-alpha-hydroxysteroid dehydrogenase	NINMTSyASSK	Y7(Phospho)	55.13	2.33222	GeneID:961569
gi|15799838	NP_285850.1	hemL	glutamate-1-semialdehyde aminotransferase	SENLySAAR	Y5(Phospho)	46.35	2.34969	GeneID:956871
gi|15799838	NP_285850.1	hemL	glutamate-1-semialdehyde aminotransferase	SKSENLySAAR	Y7(Phospho)	63.39	NA	GeneID:956871
gi|15804390	NP_290430.1	hemY	putative protoheme IX biogenesis protein	LAEGDyQQVEK	Y6(Phospho)	63.42	3.76938	GeneID:960362
gi|15800189	NP_286201.1	hha	hemolysin expression-modulating protein	VIEKNKyELSDNELAVFYSAADHR	Y7(Phospho)	NA	3.68009	GeneID:957434
gi|15800189	NP_286201.1	hha	hemolysin expression-modulating protein	NKyELSDNELAVFYSAADHR	Y3(phospho)	MaxQuan_Score:101.87	0.00119399
gi|15802500	NP_288526.1	hisC	histidinol-phosphate aminotransferase	NLTPyQSAR	Y5(phospho)	MaxQuan_Score:80.089	0.0362121
gi|15803037	NP_289067.1	hisS	histidyl-tRNA synthetase	AGIEHGLLyNQEQR	Y9(Phospho)	49.21	4.19327	GeneID:957790
gi|15801465	NP_287482.1	hns	global DNA-binding transcriptional dual regulator H-NS	KLQQyREMLIADGIDPNELLNSLAAVK	Y5(Phospho)	136.33	6.68151	GeneID:960489
gi|15801465	NP_287482.1	hns	global DNA-binding transcriptional dual regulator H-NS	LQQyREMLIADGIDPNELLNSLAAVK	Y4(Phospho)	104.9	9.11604	GeneID:960489
gi|15801465	NP_287482.1	hns	global DNA-binding transcriptional dual regulator H-NS	YSyVDENGETK	Y3(Phospho)	63.66	3.76984	GeneID:960489
gi|15802255	NP_288279.1	holE	DNA polymerase III subunit theta	LPyEPK	Y3(Phospho)	34.16	NA	GeneID:961815
gi|15804522	NP_290562.1	hslU	ATP-dependent protease ATP-binding subunit HslU	FTEVGyVGKEVDSIIR	Y6(Phospho)	NA	3.6846	GeneID:960206
gi|15800202	NP_286214.1	htpG	heat shock protein 90	ALSNPDLyEGDGELR	Y8(Phospho)	62.7	3.65239	GeneID:957449
gi|15804286	NP_290325.1	ibpA	heat shock protein IbpA	TYLyQGIAER	Y4(Phospho)	41.7	2.53211	GeneID:960764
gi|15801333	NP_287350.1	icd	isocitrate dehydrogenase specific for NADP+	TVTyDFER	Y4(Phospho)	42.62	NA	GeneID:959821
gi|15800699	NP_286713.1	iha	bifunctional enterobactin receptor/adhesin protein	DGQLGSLTGGyDR	Y11(Phospho)	49.42	1.98684	GeneID:958751
gi|15800773	NP_286787.1	ihfB	integration host factor subunit beta	GFGSFSLHyR	Y9(phospho)	MaxQuan_Score:66.845	0.0553984
gi|15800747	NP_286761.1	infA	translation initiation factor IF-1	ILTGDKVTVELTPyDLSK	Y14(Phospho)	110.06	6.69777	GeneID:958838
gi|15800747	NP_286761.1	infA	translation initiation factor IF-1	VTVELTPyDLSK	Y8(Phospho)	53.99	2.116	GeneID:958838
gi|15803710	NP_289744.1	infB	translation initiation factor IF-2	AREVALyR	Y7(Phospho)	38.55	2.78199	GeneID:958612
gi|15803710	NP_289744.1	infB	translation initiation factor IF-2	EVALyR	Y5(Phospho)	42.79	NA	GeneID:958612
gi|15803710	NP_289744.1	infB	translation initiation factor IF-2	MAEENKWTDNAEPTEDSSDyHVTTSQHAR	Y20(Phospho)	66.52	4.76886	GeneID:958612
gi|15803710	NP_289744.1	infB	translation initiation factor IF-2	WTDNAEPTEDSSDyHVTTSQHAR	Y14(Phospho)	48.29	3.49299	GeneID:958612
gi|15803710	NP_289744.1	infB	translation initiation factor IF-2	YYSVIyNLIDEVK	Y6(Phospho)	76.77	4.36934	GeneID:958612
gi|15802130	NP_288152.1	infC	translation initiation factor IF-3	IMDYGKFLyEK	Y9(Phospho)	51.6	3.84927	GeneID:961689
gi|15803056	NP_289086.1	iscU	scaffold protein for assembly and transfer of iron-sulfur clusters	AySEKVIDHYENPR	Y2(Phospho)	39.66	NA	GeneID:957837
gi|15803056	NP_289086.1	iscU	scaffold protein for assembly and transfer of iron-sulfur clusters	VIDHyENPR	Y5(Phospho)	44.72	2.47099	GeneID:957837
gi|15803038	NP_289068.1	ispG	4-hydroxy-3-methylbut-2-en-1-yl diphosphate synthase	SGLyEDGVRK	Y4(Phospho)	53	2.87077	GeneID:957794
gi|15801444	NP_287461.1	kdsA	2-dehydro-3-deoxyphosphooctonate aldolase	SSIHSyRGPGLEEGMK	Y6(phospho)	MaxQuan_Score:56.821	0.284981
gi|75994512	YP_325626.1	L7066	hypothetical protein L7066 encoded by pO157	QASAyFAK	Y5(Phospho)	NA	2.56633	GeneID:3683695
gi|15800169	NP_286181.1	lon	DNA-binding ATP-dependent protease La	SQREyYLNEQMK	Y5(Phospho)	32.05	2.53672	GeneID:957409
gi|15799800	NP_285812.1	lpdA	dihydrolipoamide dehydrogenase	GISyETATFPWAASGR	Y4(Phospho)	34.69	NA	GeneID:956813
gi|15799800	NP_285812.1	lpdA	dihydrolipoamide dehydrogenase	TQVVVLGAGPAGySAAFR	Y13(Phospho)	58.11	4.29959	GeneID:956813
gi|15802985	NP_289015.1	maeB	malic enzyme	DLALAySPGVAAPcLEIEKDPLK	Y6(Phospho)	33.89	3.65233	GeneID:957704
gi|15802230	NP_288253.1	manX	PTS system, mannose-specific IIAB component	AAPTPAKPMGPNDyMVIGLAR	Y14(Phospho)	112.18	5.00804	GeneID:961790
gi|15802232	NP_288255.1	manZ	PTS system mannose-specific transporter subunit IID	YYGVAYGySK	Y8(Phospho)	35.31	2.71996	GeneID:961792
gi|15802232	NP_288255.1	manZ	PTS system mannose-specific transporter subunit IID	YYGVAyGYSK	Y6(phospho)	MaxQuan_Score:130.02	1.47245e-05
gi|15799850	NP_285862.1	map	methionine aminopeptidase	GFHEEPQVLHyDSR	Y11(Phospho)	69.11	5.65266	GeneID:956892
gi|15799850	NP_285862.1	map	methionine aminopeptidase	IcNDYIVNEQHAVSAcLGyHGYPK	Y19(Phospho)	126.67	6.27184	GeneID:956892
gi|15799850	NP_285862.1	map	methionine aminopeptidase	IcNDYIVNEQHAVSAcLGYHGyPK	Y22(Phospho)	126.67	4.51148	GeneID:956892
gi|15804605	NP_290646.1	metH	B12-dependent methionine synthase	IEQNYSGPTVyVQNASR	Y11(Phospho)	57.41	3.89633	GeneID:960111
gi|15802934	NP_288962.1	mntH	manganese transport protein MntH	MTNyRVESSSGR	Y4(Phospho)	51.37	3.9733	GeneID:960734
gi|15802934	NP_288962.1	mntH	manganese transport protein MntH	TNyRVESSSGR	Y3(Phospho)	42.97	NA	GeneID:960734
gi|15799689	NP_285701.1	mogA	molybdenum cofactor biosynthesis protein MogA	ASSGVyQDKGIPALEEWLTSALTTPFELETR	Y6(Phospho)	54.09	3.98101	GeneID:956666
gi|15799771	NP_285783.1	mraY	phospho-N-acetylmuramoyl-pentapeptide-transferase	MAPIHHHyELK	Y8(phospho)	MaxQuan_Score:74.778	0.0167182
gi|15799833	NP_285845.1	mrcB	penicillin-binding protein 1b	RRYEDDDDYDDyDDYEDEEPmPR	Y12(Phospho)	95.34	6.14187	GeneID:956863
gi|15799833	NP_285845.1	mrcB	penicillin-binding protein 1b	RRYEDDDDYDDYDDyEDEEPMPR	Y15(Phospho)	99.43	5.33302	GeneID:956863
gi|15799833	NP_285845.1	mrcB	penicillin-binding protein 1b	RRyEDDDDYDDYDDYEDEEPMPR	Y3(Phospho)	164.61	5.70669	GeneID:956863
gi|15799833	NP_285845.1	mrcB	penicillin-binding protein 1b	RRYEDDDDyDDYDDYEDEEPMPR	Y9(Phospho)	92.3	5.58685	GeneID:956863
gi|15799833	NP_285845.1	mrcB	penicillin-binding protein 1b	RYEDDDDYDDyDDYEDEEPMPR	Y11(Phospho)	89.05	4.98493	GeneID:956863
gi|15799833	NP_285845.1	mrcB	penicillin-binding protein 1b	RYEDDDDYDDYDDyEDEEPMPR	Y14(Phospho)	85.88	5.43232	GeneID:956863
gi|15799833	NP_285845.1	mrcB	penicillin-binding protein 1b	RyEDDDDYDDYDDYEDEEPMPR	Y2(Phospho)	59.42	3.09376	GeneID:956863
gi|15799833	NP_285845.1	mrcB	penicillin-binding protein 1b	RYEDDDDyDDYDDYEDEEPMPR	Y8(Phospho)	89.08	5.70942	GeneID:956863
gi|15800785	NP_286799.1	mukB	cell division protein MukB	ELAyLSADDLR	Y4(Phospho)	30.83	NA	GeneID:958894
gi|15800377	NP_286389.1	nagD	ribonucleotide monophosphatase	GFyPAcGALcAGIEK	Y3(Phospho)	69.24	4.0642	GeneID:957741
gi|15801453	NP_287470.1	narX	narX sensory histidine kinase	MQSyRLLAAVPLSEK	Y4(Phospho)	NA	2.63279	GeneID:960474
gi|15803041	NP_289071.1	ndk	nucleoside diphosphate kinase	ADyADSLTENGTHGSDSVESAAR	Y3(Phospho)	40.68	4.22964	GeneID:957806
gi|15802782	NP_288809.1	nrdB	ribonucleotide-diphosphate reductase subunit beta	AyTTFSQTK	Y2(Phospho)	52.39	NA	GeneID:957218
gi|15802834	NP_288861.1	nuoB	NADH dehydrogenase subunit B	RPLSWVVGDQGVyR	Y13(phospho)	MaxQuan_Score:60.984	0.140913
gi|15802828	NP_288855.1	nuoI	NADH dehydrogenase subunit I	MYPEEPVyLPPR	Y8(Phospho)	51.28	2.54933	GeneID:957341
gi|15802828	NP_288855.1	nuoI	NADH dehydrogenase subunit I	QDLVYEKEDLLISGPGKYPEYNFyR	Y24(Phospho)	NA	2.90123	GeneID:957341
gi|15800816	NP_286832.1	ompA	outer membrane protein A	IGSDAyNQGLSER	Y6(Phospho)	71.11	2.90374	GeneID:958948
gi|15803909	NP_289945.1	ompR	osmolarity response regulator	GREySAMER	Y4(Phospho)	NA	2.2362	GeneID:957766
gi|15803909	NP_289945.1	ompR	osmolarity response regulator	yLTEQGFqVRSVAnAEQMDR	Y1(Phospho)	NA	2.79638	GeneID:957766
gi|15803807	NP_289841.1	paaY	putative transferase	SSyNPDGNPLTIGEDVTVGHK	Y3(Phospho)	102.59	4.91483	GeneID:958731
gi|15803907	NP_289943.1	pckA	phosphoenolpyruvate carboxykinase	MQLIGGTWyGGEMKK	Y9(Phospho)	95.83	5.39222	GeneID:958885
gi|161367548	NP_289080.2	pepB	aminopeptidase B	GITFDSGGySIK	Y9(phospho)	MaxQuan_Score:91.824	0.00264708
gi|15799942	NP_285954.1	pepD	aminoacyl-histidine dipeptidase (peptidase D)	IcSIPHPSyHEEQLAEYIVGWAK	Y9(Phospho)	161.43	6.47697	GeneID:957058
gi|15804607	NP_290648.1	pepE	peptidase E	RSAVFIPFAGVTQTWDDyTAK	Y18(Phospho)	48.27	4.54167	GeneID:960109
gi|15804607	NP_290648.1	pepE	peptidase E	SAVFIPFAGVTQTWDDyTAK	Y17(Phospho)	NA	3.47767	GeneID:960109
gi|15802516	NP_288542.1	per	perosamine synthetase	QyWHDVIGYNYR	Y2(Phospho)	52.4	4.07401	GeneID:962095
gi|15802516	NP_288542.1	per	perosamine synthetase	YIPVyQPSLTGK	Y5(Phospho)	37.81	2.25223	GeneID:962095
gi|15804505	NP_290545.1	pfkA	6-phosphofructokinase	MVQLDRySVSDMINR	Y7(Phospho)	45.16	3.65145	GeneID:960228
gi|15800764	NP_286778.1	pflB	formate acetyltransferase 1	DAIPTQSVLTITSNVVyGK	Y17(Phospho)	41.81	2.67841	GeneID:958864
gi|15800764	NP_286778.1	pflB	formate acetyltransferase 1	LPFAyAK	Y5(Phospho)	36.15	NA	GeneID:958864
gi|15800764	NP_286778.1	pflB	formate acetyltransferase 1	THNQGVFDVyTPDILR	Y10(Phospho)	NA	4.10155	GeneID:958864
gi|15800764	NP_286778.1	pflB	formate acetyltransferase 1	VSGyAVR	Y4(Phospho)	56.59	NA	GeneID:958864
gi|15804618	NP_290659.1	pgi	glucose-6-phosphate isomerase	FAAyFQQGNMESNGK	Y4(Phospho)	29.21	2.82579	GeneID:960098
gi|15803460	NP_289493.1	pgk	phosphoglycerate kinase	SLyEADLVDEAKR	Y3(Phospho)	85.81	4.60548	GeneID:957143
gi|161367465	NP_290675.2	plsB	glycerol-3-phosphate acyltransferase	VFTyYTPKEESIK	Y4(Phospho)	43.39	3.47102	GeneID:960082
gi|161367465	NP_290675.2	plsB	glycerol-3-phosphate acyltransferase	VFTYyTPKEESIK	Y5(phospho)	MaxQuan_Score:122.29	3.09793e-06
gi|15802016	NP_288037.1	pntB	pyridine nucleotide transhydrogenase	SMNTGyAGVQNPLFFK	Y6(Phospho)	99.68	4.03819	GeneID:961550
gi|15804817	NP_290858.1	ppa	inorganic pyrophosphatase	AQIAHFFEHyKDLEK	Y10(Phospho)	63.5	4.35154	GeneID:959816
gi|15804552	NP_290593.1	ppc	phosphoenolpyruvate carboxylase	MNEQySALR	Y5(Phospho)	63.51	3.17751	GeneID:960176
gi|15799948	NP_285960.1	proA	gamma-glutamyl phosphate reductase	NIAySFLPALSK	Y4(phospho)	MaxQuan_Score:67.921	0.0688234
gi|15804703	NP_290744.1	proP	proline/glycine betaine transporter	EILVEHyDNIEQK	Y7(Phospho)	42.12	2.75952	GeneID:960013
gi|15799876	NP_285888.1	proS	prolyl-tRNA synthetase	VVAAAIEQNyDER	Y10(Phospho)	37.66	2.99938	GeneID:956936
gi|15801436	NP_287453.1	prsA	ribose-phosphate pyrophosphokinase	IANRLyTSLGDAAVGR	Y6(Phospho)	62.63	6.4238	GeneID:960457
gi|15801436	NP_287453.1	prsA	ribose-phosphate pyrophosphokinase	LyTSLGDAAVGR	Y2(Phospho)	84.53	3.8098	GeneID:960457
gi|161367462	NP_290683.2	pspG	phage shock protein G	YQRyDR	Y4(phospho)	MaxQuan_Score:85.077	0.0354035
gi|15802844	NP_288871.1	pta	phosphate acetyltransferase	HQFAQSLNyEIAK	Y9(Phospho)	30.41	NA	GeneID:959575
gi|15802844	NP_288871.1	pta	phosphate acetyltransferase	VAMLSySTGTSGAGSDVEK	Y6(Phospho)	84.99	5.4448	GeneID:959575
gi|15803340	NP_289373.1	ptr	protease III	EVLAyR	Y5(phospho)	MaxQuan_Score:31.65	0.521639
gi|15801328	NP_287345.1	purB	adenylosuccinate lyase	TARDEVILPyWR	Y10(Phospho)	NA	2.70842	GeneID:959619
gi|15802999	NP_289029.1	purC	phosphoribosylaminoimidazole-succinocarboxamide synthase	QAELyR	Y5(Phospho)	29.24	NA	GeneID:957467
gi|15802999	NP_289029.1	purC	phosphoribosylaminoimidazole-succinocarboxamide synthase	QAELyRGK	Y5(Phospho)	41.09	NA	GeneID:957467
gi|15802999	NP_289029.1	purC	phosphoribosylaminoimidazole-succinocarboxamide synthase	TVySTENPDLLVLEFR	Y3(Phospho)	83.58	3.96256	GeneID:957467
gi|15804597	NP_290638.1	purH	bifunctional phosphoribosylaminoimidazolecarboxamide formyltransferase/IMP cyclohydrolase	ALSyNNIADTDAALEcVK	Y4(Phospho)	NA	4.84978	GeneID:960123
gi|15803022	NP_289052.1	purM	phosphoribosylaminoimidazole synthetase	TDKTSLSyKDAGVDIDAGNALVGR	Y8(Phospho)	144.03	NA	GeneID:961316
gi|15803022	NP_289052.1	purM	phosphoribosylaminoimidazole synthetase	TSLSyKDAGVDIDAGNALVGR	Y5(Phospho)	106.55	4.58314	GeneID:961316
gi|15802072	NP_288094.1	purR	DNA-binding transcriptional repressor PurR	ELHySPSAVAR	Y4(Phospho)	50.6	2.32865	GeneID:961621
gi|15802072	NP_288094.1	purR	DNA-binding transcriptional repressor PurR	SVADGPFRDyRR	Y10(Phospho)	36.17	NA	GeneID:961621
gi|15801004	NP_287020.1	putP	major sodium/proline symporter	FAEADAHyHSAPPSR	Y8(Phospho)	43.97	NA	GeneID:959151
gi|15802088	NP_288110.1	pykF	pyruvate kinase	LNFSHGDyAEHGQR	Y8(Phospho)	101.7	4.6228	GeneID:961647
gi|15802770	NP_288797.1	rcsB	transcriptional regulator RcsB	ISAGGyGDKR	Y6(Phospho)	46.32	3.00319	GeneID:961169
gi|15802770	NP_288797.1	rcsB	transcriptional regulator RcsB	LDAHVLITDLSMPGDKyGDGITLIK	Y17(Phospho)	61.87	4.95853	GeneID:961169
gi|15803214	NP_289246.1	recA	recombinase A	IVEIyGPESSGK	Y5(phospho)	MaxQuan_Score:77.127	0.00733017
gi|15804163	NP_290202.1	rfaD	ADP-L-glycero-D-mannoheptose-6-epimerase	AAGyDKPFK	Y4(Phospho)	44.77	NA	GeneID:960926
gi|15804164	NP_290203.1	rfaF	ADP-L-glycero-D-mannoheptose-6-epimerase	LITGyHK	Y5(phospho)	MaxQuan_Score:53.453	0.23243
gi|15804370	NP_290410.1	rhlB	ATP-dependent RNA helicase RhlB	LGLAYGGDGyDK	Y10(Phospho)	75.95	3.22937	GeneID:960390
gi|15804370	NP_290410.1	rhlB	ATP-dependent RNA helicase RhlB	LGLAYGGDGyDKQLK	Y10(phospho)	MaxQuan_Score:155.91	1.49643e-09
gi|15801183	NP_287200.1	rimJ	ribosomal-protein-S5-alanine N-acetyltransferase	MFGyR	Y4(Phospho)	22.94	NA	GeneID:959405
gi|15801201	NP_287218.1	rne	ribonuclease E	APAPEyVPEAPR	Y6(Phospho)	29.71	2.34248	GeneID:959428
gi|15801201	NP_287218.1	rne	ribonuclease E	EYFPANySAHGRPNIK	Y7(Phospho)	67.71	NA	GeneID:959428
gi|15801201	NP_287218.1	rne	ribonuclease E	VRyEQSVAEETVVAPVAEETVAAEPIVQEAPAPR	Y3(Phospho)	127.18	8.86901	GeneID:959428
gi|15803449	NP_289482.1	rpiA	ribose-5-phosphate isomerase A	LGGRPEyR	Y7(phospho)	MaxQuan_Score:19.942	0.990187
gi|15803844	NP_289878.1	rplB	50S ribosomal protein L2	LEyDPNR	Y3(phospho)	MaxQuan_Score:64.424	0.0915435
gi|15803847	NP_289881.1	rplC	50S ribosomal protein L3	DLANDGyR	Y7(phospho)	MaxQuan_Score:78.473	0.0233114
gi|15803835	NP_289869.1	rplE	50S ribosomal protein L5	AKLHDyYKDEVVK	Y6(Phospho)	69.08	NA	GeneID:958768
gi|15803835	NP_289869.1	rplE	50S ribosomal protein L5	AKLHDYyKDEVVK	Y7(Phospho)	69.08	NA	GeneID:958768
gi|15803835	NP_289869.1	rplE	50S ribosomal protein L5	EQIIFPEIDyDKVDR	Y10(Phospho)	60.86	3.12104	GeneID:958768
gi|15803835	NP_289869.1	rplE	50S ribosomal protein L5	GNySMGVR	Y3(Phospho)	29.05	2.33559	GeneID:958768
gi|15803835	NP_289869.1	rplE	50S ribosomal protein L5	IRQGyPIGcK	Y5(Phospho)	44.65	2.73978	GeneID:958768
gi|15803835	NP_289869.1	rplE	50S ribosomal protein L5	LHDyYKDEVVKK	Y4(Phospho)	77.48	4.5042	GeneID:958768
gi|15803835	NP_289869.1	rplE	50S ribosomal protein L5	LHDYyKDEVVKK	Y5(Phospho)	77.48	2.80274	GeneID:958768
gi|15803835	NP_289869.1	rplE	50S ribosomal protein L5	QGyPIGcK	Y3(Phospho)	43.35	2.67603	GeneID:958768
gi|15803832	NP_289866.1	rplF	50S ribosomal protein L6	DGyADGWAQAGTAR	Y3(Phospho)	63.06	3.91274	GeneID:958750
gi|15803832	NP_289866.1	rplF	50S ribosomal protein L6	KLQLVGVGyR	Y9(Phospho)	54.2	2.4452	GeneID:958750
gi|15803832	NP_289866.1	rplF	50S ribosomal protein L6	RPEPyKGK	Y5(Phospho)	NA	2.26971	GeneID:958750
gi|15803832	NP_289866.1	rplF	50S ribosomal protein L6	LQLVGVGyR	Y8(phospho)	MaxQuan_Score:79.471	0.00723506
gi|15803765	NP_289799.1	rplM	50S ribosomal protein L13	TDKVyYHHTGHIGGIK	Y5(Phospho)	31.22	3.08622	GeneID:959313
gi|15803765	NP_289799.1	rplM	50S ribosomal protein L13	TDKVYyHHTGHIGGIK	Y6(Phospho)	64.95	NA	GeneID:959313
gi|15803765	NP_289799.1	rplM	50S ribosomal protein L13	VYyHHTGHIGGIK	Y3(Phospho)	61.44	3.72142	GeneID:959313
gi|15803828	NP_289862.1	rplO	50S ribosomal protein L15	GFEGGQMPLyR	Y10(Phospho)	55.61	3.43702	GeneID:961484
gi|15803828	NP_289862.1	rplO	50S ribosomal protein L15	RGFEGGQMPLyR	Y11(Phospho)	60.67	3.83941	GeneID:961484
gi|15803821	NP_289855.1	rplQ	50S ribosomal protein L17	AGDNAPMAyIELVDR	Y9(Phospho)	43.27	2.61705	GeneID:958759
gi|15803831	NP_289865.1	rplR	50S ribosomal protein L18	SGFQyHGR	Y5(Phospho)	53.35	2.89568	GeneID:958760
gi|15802128	NP_288150.1	rplT	50S ribosomal protein L20	AGQyAYR	Y4(Phospho)	31.66	NA	GeneID:961687
gi|15802128	NP_288150.1	rplT	50S ribosomal protein L20	GyYGAR	Y2(phospho)	MaxQuan_Score:82.473	0.0424285
gi|15803726	NP_289760.1	rplU	50S ribosomal protein L21	MyAVFQSGGK	Y2(Phospho)	51.48	2.94333	GeneID:958628
gi|15803842	NP_289876.1	rplV	50S ribosomal protein L22	KVSQALDILTyTNKK	Y11(Phospho)	109.13	6.05761	GeneID:958554
gi|15803842	NP_289876.1	rplV	50S ribosomal protein L22	VSQALDILTyTNKK	Y10(Phospho)	89.43	5.34906	GeneID:958554
gi|15802741	NP_288768.1	rplY	50S ribosomal protein L25	AQDVQRHPyKPK	Y9(Phospho)	35.54	NA	GeneID:957144
gi|15804527	NP_290567.1	rpmE	50S ribosomal protein L31	DIHPKyEEITAScScGNVMK	Y6(Phospho)	85.73	7.05688	GeneID:960201
gi|15800002	NP_286014.1	rpmE2	50S ribosomal protein L31 type B	SHPFyTGK	Y5(Phospho)	29.13	NA	GeneID:957162
gi|15801206	NP_287223.1	rpmF	50S ribosomal protein L32	HHITADGyYR	Y8(Phospho)	57.49	4.6836	GeneID:959433
gi|15801206	NP_287223.1	rpmF	50S ribosomal protein L32	HHITADGYyR	Y9(Phospho)	59.31	4.5961	GeneID:959433
gi|15804177	NP_290216.1	rpmG	50S ribosomal protein L33	LVSSAGTGHFyTTTK	Y11(Phospho)	66.04	3.79856	GeneID:960910
gi|15803822	NP_289856.1	rpoA	DNA-directed RNA polymerase subunit alpha	IAyNVEAAR	Y3(Phospho)	42.74	2.27449	GeneID:958748
gi|15803822	NP_289856.1	rpoA	DNA-directed RNA polymerase subunit alpha	LLVDAcySPVER	Y7(Phospho)	51.36	3.07117	GeneID:958748
gi|15804577	NP_290618.1	rpoB	DNA-directed RNA polymerase subunit beta	IVIKVNEDEMyPGEAGIDIYNLTK	Y11(Phospho)	57.75	5.1842	GeneID:960143
gi|15804577	NP_290618.1	rpoB	DNA-directed RNA polymerase subunit beta	MVySYTEK	Y3(Phospho)	42.45	2.45394	GeneID:960143
gi|15804577	NP_290618.1	rpoB	DNA-directed RNA polymerase subunit beta	STGSySLVTQQPLGGK	Y5(Phospho)	40.7	4.01804	GeneID:960143
gi|15804577	NP_290618.1	rpoB	DNA-directed RNA polymerase subunit beta	SVFPIQSySGNSELQYVSYR	Y8(Phospho)	77.39	4.39563	GeneID:960143
gi|15804577	NP_290618.1	rpoB	DNA-directed RNA polymerase subunit beta	VNEDEMyPGEAGIDIYNLTK	Y7(Phospho)	64.53	3.13692	GeneID:960143
gi|15804578	NP_290619.1	rpoC	DNA-directed RNA polymerase subunit beta'	LIPAGTGYAyHQDR	Y10(Phospho)	100.72	3.2677	GeneID:960142
gi|15804578	NP_290619.1	rpoC	DNA-directed RNA polymerase subunit beta'	LIPAGTGyAYHQDR	Y8(Phospho)	120.73	3.2638	GeneID:960142
gi|15804578	NP_290619.1	rpoC	DNA-directed RNA polymerase subunit beta'	SVITVGPyLR	Y8(Phospho)	51.9	2.87534	GeneID:960142
gi|15804789	NP_290830.1	rpsF	30S ribosomal protein S6	QLAyPINK	Y4(Phospho)	34.98	2.44959	GeneID:959923
gi|15804789	NP_290830.1	rpsF	30S ribosomal protein S6	RQLAyPINK	Y5(Phospho)	43.68	3.08203	GeneID:959923
gi|15803854	NP_289888.1	rpsG	30S ribosomal protein S7	AFAHyRW	Y5(Phospho)	31.27	NA	GeneID:958803
gi|15803854	NP_289888.1	rpsG	30S ribosomal protein S7	RVGGSTyQVPVEVRPVR	Y7(Phospho)	36.12	NA	GeneID:958803
gi|15803854	NP_289888.1	rpsG	30S ribosomal protein S7	VGGSTyQVPVEVRPVRR	Y6(Phospho)	100.78	4.11184	GeneID:958803
gi|15803854	NP_289888.1	rpsG	30S ribosomal protein S7	VGGSTyQVPVEVRPVR	Y6(phospho)	MaxQuan_Score:80.489	0.0937452
gi|15803764	NP_289798.1	rpsI	30S ribosomal protein S9	AENQYyGTGR	Y6(Phospho)	37.05	NA	GeneID:958573
gi|15803764	NP_289798.1	rpsI	30S ribosomal protein S9	AENQyYGTGRR	Y5(Phospho)	42.7	NA	GeneID:958573
gi|15803764	NP_289798.1	rpsI	30S ribosomal protein S9	MAENQyYGTGR	Y6(Phospho)	67.58	3.38025	GeneID:958573
gi|15803848	NP_289882.1	rpsJ	30S ribosomal protein S10	DQyEIR	Y3(phospho)	MaxQuan_Score:100.14	0.0115856
gi|15803834	NP_289868.1	rpsN	30S ribosomal protein S14	RVALADKyFAK	Y8(Phospho)	NA	3.65605	GeneID:958763
gi|15803131	NP_289162.1	rpsP	30S ribosomal protein S16	KRPFyQVVVADSR	Y5(Phospho)	54.55	4.52238	GeneID:956739
gi|15803838	NP_289872.1	rpsQ	30S ribosomal protein S17	FVKHPIyGK	Y7(Phospho)	58.5	3.69822	GeneID:958773
gi|15804791	NP_290832.1	rpsR	30S ribosomal protein S18	YLSLLPyTDRHQ	Y7(Phospho)	41.82	3.4136	GeneID:959921
gi|15803607	NP_289640.1	rpsU	30S ribosomal protein S21	EFyEKPTTER	Y3(Phospho)	55.52	NA	GeneID:958532
gi|15803719	NP_289753.1	rrmJ	23S rRNA methyltransferase J	WLQEHFSDKyVQQAQK	Y10(Phospho)	102.22	5.41498	GeneID:958623
gi|15801876	NP_287896.1	sapC	peptide transport permease protein	PYDSVySEKRPPGTLR	Y6(Phospho)	40.28	NA	GeneID:961350
gi|157267360	NP_288516.2	sbcB	exonuclease I	NFPGTLDyAEQQR	Y8(phospho)	MaxQuan_Score:75.714	0.0160799
gi|15799782	NP_285794.1	secA	preprotein translocase subunit SecA	GVHVVTVNDyLAQR	Y10(Phospho)	56.08	4.98715	GeneID:956789
gi|15799782	NP_285794.1	secA	preprotein translocase subunit SecA	KQLLEyDDVANDQR	Y6(Phospho)	95.01	4.63293	GeneID:956789
gi|15799782	NP_285794.1	secA	preprotein translocase subunit SecA	QLLEyDDVANDQR	Y5(Phospho)	59	3.59151	GeneID:956789
gi|15800136	NP_286148.1	secF	preprotein translocase subunit SecF	AQEyTVEQLNHGR	Y4(Phospho)	84.19	NA	GeneID:957364
gi|15803827	NP_289861.1	secY	preprotein translocase subunit SecY	ANLKGyGR	Y6(Phospho)	48.56	NA	GeneID:958757
gi|15803827	NP_289861.1	secY	preprotein translocase subunit SecY	VyAAQSTHLPLK	Y2(Phospho)	NA	3.69636	GeneID:958757
gi|15802175	NP_288197.1	selD	selenophosphate synthetase	LTQySHGAGcGcK	Y4(Phospho)	81.17	3.6246	GeneID:961735
gi|15800768	NP_286782.1	serC	phosphoserine aminotransferase	GQFAAVPLNILGDKTTADYVDAGyWAASAIK	Y24(Phospho)	127.6	5.46548	GeneID:958869
gi|15800768	NP_286782.1	serC	phosphoserine aminotransferase	TTADYVDAGyWAASAIK	Y10(Phospho)	46.37	3.97104	GeneID:958869
gi|15800756	NP_286770.1	serS	seryl-tRNA synthetase	FAGDLFHTRPLEEEADTSNyALIPTAEVPLTNLVR	Y20(Phospho)	48.6	3.89809	GeneID:958852
gi|15803861	NP_289895.1	slyX	hypothetical protein	ASQPSNIASQAEETPPPHy	Y19(Phospho)	77.82	6.84694	GeneID:961315
gi|15804960	NP_291002.1	sms	DNA repair protein RadA	LSGyAGSAGVAK	Y4(Phospho)	38.11	NA	GeneID:959666
gi|15803763	NP_289797.1	sspA	stringent starvation protein A	IIMEYLDERFPHPPLMPVyPVAR	Y19(Phospho)	NA	5.06052	GeneID:959207
gi|15800430	NP_286442.1	sucA	2-oxoglutarate dehydrogenase E1 component	YAGRPASASPAVGyMSVHQK	Y14(Phospho)	43.95	3.86808	GeneID:957833
gi|15800432	NP_286444.1	sucC	succinyl-CoA synthetase subunit beta	LVTyQTDANGQPVNQILVEAATDIAK	Y4(Phospho)	82.92	4.99957	GeneID:957835
gi|15800432	NP_286444.1	sucC	succinyl-CoA synthetase subunit beta	RLVTyQTDANGQPVNQILVEAATDIAK	Y5(Phospho)	NA	2.78271	GeneID:957835
gi|15802094	NP_288116.1	sufC	cysteine desulfurase ATPase component	SFIIVTHyQR	Y8(Phospho)	NA	2.86116	GeneID:961653
gi|15799738	NP_285750.1	surA	peptidyl-prolyl cis-trans isomerase SurA	LAyDGLNYNTYR	Y3(Phospho)	63.26	2.42947	GeneID:956729
gi|15799688	NP_285700.1	talB	transaldolase B	KLSyTGEVK	Y4(Phospho)	43.64	2.96808	GeneID:956664
gi|15800695	NP_286709.1	terC	putative phage inhibition, colicin resistance and tellurite resistance protein	SGDDDDEIEDySQHLAYR	Y11(Phospho)	86.12	3.0233	GeneID:958744
gi|15802131	NP_288153.1	thrS	threonyl-tRNA synthetase	TGHWDNyKDAMFTTSSENR	Y7(Phospho)	120.34	6.22293	GeneID:961690
gi|15800166	NP_286178.1	tig	Peptidyl-prolyl cis/trans isomerase (trigger factor)	GLIEEMASAyEDPKEVIEFYSK	Y10(Phospho)	64.27	4.1856	GeneID:957406
gi|15800166	NP_286178.1	tig	Peptidyl-prolyl cis/trans isomerase (trigger factor)	VKGLIEEMASAyEDPKEVIEFYSK	Y12(Phospho)	NA	4.06581	GeneID:957406
gi|15804305	NP_290344.1	tnaA	tryptophanase	SyYALAESVK	Y2(Phospho)	40.3	NA	GeneID:960743
gi|15801905	NP_287925.1	topA	DNA topoisomerase I	LYEAGYITyMR	Y9(Phospho)	57.19	3.31166	GeneID:961387
gi|15803817	NP_289851.1	trkA	NAD-binding component of TrK potassium transporter	AyYGGPLIGNALSTMR	Y2(Phospho)	39.09	3.47659	GeneID:961474
gi|15803817	NP_289851.1	trkA	NAD-binding component of TrK potassium transporter	AYyGGPLIGNALSTMR	Y3(Phospho)	39.09	NA	GeneID:961474
gi|15799852	NP_285864.1	tsf	elongation factor Ts	VAALEGDVLGSyQHGAR	Y12(Phospho)	35.94	3.21156	GeneID:956894
gi|15803852	NP_289886.1	tuf	elongation factor Tu	GITINTSHVEyDTPTR	Y11(Phospho)	107.25	5.1715	GeneID:958801
gi|15803852	NP_289886.1	tuf	elongation factor Tu	HYAHVDcPGHADyVK	Y13(Phospho)	108.09	7.32526	GeneID:958801
gi|15803852	NP_289886.1	tuf	elongation factor Tu	HyAHVDcPGHADYVK	Y2(Phospho)	94.2	5.74983	GeneID:958801
gi|15804570	NP_290611.1	tuf	elongation factor Tu	ELLSQyDFPGDDTPIVR	Y6(Phospho)	87.3	4.37021	GeneID:960150
gi|15804570	NP_290611.1	tuf	elongation factor Tu	GYRPQFyFR	Y7(Phospho)	NA	1.96074	GeneID:960150
gi|15802024	NP_288045.1	tus	DNA replication terminus site-binding protein	ARyDLVDR	Y3(phospho)	MaxQuan_Score:45.696	0.354408
gi|15804646	NP_290687.1	tyrB	aromatic amino acid aminotransferase	VDAyAGDPILTLMER	Y4(Phospho)	44.46	3.51014	GeneID:960070
gi|15804423	NP_290463.1	udp	uridine phosphorylase	SIGATTHVGVTASSDTFYPGQERyDTYSGR	Y24(Phospho)	52.71	3.87008	GeneID:960327
gi|15804423	NP_290463.1	udp	uridine phosphorylase	YDTySGR	Y4(phospho)	MaxQuan_Score:45.084	0.34563
gi|161367552	NP_289051.2	upp	uracil phosphoribosyltransferase	NEETLEPVPyFQK	Y10(Phospho)	36	3.40088	GeneID:961291
gi|161367552	NP_289051.2	upp	uracil phosphoribosyltransferase	ISVVGMyRNEETLEPVPYFQK	Y7(phospho)	MaxQuan_Score:79.658	0.0500119
gi|15804030	NP_290066.1	uspA	universal stress protein; broad regulatory function?	AVSMARPyNAK	Y8(Phospho)	48.28	2.98273	GeneID:961205
gi|15804030	NP_290066.1	uspA	universal stress protein; broad regulatory function?	VSLIHVDVNySDLYTGLIDVNLGDMQK	Y10(Phospho)	53.95	NA	GeneID:961205
gi|161367456	NP_290809.2	vacB	exoribonuclease R	SQDPFQEREAEKyANPIPSR	Y13(Phospho)	74.06	NA	GeneID:959944
gi|15802515	NP_288541.1	wbdP	glycosyl transferase	FNEQyYR	Y5(Phospho)	41.23	2.78461	GeneID:962094
gi|15802515	NP_288541.1	wbdP	glycosyl transferase	FNEQYyR	Y6(Phospho)	31.44	NA	GeneID:962094
gi|15802515	NP_288541.1	wbdP	glycosyl transferase	IyTEYNPDVYLVcTGATQDYR	Y2(Phospho)	65.26	NA	GeneID:962094
gi|15802515	NP_288541.1	wbdP	glycosyl transferase	IYTEyNPDVYLVcTGATQDYR	Y5(Phospho)	109.78	4.86021	GeneID:962094
gi|15802515	NP_288541.1	wbdP	glycosyl transferase	NHySLNDAMVK	Y3(Phospho)	67.42	4.87761	GeneID:962094
gi|15802515	NP_288541.1	wbdP	glycosyl transferase	WFADySGNIAK	Y5(phospho)	MaxQuan_Score:81.498	0.00582908
gi|15802536	NP_288562.1	wcaD	putative colanic acid biosynthesis protein	yLIYSNSYVLNFIK	Y1(Phospho)	NA	2.28026	GeneID:959508
gi|15802522	NP_288548.1	wcaG	putative UDP-galactose 4-epimerase	VHSSGFVAPyTLSQGLDR	Y10(Phospho)	58.86	3.38666	GeneID:962101
gi|15802522	NP_288548.1	wcaG	putative UDP-galactose 4-epimerase	TLQyEFVHAK	Y4(phospho)	MaxQuan_Score:52.89	0.164309
gi|161367581	NP_288566.2	wzc	tyrosine kinase	ASAyQDYGYYEYEYK	Y4(Phospho)	45.91	3.61609	GeneID:956738
gi|161367581	NP_288566.2	wzc	tyrosine kinase	ASAYQDyGYYEYEYK	Y7(Phospho)	40.76	3.74547	GeneID:956738
gi|161367581	NP_288566.2	wzc	tyrosine kinase	ASAYQDYGYYEyEYKSDAK	Y12(Phospho)	33.93	2.99272	GeneID:956738
gi|161367581	NP_288566.2	wzc	tyrosine kinase	ASAYQDYGYYEyEYKsDAK	Y12(Phospho)S16(Phospho)	39.06	NA	GeneID:956738
gi|161367581	NP_288566.2	wzc	tyrosine kinase	ASAYQDYGYYEyEyKSDAK	Y12(Phospho)Y14(Phospho)	39.06	NA	GeneID:956738
gi|161367581	NP_288566.2	wzc	tyrosine kinase	ASAYQDYGYYEYEyKSDAK	Y14(Phospho)	33.93	NA	GeneID:956738
gi|15802519	NP_288545.1	wzy	O antigen polymerase	LSRNENISyNcDL	Y9(Phospho)	71.17	4.63768	GeneID:962098
gi|15802519	NP_288545.1	wzy	O antigen polymerase	NENISyNcDL	Y6(Phospho)	60.74	3.17163	GeneID:962098
gi|15801646	NP_287663.1	xasA	acid sensitivity protein, putative transporter	ARSPHyIVMNDK	Y6(Phospho)	52.62	3.93884	GeneID:960676
gi|15801646	NP_287663.1	xasA	acid sensitivity protein, putative transporter	SPHyIVMNDKKH	Y4(Phospho)	46.07	4.13218	GeneID:960676
gi|15801646	NP_287663.1	xasA	acid sensitivity protein, putative transporter	SPHyIVMNDK	Y4(phospho)	MaxQuan_Score:88.487	0.00424513
gi|15799754	NP_285766.1	yabN	transcriptional regulator SgrR	VLyYRPLR	Y3(phospho)	MaxQuan_Score:99.174	0.00142287
gi|15799847	NP_285859.1	yaeH	hypothetical protein	KTVVADGVGQGyKEVQEISPNLR	Y12(Phospho)	137.57	5.83534	GeneID:956884
gi|15799847	NP_285859.1	yaeH	hypothetical protein	TVVADGVGQGyKEVQEISPNLR	Y11(Phospho)	90.58	5.75135	GeneID:956884
gi|15800108	NP_286120.1	yaiB	hypothetical protein	LIDQVEGALyEVKPDASIPDDDTELLR	Y10(Phospho)	42.89	3.58093	GeneID:957326
gi|15800117	NP_286129.1	yaiE	hypothetical protein Z0487	MLQSNEyFSGK	Y7(phospho)	MaxQuan_Score:56.341	0.097356
gi|15800139	NP_286151.1	yajD	hypothetical protein Z0511	EFVySNLR	Y4(phospho)	MaxQuan_Score:71.03	0.0541141
gi|15800373	NP_286385.1	ybeZ	predicted protein with nucleoside triphosphate hydrolase domain	VLEQSAESVPEyGK	Y12(Phospho)	51.3	2.79038	GeneID:957720
gi|15800400	NP_286412.1	ybfA	hypothetical protein	MELyR	Y4(Phospho)	23.93	NA	GeneID:957782
gi|15800400	NP_286412.1	ybfA	hypothetical protein Z0846	ATGDFy	Y6(phospho)	MaxQuan_Score:58.826	0.161601
gi|15800413	NP_286425.1	ybgI	putative hydrolase-oxidase	LNSAAISDyAPNGLQVEGK	Y9(Phospho)	61.23	4.92346	GeneID:957801
gi|15800555	NP_286567.1	ybiI	hypothetical protein	DLQKPAYTGyNR	Y10(Phospho)	73.76	3.5234	GeneID:958039
gi|15800555	NP_286567.1	ybiI	hypothetical protein	DLQKPAyTGYNR	Y7(Phospho)	41.22	NA	GeneID:958039
gi|15800555	NP_286567.1	ybiI	hypothetical protein	DLQKPAYTGyNRR	Y10(Phospho)	66.51	3.03581	GeneID:958039
gi|15800555	NP_286567.1	ybiI	hypothetical protein	DLQKPAyTGYNRR	Y7(Phospho)	30.19	NA	GeneID:958039
gi|15800560	NP_286572.1	ybiO	putative transport protein	WLAKTITLSPHtQRNyPELQK	T12(Phospho)Y16(Phospho)	NA	3.17327	GeneID:958048
gi|15800602	NP_286616.1	ybjC	hypothetical protein	LAPQLMNRPPQySR	Y12(Phospho)	57.23	3.51622	GeneID:958199
gi|15800786	NP_286800.1	ycbB	L,D-transpeptidase YcbB	FQQAPGPRNSLGRyK	Y14(Phospho)	NA	2.19712	GeneID:958895
gi|15801233	NP_287250.1	ycfU	outer membrane-specific lipoprotein transporter subunit LolC	AAATQPAEALRyE	Y12(Phospho)	33.63	2.20615	GeneID:959470
gi|15801895	NP_287915.1	yciH	translation initiation factor Sui1	LVySTETGRIDEPK	Y3(Phospho)	46.31	3.47387	GeneID:961376
gi|15801835	NP_287853.1	ydaA	universal stress protein UspE	cDLLVIKPDQyQTPVELDDEEDD	Y11(Phospho)	43.86	3.66311	GeneID:961275
gi|15801716	NP_287734.1	ydcH	hypothetical protein	EGSDDRGyNAEVVR	Y8(Phospho)	52.91	4.24774	GeneID:960981
gi|15801716	NP_287734.1	ydcH	hypothetical protein	KEGSDDRGyNAEVVR	Y9(Phospho)	52.03	NA	GeneID:960981
gi|15801594	NP_287611.1	ydfG	3-hydroxy acid dehydrogenase	NHGHIINIGSTAGSWPyAGGNVYGATK	Y17(Phospho)	57.8	3.92007	GeneID:960623
gi|15802115	NP_288137.1	ydiA	PEP synthetase regulatory protein	THGLNPNNLNKyDAR	Y12(Phospho)	74.37	5.27156	GeneID:961674
gi|15802115	NP_288137.1	ydiA	PEP synthetase regulatory protein	PLVFySIVLPEIR	Y5(phospho)	MaxQuan_Score:51.712	0.260191
gi|15802277	NP_288301.1	yebC	hypothetical protein	cGGNLGTDGSVAyLFSK	Y13(Phospho)	37.92	NA	GeneID:961837
gi|161367591	NP_288306.2	yecN	hypothetical protein	VAyGDGGFSELQSAIR	Y3(Phospho)	81.59	4.4064	GeneID:961842
gi|15802493	NP_288519.1	yeeF	putative amino acid/amine transport protein	NPVPQyEDVA	Y6(Phospho)	27.1	NA	GeneID:962072
gi|15802493	NP_288519.1	yeeF	putative amino acid/amine transport protein	SFRNPVPQyEDVA	Y9(Phospho)	59.8	3.57811	GeneID:962072
gi|15802745	NP_288772.1	yejO	putative ATP-binding component of a transport system	VNDDGKFNNDVAGTRGVyQAGIR	Y18(Phospho)	NA	3.26338	GeneID:957156
gi|15803106	NP_289137.1	yfiD	stress-induced alternate pyruvate formate-lyase subunit	AGyAEDEVVAVSK	Y3(Phospho)	82.78	4.21231	GeneID:957971
gi|15803106	NP_289137.1	yfiD	stress-induced alternate pyruvate formate-lyase subunit	LGDIEyR	Y6(Phospho)	57.83	NA	GeneID:957971
gi|15803206	NP_289238.1	ygaG	S-ribosylhomocysteinase LuxS	VQDQNQIPELNVyQcGTYQMHSLQEAQDIAR	Y13(Phospho)	68.55	6.2623	GeneID:960942
gi|15803206	NP_289238.1	ygaG	S-ribosylhomocysteinase LuxS	VQDQNQIPELNVYQcGTyQMHSLQEAQDIAR	Y18(Phospho)	55.17	5.07467	GeneID:960942
gi|15803328	NP_289361.1	ygdE	putative RNA 2'-O-ribose methyltransferase	DAGVLANyETPK	Y8(Phospho)	NA	2.65015	GeneID:958273
gi|161367534	NP_289477.2	ygfB	Hypothetical protein Z4246	NIAQLGYDEDEDQEELEmSLEEIIEyVR	Y26(Phospho)	NA	3.9889	GeneID:958387
gi|15803501	NP_289534.1	yggX	hypothetical protein Z4307	EVHIEGyTPEDKK	Y7(Phospho)	84.34	4.78353	GeneID:958439
gi|15803767	NP_289801.1	yhcB	Conserved protein	LAESEASNDQAPVQMPRDySEGASGLLR	Y19(Phospho)	151.79	6.34529	GeneID:958667
gi|15803767	NP_289801.1	yhcB	Conserved protein	NKAELDEyREELVSHFAR	Y8(Phospho)	NA	3.67218	GeneID:958667
gi|15803767	NP_289801.1	yhcB	Conserved protein	QLyQHMAK	Y3(Phospho)	33.67	NA	GeneID:958667
gi|15803767	NP_289801.1	yhcB	Conserved protein	QQQALQyELEK	Y7(Phospho)	41.85	3.53777	GeneID:958667
gi|15803767	NP_289801.1	yhcB	Conserved protein	SAELLDTMAHDyR	Y12(Phospho)	75.41	3.86775	GeneID:958667
gi|15803866	NP_289900.1	yheS	putative ABC transporter ATP-binding protein	LAQQQAMyESQQER	Y8(Phospho)	36.31	3.13803	GeneID:958805
gi|15803918	NP_289954.1	yhgI	Iron-sulfur cluster scaffold protein	DLTEHQRGEHSyY	Y12(phospho)	MaxQuan_Score:77.377	0.00829353
gi|15804067	NP_290103.1	yhjE	major facilitator superfamily (MFS) of transporters protein	MQATATTLDHEQEyTPINSR	Y14(Phospho)	38.04	3.75333	GeneID:961102
gi|15804067	NP_290103.1	yhjE	major facilitator superfamily (MFS) of transporters protein	M(ox)QAtATTLDHEQEytPINsR	Y14(phospho)	MaxQuan_Score:200.3	1.39405e-20
gi|15804150	NP_290189.1	yibK	tRNA methyltransferase	AGLDyHEFTAVTR	Y5(Phospho)	51.92	3.41665	GeneID:960941
gi|15804156	NP_290195.1	yibO	phosphoglyceromutase	VATyDLQPEMSSAELTEK	Y4(Phospho)	50.59	3.57379	GeneID:960935
gi|15804356	NP_290396.1	yifE	hypothetical protein	FHTLSGGKPQVEGAEDyTDSDD	Y17(Phospho)	125.3	6.67641	GeneID:960404
gi|15804356	NP_290396.1	yifE	hypothetical protein	RFHTLSGGKPQVEGAEDyTDSDD	Y18(Phospho)	143.3	6.45227	GeneID:960404
gi|15804451	NP_290491.1	yihI	GAP-like protein that activates GTPase activity of Der	LGLSyDDDEEEEEDEKQEDMMR	Y5(Phospho)	36.25	3.32863	GeneID:960293
gi|15804648	NP_290689.1	yjbQ	hypothetical protein Z5655	TVPDNGNyEHDYEGADDMPSHIK	Y8(phospho)	MaxQuan_Score:86.051	0.0504901
gi|15804834	NP_290875.1	yjgF	hypothetical protein	TIATENAPAAIGPyVQGVDxGNMIITSGQIPVNPK	Y14(Phospho)X20(L)	NA	3.18538	GeneID:959796
gi|15800187	NP_286199.1	ylaC	hypothetical protein	VcyNGEWYNTR	Y3(Phospho)	58.76	3.67713	GeneID:957431
gi|15800374	NP_286386.1	yleA	isopentenyl-adenosine A37 tRNA methylthiolase MiaB	TWGcQMNEyDSSK	Y9(Phospho)	38.76	2.73079	GeneID:957722
gi|15803488	NP_289521.1	yqgF	holliday junction resolvase-like protein	SGLFEQGGyR	Y9(Phospho)	NA	2.46904	GeneID:958382
gi|15803578	NP_289611.1	yqiA	esterase YqiA	HIyDLK	Y3(phospho)	MaxQuan_Score:67.995	0.0814852
gi|15799981	NP_285993.1	Z0342	putative LysR-like transcriptional regulator	EMVVAsPsyLAANsTPVHPR	S6(Phospho)S8(Phospho)Y9(Phospho)S14(Phospho)	NA	3.98724	GeneID:957123
gi|15800005	NP_286017.1	Z0367	unknown protein encoded in ISEc8	VyDPAVQRPLR	Y2(Phospho)	53.49	2.94353	GeneID:957165
gi|15800642	NP_286656.1	Z1121	hypothetical protein	HLLyLSNEDKEK	Y4(Phospho)	38.15	4.92188	GeneID:958445
gi|15800642	NP_286656.1	Z1121	hypothetical protein	YIYYFPNENSPFyTLK	Y13(Phospho)	39.27	3.30438	GeneID:958445
gi|15801021	NP_287037.1	Z1533	putative oxidoreductase	AYADDFAEYNIQINGIAPGYyVsEMTAIIYNNPKIK	Y21(Phospho)S23(Phospho)	NA	3.82463	GeneID:959168
gi|15801487	NP_287504.1	Z2040	hypothetical protein Z2040	VNyFIKDLWDL	Y3(Phospho)	38.41	3.75864	GeneID:960513
gi|15802878	NP_288905.1	Z3594	hypothetical protein	LIQEQVDASHyFSDEFQPLLNADGPVK	Y11(Phospho)	52.29	4.13244	GeneID:957513
gi|15803036	NP_289066.1	Z3776	hypothetical protein Z3776	MEIyENENDQVEAIKR	Y4(Phospho)	113.3	6.20448	GeneID:961303
gi|15803162	NP_289194.1	Z3939	hypothetical protein Z3939	HVNQSyFR	Y6(phospho)	MaxQuan_Score:76.578	0.0267504
gi|15804246	NP_290285.1	Z5137	hypothetical type three secretion system protein	yLLPKSGEIKPtHINDLFLNRLnK	Y1(Phospho)T12(Phospho)	NA	3.70784	GeneID:960835
gi|15804247	NP_290286.1	Z5137	hypothetical type three secretion system protein	LIEGYTyGEER	Y7(Phospho)	44.02	3.14474	GeneID:960834
gi|15804876	NP_290917.1	Z5897	hypothetical protein Z5897	TQQLyDSAIEYYIK	Y5(Phospho)	37.46	3.18432	GeneID:959752
gi|15802945	NP_288974.1	zipA	cell division protein	DDDSyDEDVEDDEGVGEVR	Y5(Phospho)	104.31	4.22915	GeneID:957627
gi|15802945	NP_288974.1	zipA	cell division protein	RDDDSyDEDVEDDEGVGEVR	Y6(Phospho)	87.42	5.05335	GeneID:957627
gi|15802945	NP_288974.1	zipA	cell division protein	SKRDDDSyDEDVEDDEGVGEVR	Y8(Phospho)	106.21	5.51842	GeneID:957627
gi|15802945	NP_288974.1	zipA	cell division protein	VNHAPANAQEHEAARPSPQHQyQPPYASAQPR	Y22(Phospho)	39.41	NA	GeneID:957627

## Sheet: 2
416 unique phosphotyrosine sites identified in EHEC O157:H7 strain TUV93-0
GI accession	Protein accession	Gene	Protein name	Pepetide sequence	Peptide phosphosite	Ion score	Xcorr	dbXrefs
gi|15803789	NP_289823.1	accB	acetyl-CoA carboxylase biotin carboxyl carrier protein subunit	AAPAASFPVMQQAyAAPMMQQPAQSNAAAPATVPSMEAPAAAEISGHIVR	Y14(Phospho)	94.21	4.60098	GeneID:958692
gi|15799798	NP_285810.1	aceE	pyruvate dehydrogenase subunit E1	EQVAyYKEDEK	Y5(Phospho)	54.49	2.56672	GeneID:956809
gi|15799798	NP_285810.1	aceE	pyruvate dehydrogenase subunit E1	QIGIYSPNGQQyTPQDR	Y12(Phospho)	60.97	3.72425	GeneID:956809
gi|15799798	NP_285810.1	aceE	pyruvate dehydrogenase subunit E1	QIGIySPNGQQYTPQDR	Y5(Phospho)	41.21	3.14751	GeneID:956809
gi|15799799	NP_285811.1	aceF	dihydrolipoamide acetyltransferase	yINIGVAVDTPNGLVVPVFK	Y1(phospho)	MaxQuan_Score:32.332	1.38153
gi|15802843	NP_288870.1	ackA	acetate kinase	YVEDNyATKEDAKR	Y6(Phospho)	101.98	2.97432	GeneID:958184
gi|15801211	NP_287228.1	acpP	acyl carrier protein	ITTVQAAIDyINGHQA	Y10(Phospho)	NA	2.66945	GeneID:959438
gi|15801467	NP_287484.1	adhE	bifunctional acetaldehyde-CoA/alcohol dehydrogenase	AAySSGKPAIGVGAGNTPVVIDETADIKR	Y3(Phospho)	86.23	5.04698	GeneID:960491
gi|15801467	NP_287484.1	adhE	bifunctional acetaldehyde-CoA/alcohol dehydrogenase	EYLPASyHEGSKNPVAR	Y7(Phospho)	93.48	2.96891	GeneID:960491
gi|15801467	NP_287484.1	adhE	bifunctional acetaldehyde-CoA/alcohol dehydrogenase	FATHGGyLLQGK	Y7(Phospho)	65.15	4.49321	GeneID:960491
gi|15801467	NP_287484.1	adhE	bifunctional acetaldehyde-CoA/alcohol dehydrogenase	ILINTPASQGGIGDLyNFK	Y16(Phospho)	129.73	5.47545	GeneID:960491
gi|15801467	NP_287484.1	adhE	bifunctional acetaldehyde-CoA/alcohol dehydrogenase	NGALNAAIVGQPAyK	Y14(Phospho)	43.28	3.24995	GeneID:960491
gi|15801467	NP_287484.1	adhE	bifunctional acetaldehyde-CoA/alcohol dehydrogenase	NHFASEYIYNAyKDEK	Y12(Phospho)	79.66	6.13407	GeneID:960491
gi|15801467	NP_287484.1	adhE	bifunctional acetaldehyde-CoA/alcohol dehydrogenase	NHFASEyIYNAYKDEK	Y7(Phospho)	123.8	7.03003	GeneID:960491
gi|15801467	NP_287484.1	adhE	bifunctional acetaldehyde-CoA/alcohol dehydrogenase	NHFASEYIyNAYKDEK	Y9(Phospho)	100.5	6.73683	GeneID:960491
gi|15801467	NP_287484.1	adhE	bifunctional acetaldehyde-CoA/alcohol dehydrogenase	QTAFSQyDRPQAR	Y7(Phospho)	71.06	4.42496	GeneID:960491
gi|15801467	NP_287484.1	adhE	bifunctional acetaldehyde-CoA/alcohol dehydrogenase	VSyFGQK	Y3(Phospho)	NA	2.43277	GeneID:960491
gi|15801467	NP_287484.1	adhE	bifunctional acetaldehyde-CoA/alcohol dehydrogenase	IyKFPK	Y2(phospho)	MaxQuan_Score:15.806	1.25867
gi|15801467	NP_287484.1	adhE	bifunctional acetaldehyde-CoA/alcohol dehydrogenase	LVAMGGIGHTSCLyTDQDNQPAR	Y14(phospho)	MaxQuan_Score:105.85	0.000651862
gi|15800320	NP_286332.1	ahpC	alkyl hydroperoxide reductase subunit C	AAQyVASHPGEVcPAK	Y4(Phospho)	83.55	5.79312	GeneID:957626
gi|15802921	NP_288949.1	alaC	glutamate-pyruvate aminotransferase AlaC, Z3644	LcTVAQRPDTHGySTSR	Y13(Phospho)	62.62	4.25582	GeneID:957576
gi|15803211	NP_289243.1	alaS	alanyl-tRNA synthetase	EASGFGADyNAMIR	Y9(Phospho)	107.71	2.94897	GeneID:958243
gi|15803211	NP_289243.1	alaS	alanyl-tRNA synthetase	GAMALFGEKyDERVR	Y10(Phospho)	46.07	3.65427	GeneID:958243
gi|15802837	NP_288864.1	alaT	aminotransferase AlaT	NLPTAQGyCDSK	Y8(phospho)	MaxQuan_Score:80.084	0.0063878
gi|15802876	NP_288903.1	aroC	chorismate synthase	DVFRPGHADYTyEQK	Y12(phospho)	MaxQuan_Score:104.98	0.000724262
gi|15800463	NP_286475.1	aroG	phospho-2-dehydro-3-deoxyheptonate aldolase	MNyQNDDLR	Y3(Phospho)	33.81	2.56756	GeneID:957894
gi|15800376	NP_286388.1	asnB	asparagine synthetase B	AVGVHQSAyK	Y9(Phospho)	64.89	2.92629	GeneID:957740
gi|15800376	NP_286388.1	asnB	asparagine synthetase B	DVIyHIETYDVTTIR	Y4(Phospho)	41.21	4.02757	GeneID:957740
gi|15800376	NP_286388.1	asnB	asparagine synthetase B	EcFESyLPASVAWR	Y6(Phospho)	36.81	3.62975	GeneID:957740
gi|15800376	NP_286388.1	asnB	asparagine synthetase B	LSIVDVNAGAQPLyNQQK	Y14(Phospho)	42.16	3.3087	GeneID:957740
gi|15800791	NP_286805.1	asnS	asparaginyl-tRNA synthetase	KFENPVyWGVDLSSEHER	Y7(Phospho)	89.76	7.62106	GeneID:958907
gi|15800791	NP_286805.1	asnS	asparaginyl-tRNA synthetase	HSIEyLR	Y5(phospho)	MaxQuan_Score:32.607	0.575796
gi|15804731	NP_290772.1	aspA	aspartate ammonia-lyase	EVPADAyYGVHTLR	Y7(Phospho)	74.05	2.83667	GeneID:959984
gi|15804731	NP_290772.1	aspA	aspartate ammonia-lyase	GEYQyLNPNDHVNK	Y5(Phospho)	NA	3.37175	GeneID:959984
gi|15804731	NP_290772.1	aspA	aspartate ammonia-lyase	GEyQYLNPNDHVNK	Y3(phospho)	MaxQuan_Score:122.99	2.32463e-06
gi|15800789	NP_286803.1	aspC	aromatic amino acid aminotransferase	INLGIGVyKDETGKTPVLTSVK	Y8(Phospho)	NA	3.46709	GeneID:958904
gi|15804334	NP_290373.1	atpA	F0F1 ATP synthase subunit alpha	DSVGAVVMGPyADLAEGMK	Y11(Phospho)	NA	2.7245	GeneID:960441
gi|15804332	NP_290371.1	atpD	F0F1 ATP synthase subunit beta	AAPSyEELSNSQELLETGIK	Y5(Phospho)	129.6	6.49402	GeneID:960448
gi|15804332	NP_290371.1	atpD	F0F1 ATP synthase subunit beta	MPSAVGyQPTLAEEMGVLQER	Y7(Phospho)	109.76	6.32693	GeneID:960448
gi|15804332	NP_290371.1	atpD	F0F1 ATP synthase subunit beta	NIAIEHSGySVFAGVGER	Y9(Phospho)	90.88	5.04945	GeneID:960448
gi|15804332	NP_290371.1	atpD	F0F1 ATP synthase subunit beta	VyDALEVQNGNER	Y2(phospho)	MaxQuan_Score:132.57	1.52631e-06
gi|15804333	NP_290372.1	atpG	F0F1 ATP synthase subunit gamma	SWDYLyEPDPK	Y6(phospho)	MaxQuan_Score:68.123	0.0459314
gi|15803003	NP_289033.1	bcp	thioredoxin-dependent thiol peroxidase	SFMGKTyDGIHR	Y7(Phospho)	61.16	3.57443	GeneID:957792
gi|15800526	NP_286538.1	bioB	biotin synthase	LANAGLDYYNHNLDTSPEFyGNIITTR	Y20(Phospho)	NA	3.72105	GeneID:957992
gi|15800526	NP_286538.1	bioB	biotin synthase	TGAcPEDcKycPQSSR	Y10(Phospho)	44.41	NA	GeneID:957992
gi|15804097	NP_290136.1	bisC	biotin sulfoxide reductase	EAYGPASIFAGSyGWR	Y13(Phospho)	104.62	5.34903	GeneID:961062
gi|15799715	NP_285727.1	carB	carbamoyl phosphate synthase large subunit	LAVGyTLDELMNDITGGR	Y5(Phospho)	113.56	4.11801	GeneID:956699
gi|15804221	NP_290260.1	cesT	type III secretion system Tir chaperone protein	IEEISSSDNKHyYAGR	Y12(Phospho)	109.15	5.93049	GeneID:960861
gi|15804221	NP_290260.1	cesT	type III secretion system Tir chaperone protein	IEEISSSDNKHYyAGR	Y13(Phospho)	109.27	4.01476	GeneID:960861
gi|15802293	NP_288318.1	cheZ	phosphatase of chemotaxis regulator CheY	DRLYyVVQMTAQAAER	Y5(Phospho)	37.6	3.37893	GeneID:961853
gi|15804048	NP_290084.1	chuX	heme-binding protein involved in iron acquisition	HGyFNLR	Y3(Phospho)	28.89	2.66625	GeneID:961164
gi|15803116	NP_289147.1	clpB	protein disaggregation chaperone	LVGAPPGYVGyEEGGYLTEAVR	Y11(Phospho)	48.61	4.55696	GeneID:958006
gi|15803116	NP_289147.1	clpB	protein disaggregation chaperone	LVGAPPGyVGYEEGGYLTEAVR	Y8(Phospho)	114.01	4.51911	GeneID:958006
gi|15803116	NP_289147.1	clpB	protein disaggregation chaperone	MSELQyGKIPELEKQLEAATQLEGK	Y6(Phospho)	137.75	6.74985	GeneID:958006
gi|15803116	NP_289147.1	clpB	protein disaggregation chaperone	LVGAPPGYVGYEEGGyLTEAVRR	Y16(phospho)	MaxQuan_Score:179.98	6.85636e-15
gi|15800167	NP_286179.1	clpP	ATP-dependent Clp protease proteolytic subunit	VMIHQPLGGyQGQATDIEIHAR	Y10(Phospho)	42.02	5.43543	GeneID:957407
gi|15802039	NP_288061.1	cnu	oriC-binding nucleoid-associated protein	LYDHLNyTLTDDQELINMYR	Y7(Phospho)	53.78	4.73474	GeneID:961575
gi|15803210	NP_289242.1	csrA	RNA chaperone and carbon storage regulator	EVSVHREEIyQR	Y10(Phospho)	45.18	NA	GeneID:956962
gi|15800450	NP_286462.1	cydB	cytochrome d terminal oxidase polypeptide subunit II	NTHSLy	Y6(Phospho)	40.35	2.36632	GeneID:957864
gi|15801904	NP_287924.1	cysB	transcriptional regulator of cystein regulon	YIVEVVNHNLNVSSTAEGLyTSQPGISK	Y20(Phospho)	NA	3.45736	GeneID:961386
gi|15799848	NP_285860.1	dapD	2,3,4,5-tetrahydropyridine-2,6-carboxylate N-succinyltransferase	FADyDEAR	Y4(phospho)	MaxQuan_Score:88.86	0.0121483
gi|15801178	NP_287195.1	dinI	DNA damage-inducible protein I	IQyAFPDNEGHVSVR	Y3(Phospho)	58.78	3.29895	GeneID:959399
gi|15799694	NP_285706.1	dnaK	molecular chaperone DnaK	AKIELSSAQQTDVNLPyITADATGPK	Y17(Phospho)	95.69	4.90217	GeneID:956673
gi|15799694	NP_285706.1	dnaK	molecular chaperone DnaK	VLENAEGDRTTPSIIAyTQDGETLVGQPAKR	Y17(Phospho)	49.22	5.83358	GeneID:956673
gi|15800564	NP_286576.1	dps	DNA starvation/stationary phase protection protein Dps	SKATNLLyTR	Y8(Phospho)	76.88	3.28534	GeneID:958055
gi|15804220	NP_290259.1	eae	type III secretion system intimin adherence protein	MITHGcyTR	Y7(Phospho)	46.9	NA	GeneID:960862
gi|15804739	NP_290780.1	efp	elongation factor P	ATyYSNDFR	Y3(Phospho)	38.81	NA	GeneID:959976
gi|15804739	NP_290780.1	efp	elongation factor P	ATYySNDFR	Y4(Phospho)	35.61	NA	GeneID:959976
gi|15803203	NP_289235.1	emrR	transcriptional repressor MprA	HEDFPyQEILLTR	Y6(Phospho)	NA	2.76213	GeneID:958137
gi|161367480	NP_290489.2	engB	ribosome biogenesis GTP-binding protein YsxC	LVDLPGYGyAEVPEEMKR	Y9(Phospho)	64.6	5.46863	GeneID:960295
gi|15803300	NP_289333.1	eno	phosphopyruvate hydratase	DAGyTAVISHR	Y4(Phospho)	70.79	4.40427	GeneID:958245
gi|15803300	NP_289333.1	eno	phosphopyruvate hydratase	GMPLyEHIAELNGTPGK	Y5(Phospho)	57.64	4.08512	GeneID:958245
gi|15803300	NP_289333.1	eno	phosphopyruvate hydratase	IEEALGEKAPyNGRK	Y11(Phospho)	90.23	3.92909	GeneID:958245
gi|15800309	NP_286321.1	entE	enterobactin synthase subunit E	IIHTQGyPMcPDDEVWVADAEGNPLPQGEVGR	Y7(Phospho)	101.6	5.73107	GeneID:957608
gi|15803092	NP_289123.1	era	GTP-binding protein Era	FLGAELPySVTVEIER	Y8(phospho)	MaxQuan_Score:113.77	0.000604225
gi|15804217	NP_290256.1	espA	type III secretion system secreted protein EspA	SDVQSLQyR	Y8(Phospho)	46.2	3.06275	GeneID:960865
gi|15804215	NP_290254.1	espB	type III secretion system secreted protein EspB	QLAQSyQIQQAVFESQNK	Y6(Phospho)	69.61	6.55603	GeneID:960867
gi|15804215	NP_290254.1	espB	type III secretion system secreted protein EspB	SLENFQQGNLELyKQDVR	Y13(Phospho)	77.55	5.42445	GeneID:960867
gi|15804216	NP_290255.1	espD	type III secretion system secreted protein EspD	NSNEIyMDGQTK	Y6(Phospho)	68.28	3.72845	GeneID:960866
gi|15802410	NP_288436.1	espJ	type III secretion system secreted protein EspJ	ITPENTPPMLLSyR	Y13(Phospho)	35.07	2.8424	GeneID:961981
gi|15802410	NP_288436.1	espJ	type III secretion system secreted protein EspJ	TSySLTK	Y3(Phospho)	36.45	NA	GeneID:961981
gi|75994466	YP_325580.1	espP	type V secretion system secreted serine protease, pO157 encoded	QqALERyGVNYKGEK	Y7(Phospho)	NA	2.69093	GeneID:3683719
gi|15800902	NP_286918.1	etk	cryptic autophosphorylating protein tyrosine kinase Etk	ASTAYSYGYNYYGySYSEK	Y14(Phospho)	100.58	3.68041	GeneID:959045
gi|15800902	NP_286918.1	etk	cryptic autophosphorylating protein tyrosine kinase Etk	ASTAYSYGYNYYGYsySEKE	S15(Phospho)Y16(Phospho)	65.41	NA	GeneID:959045
gi|15800902	NP_286918.1	etk	cryptic autophosphorylating protein tyrosine kinase Etk	AsTAYSYGYNyYGYSYSEKE	S2(Phospho)Y11(Phospho)	63.71	3.57819	GeneID:959045
gi|15800902	NP_286918.1	etk	cryptic autophosphorylating protein tyrosine kinase Etk	AsTAYSYGYNYyGYSYSEKE	S2(Phospho)Y12(Phospho)	63.72	2.81619	GeneID:959045
gi|15800902	NP_286918.1	etk	cryptic autophosphorylating protein tyrosine kinase Etk	AsTAySYGYNYYGYsYSEKE	S2(Phospho)Y5(Phospho)S15(Phospho)	NA	3.80619	GeneID:959045
gi|15800902	NP_286918.1	etk	cryptic autophosphorylating protein tyrosine kinase Etk	AsTAYSYGyNYYGYSYSEKE	S2(Phospho)Y9(Phospho)	NA	3.93441	GeneID:959045
gi|15800902	NP_286918.1	etk	cryptic autophosphorylating protein tyrosine kinase Etk	ASTAYSyGYNYYGYSYSEKE	Y7(Phospho)	65.92	5.06303	GeneID:959045
gi|161367623	NP_286919.2	etp	phosphotyrosine-protein phosphatase	EIPDPyRK	Y6(phospho)	MaxQuan_Score:65.768	0.0800588
gi|15801210	NP_287227.1	fabG	3-ketoacyl-(acyl-carrier-protein) reductase	IITIGSVVGTMGNGGQANyAAAK	Y19(Phospho)	83.94	5.04427	GeneID:959437
gi|15801888	NP_287908.1	fabI	enoyl-(acyl carrier protein) reductase	AIPNyNVMGLAK	Y5(Phospho)	31.55	2.19078	GeneID:961367
gi|161367532	NP_289492.2	fbaA	fructose-bisphosphate aldolase class II	ANEAyLQGQLGNPKGEDQPNKK	Y5(Phospho)	118.77	5.15234	GeneID:958398
gi|161367532	NP_289492.2	fbaA	fructose-bisphosphate aldolase class II	DSVSyGVVK	Y5(Phospho)	NA	2.2513	GeneID:958398
gi|161367576	NP_288599.2	fbaB	fructose-bisphosphate aldolase classI	AINYGyTDDRVYSK	Y6(Phospho)	49.7	3.442	GeneID:956818
gi|15802513	NP_288539.1	fcI	fucose synthetase	GLENTYNWFLENQLQyRG	Y16(Phospho)	75.47	3.56111	GeneID:962092
gi|15803912	NP_289948.1	feoA	ferrous iron transport protein A	MQyTPDTAWK	Y3(Phospho)	44.56	3.36997	GeneID:957589
gi|15799835	NP_285847.1	fhuC	iron-hydroxamate transporter ATP-binding subunit	MQEyTNHSDTTFALR	Y4(Phospho)	96.63	5.69596	GeneID:956866
gi|15802359	NP_288385.1	fliD	flagellar capping protein	LSAyGtLKsALTTFQTAnTALSK	Y4(Phospho)T6(Phospho)S9(Phospho)	NA	3.21943	GeneID:961922
gi|161367517	NP_289751.2	folP	dihydropteroate synthase	TMQEAPKyDDVFAEVNR	Y8(Phospho)	52.13	4.69004	GeneID:958621
gi|15799854	NP_285866.1	frr	ribosome recycling factor	ASPSLLDGIVVEyYGTPTPLR	Y13(Phospho)	63.65	3.06148	GeneID:956896
gi|15799854	NP_285866.1	frr	ribosome recycling factor	ASPSLLDGIVVEYyGTPTPLR	Y14(Phospho)	96.37	4.81366	GeneID:956896
gi|15799764	NP_285776.1	fruR	DNA-binding transcriptional regulator FruR	EHNyHPNAVAAGLR	Y4(Phospho)	NA	3.06127	GeneID:956764
gi|15799778	NP_285790.1	ftsA	cell division protein FtsA	VLHVIPQEYAIDyQEGIKNPVGLSGVR	Y13(Phospho)	125.91	7.71724	GeneID:956782
gi|15800753	NP_286767.1	ftsK	DNA translocase FtsK	DDTWVDEDEyEDDEEYEDENHGKQHESR	Y10(Phospho)	50.84	NA	GeneID:958848
gi|15800753	NP_286767.1	ftsK	DNA translocase FtsK	DDTWVDEDEYEDDEEyEDENHGKQHESR	Y16(Phospho)	56.38	5.84412	GeneID:958848
gi|15800753	NP_286767.1	ftsK	DNA translocase FtsK	MDDDEEITyTAR	Y9(Phospho)	79.25	3.50749	GeneID:958848
gi|15800753	NP_286767.1	ftsK	DNA translocase FtsK	sQEyTEDKEVTLTK	Y4(Phospho)	97.19	NA	GeneID:958848
gi|15800753	NP_286767.1	ftsK	DNA translocase FtsK	yGEQYQHDVPVNAEDADAAAEAELAR	Y1(Phospho)	71.32	NA	GeneID:958848
gi|15800753	NP_286767.1	ftsK	DNA translocase FtsK	YGEQyQHDVPVNAEDADAAAEAELAR	Y5(Phospho)	NA	4.99353	GeneID:958848
gi|15799779	NP_285791.1	ftsZ	cell division protein FtsZ	QVQQPVMDRyQQHGMAPLTQEQKPVAK	Y10(Phospho)	71.1	NA	GeneID:956784
gi|15799779	NP_285791.1	ftsZ	cell division protein FtsZ	VVNDNAPQTAKEPDyLDIPAFLRK	Y15(Phospho)	104.34	5.77077	GeneID:956784
gi|15802026	NP_288047.1	fumA	fumarase A = fumarate hydratase class I; aerobic isozyme	TPEGyASGSLGPTTAGR	Y5(Phospho)	59.16	3.52582	GeneID:961562
gi|15800386	NP_286398.1	fur	ferric uptake regulator	LTNHSLYLyGHCAEGDCR	Y9(phospho)	MaxQuan_Score:115.23	0.000336439
gi|15803853	NP_289887.1	fusA	elongation factor G	ILFyTGVNHK	Y4(Phospho)	40.43	NA	GeneID:961515
gi|161367460	NP_290773.2	fxsA	F exclusion of bacteriophage T7	MPGGGFSAGTGGGNTFDGEyQR	Y20(Phospho)	137.18	6.1163	GeneID:959983
gi|15801645	NP_287662.1	gadB	glutamate decarboxylase isozyme	NWIDKEEyPQSAAIDLR	Y8(Phospho)	45.39	3.84933	GeneID:960675
gi|15802193	NP_288215.1	gapA	glyceraldehyde-3-phosphate dehydrogenase	GANFDKyAGQDIVSNAScTTNcLAPLAK	Y7(Phospho)	130.02	8.22958	GeneID:961753
gi|15802193	NP_288215.1	gapA	glyceraldehyde-3-phosphate dehydrogenase	LVSWyDNETGYSNK	Y5(Phospho)	64.9	4.09472	GeneID:961753
gi|15802570	NP_288597.1	gatZ	putative tagatose 6-phosphate kinase 1	KVLIEATSNQVNQFGGyTGMTPADFR	Y17(Phospho)	95	5.24446	GeneID:961356
gi|15803438	NP_289471.1	gcvP	glycine dehydrogenase	NLFCSCVPISEyQ	Y12(phospho)	MaxQuan_Score:56.806	0.1335
gi|15802172	NP_288194.1	gdhA	glutamate dehydrogenase	MDQTySLESFLNHVQK	Y5(Phospho)	60.79	4.61507	GeneID:961732
gi|15803939	NP_289975.1	glgC	glucose-1-phosphate adenylyltransferase	MKGENWyR	Y7(Phospho)	35.5	NA	GeneID:961608
gi|15804329	NP_290368.1	glmS	glucosamine--fructose-6-phosphate aminotransferase	RQDIESNLQyDAGDKGIYR	Y10(Phospho)	81.24	6.42584	GeneID:960579
gi|15804455	NP_290495.1	glnA	glutamine synthetase	GGyFPVPPVDSAQDIR	Y3(Phospho)	53.19	3.50433	GeneID:960289
gi|15804455	NP_290495.1	glnA	glutamine synthetase	IHPGEAMDKNLyDLPPEEAK	Y12(Phospho)	88.35	4.79058	GeneID:960289
gi|15804455	NP_290495.1	glnA	glutamine synthetase	LVPGyEAPVMLAYSAR	Y5(Phospho)	90.92	3.2306	GeneID:960289
gi|15804455	NP_290495.1	glnA	glutamine synthetase	MTPHPVEFELYySV	Y12(phospho)	MaxQuan_Score:80.887	0.00938353
gi|15803078	NP_289109.1	glnB	regulatory protein P-II for glutamine synthetase	GAEymVDFLPK	Y4(Phospho)	68.4	3.96955	GeneID:961286
gi|15804454	NP_290494.1	glnL	nitrogen regulation protein NR(II)/NtrB sensory histidin kinase	tAFQLTLHGERyRLAAR	T1(Phospho)Y12(Phospho)	NA	2.2824	GeneID:960290
gi|15803931	NP_289967.1	glpG	intramembrane serine protease GlpG	YLAASWQAGHTGSGLHyR	Y17(Phospho)	75.34	4.52118	GeneID:958913
gi|15804515	NP_290555.1	glpK	glycerol kinase	LINDAyDSEYFATK	Y6(Phospho)	42.51	NA	GeneID:960213
gi|15800424	NP_286436.1	gltA	type II citrate synthase	QLYTGyEKR	Y6(Phospho)	33.13	NA	GeneID:957824
gi|15803076	NP_289107.1	glyA	serine hydroxymethyltransferase	EMNIADyDAELWQAMEQEK	Y7(Phospho)	50.44	3.13427	GeneID:957380
gi|15803076	NP_289107.1	glyA	serine hydroxymethyltransferase	MIIGGFSAySGVVDWAK	Y9(Phospho)	40.47	4.42043	GeneID:957380
gi|15803076	NP_289107.1	glyA	serine hydroxymethyltransferase	VMQAQGSQLTNKyAEGYPGKR	Y13(Phospho)	142.13	5.18793	GeneID:957380
gi|15803076	NP_289107.1	glyA	serine hydroxymethyltransferase	VMQAQGSQLTNKYAEGyPGKR	Y17(Phospho)	71.52	NA	GeneID:957380
gi|15802514	NP_288540.1	gmd	GDP-mannose dehydratase	ESTPFyPR	Y6(Phospho)	36.58	NA	GeneID:962093
gi|15802514	NP_288540.1	gmd	GDP-mannose dehydratase	IDHIyQDPHGSNPNFHLHYGDLTDSSNLTR	Y5(Phospho)	41.99	NA	GeneID:962093
gi|15802533	NP_288559.1	gmd	GDP-D-mannose dehydratase	SPyAVAK	Y3(Phospho)	28.14	NA	GeneID:957035
gi|15804189	NP_290228.1	gmk	guanylate kinase	TQPLyDTQVSVSHTTR	Y5(Phospho)	89.11	4.17217	GeneID:960897
gi|15802508	NP_288534.1	gnd	6-phosphogluconate dehydrogenase	DyFGAHTYK	Y2(phospho)	MaxQuan_Score:61.401	0.0860332
gi|15800464	NP_286476.1	gpmA	phosphoglyceromutase	FTGWyDVDLSEK	Y5(Phospho)	41.95	2.97414	GeneID:957895
gi|15800464	NP_286476.1	gpmA	phosphoglyceromutase	HyGALQGLNK	Y2(Phospho)	57.24	4.04598	GeneID:957895
gi|15799943	NP_285955.1	gpt	xanthine-guanine phosphoribosyltransferase	HVDTVcISSyDHDNQR	Y10(Phospho)	54.15	5.06339	GeneID:957059
gi|161367516	NP_289755.2	greA	transcription elongation factor GreA	EHGDLKENAEyHAAR	Y11(Phospho)	59.94	3.53071	GeneID:958625
gi|15804735	NP_290776.1	groEL	Cpn60 chaperonin GroEL, large subunit of GroESL	GYLSPyFINKPETGAVELESPFILLADKK	Y6(Phospho)	127.65	6.0976	GeneID:959980
gi|15804735	NP_290776.1	groEL	Cpn60 chaperonin GroEL, large subunit of GroESL	QQIEEATSDyDREK	Y10(Phospho)	101.75	5.32456	GeneID:959980
gi|15804734	NP_290775.1	groES	Cpn10 chaperonin GroES, small subunit of GroESL	VGDIVIFNDGyGVKSEK	Y11(Phospho)	98.94	5.90775	GeneID:959981
gi|15803032	NP_289062.1	guaB	inosine 5'-monophosphate dehydrogenase	GSSDRyFQSDNAADKLVPEGIEGR	Y6(Phospho)	87.89	4.31233	GeneID:957789
gi|15799788	NP_285800.1	guaC	guanosine 5'-monophosphate oxidoreductase	HVGGVAEyR	Y8(Phospho)	53.07	3.31825	GeneID:956795
gi|15799788	NP_285800.1	guaC	guanosine 5'-monophosphate oxidoreductase	SAcTyVGASR	Y5(Phospho)	36.36	2.613	GeneID:956795
gi|15804293	NP_290332.1	gyrB	DNA gyrase subunit B	SNSyDSSSIK	Y4(Phospho)	57.29	NA	GeneID:960757
gi|15802033	NP_288055.1	hdhA	7-alpha-hydroxysteroid dehydrogenase	NINMTSyASSK	Y7(Phospho)	55.13	2.33222	GeneID:961569
gi|15799838	NP_285850.1	hemL	glutamate-1-semialdehyde aminotransferase	SENLySAAR	Y5(Phospho)	46.35	2.34969	GeneID:956871
gi|15804390	NP_290430.1	hemY	putative protoheme IX biogenesis protein	LAEGDyQQVEK	Y6(Phospho)	63.42	3.76938	GeneID:960362
gi|15800189	NP_286201.1	hha	hemolysin expression-modulating protein	NKyELSDNELAVFYSAADHR	Y3(phospho)	MaxQuan_Score:101.87	0.00119399
gi|15802500	NP_288526.1	hisC	histidinol-phosphate aminotransferase	NLTPyQSAR	Y5(phospho)	MaxQuan_Score:80.089	0.0362121
gi|15803037	NP_289067.1	hisS	histidyl-tRNA synthetase	AGIEHGLLyNQEQR	Y9(Phospho)	49.21	4.19327	GeneID:957790
gi|15801465	NP_287482.1	hns	global DNA-binding transcriptional dual regulator H-NS	LQQyREMLIADGIDPNELLNSLAAVK	Y4(Phospho)	104.9	9.11604	GeneID:960489
gi|15801465	NP_287482.1	hns	global DNA-binding transcriptional dual regulator H-NS	YSyVDENGETK	Y3(Phospho)	63.66	3.76984	GeneID:960489
gi|15802255	NP_288279.1	holE	DNA polymerase III subunit theta	LPyEPK	Y3(Phospho)	34.16	NA	GeneID:961815
gi|15804522	NP_290562.1	hslU	ATP-dependent protease ATP-binding subunit HslU	FTEVGyVGKEVDSIIR	Y6(Phospho)	NA	3.6846	GeneID:960206
gi|15800202	NP_286214.1	htpG	heat shock protein 90	ALSNPDLyEGDGELR	Y8(Phospho)	62.7	3.65239	GeneID:957449
gi|15804286	NP_290325.1	ibpA	heat shock protein IbpA	TYLyQGIAER	Y4(Phospho)	41.7	2.53211	GeneID:960764
gi|15801333	NP_287350.1	icd	isocitrate dehydrogenase specific for NADP+	TVTyDFER	Y4(Phospho)	42.62	NA	GeneID:959821
gi|15800699	NP_286713.1	iha	bifunctional enterobactin receptor/adhesin protein	DGQLGSLTGGyDR	Y11(Phospho)	49.42	1.98684	GeneID:958751
gi|15800773	NP_286787.1	ihfB	integration host factor subunit beta	GFGSFSLHyR	Y9(phospho)	MaxQuan_Score:66.845	0.0553984
gi|15800747	NP_286761.1	infA	translation initiation factor IF-1	ILTGDKVTVELTPyDLSK	Y14(Phospho)	110.06	6.69777	GeneID:958838
gi|15803710	NP_289744.1	infB	translation initiation factor IF-2	AREVALyR	Y7(Phospho)	38.55	2.78199	GeneID:958612
gi|15803710	NP_289744.1	infB	translation initiation factor IF-2	MAEENKWTDNAEPTEDSSDyHVTTSQHAR	Y20(Phospho)	66.52	4.76886	GeneID:958612
gi|15803710	NP_289744.1	infB	translation initiation factor IF-2	YYSVIyNLIDEVK	Y6(Phospho)	76.77	4.36934	GeneID:958612
gi|15802130	NP_288152.1	infC	translation initiation factor IF-3	IMDYGKFLyEK	Y9(Phospho)	51.6	3.84927	GeneID:961689
gi|15803056	NP_289086.1	iscU	scaffold protein for assembly and transfer of iron-sulfur clusters	AySEKVIDHYENPR	Y2(Phospho)	39.66	NA	GeneID:957837
gi|15803056	NP_289086.1	iscU	scaffold protein for assembly and transfer of iron-sulfur clusters	VIDHyENPR	Y5(Phospho)	44.72	2.47099	GeneID:957837
gi|15803038	NP_289068.1	ispG	4-hydroxy-3-methylbut-2-en-1-yl diphosphate synthase	SGLyEDGVRK	Y4(Phospho)	53	2.87077	GeneID:957794
gi|15801444	NP_287461.1	kdsA	2-dehydro-3-deoxyphosphooctonate aldolase	SSIHSyRGPGLEEGMK	Y6(phospho)	MaxQuan_Score:56.821	0.284981
gi|75994512	YP_325626.1	L7066	hypothetical protein L7066 encoded by pO157	QASAyFAK	Y5(Phospho)	NA	2.56633	GeneID:3683695
gi|15800169	NP_286181.1	lon	DNA-binding ATP-dependent protease La	SQREyYLNEQMK	Y5(Phospho)	32.05	2.53672	GeneID:957409
gi|15799800	NP_285812.1	lpdA	dihydrolipoamide dehydrogenase	GISyETATFPWAASGR	Y4(Phospho)	34.69	NA	GeneID:956813
gi|15799800	NP_285812.1	lpdA	dihydrolipoamide dehydrogenase	TQVVVLGAGPAGySAAFR	Y13(Phospho)	58.11	4.29959	GeneID:956813
gi|15802985	NP_289015.1	maeB	malic enzyme	DLALAySPGVAAPcLEIEKDPLK	Y6(Phospho)	33.89	3.65233	GeneID:957704
gi|15802230	NP_288253.1	manX	PTS system, mannose-specific IIAB component	AAPTPAKPMGPNDyMVIGLAR	Y14(Phospho)	112.18	5.00804	GeneID:961790
gi|15802232	NP_288255.1	manZ	PTS system mannose-specific transporter subunit IID	YYGVAYGySK	Y8(Phospho)	35.31	2.71996	GeneID:961792
gi|15802232	NP_288255.1	manZ	PTS system mannose-specific transporter subunit IID	YYGVAyGYSK	Y6(phospho)	MaxQuan_Score:130.02	1.47245e-05
gi|15799850	NP_285862.1	map	methionine aminopeptidase	GFHEEPQVLHyDSR	Y11(Phospho)	69.11	5.65266	GeneID:956892
gi|15799850	NP_285862.1	map	methionine aminopeptidase	IcNDYIVNEQHAVSAcLGyHGYPK	Y19(Phospho)	126.67	6.27184	GeneID:956892
gi|15799850	NP_285862.1	map	methionine aminopeptidase	IcNDYIVNEQHAVSAcLGYHGyPK	Y22(Phospho)	126.67	4.51148	GeneID:956892
gi|15804605	NP_290646.1	metH	B12-dependent methionine synthase	IEQNYSGPTVyVQNASR	Y11(Phospho)	57.41	3.89633	GeneID:960111
gi|15802934	NP_288962.1	mntH	manganese transport protein MntH	MTNyRVESSSGR	Y4(Phospho)	51.37	3.9733	GeneID:960734
gi|15799689	NP_285701.1	mogA	molybdenum cofactor biosynthesis protein MogA	ASSGVyQDKGIPALEEWLTSALTTPFELETR	Y6(Phospho)	54.09	3.98101	GeneID:956666
gi|15799771	NP_285783.1	mraY	phospho-N-acetylmuramoyl-pentapeptide-transferase	MAPIHHHyELK	Y8(phospho)	MaxQuan_Score:74.778	0.0167182
gi|15799833	NP_285845.1	mrcB	penicillin-binding protein 1b	RRYEDDDDYDDyDDYEDEEPmPR	Y12(Phospho)	95.34	6.14187	GeneID:956863
gi|15799833	NP_285845.1	mrcB	penicillin-binding protein 1b	RRYEDDDDYDDYDDyEDEEPMPR	Y15(Phospho)	99.43	5.33302	GeneID:956863
gi|15799833	NP_285845.1	mrcB	penicillin-binding protein 1b	RRyEDDDDYDDYDDYEDEEPMPR	Y3(Phospho)	164.61	5.70669	GeneID:956863
gi|15800785	NP_286799.1	mukB	cell division protein MukB	ELAyLSADDLR	Y4(Phospho)	30.83	NA	GeneID:958894
gi|15800377	NP_286389.1	nagD	ribonucleotide monophosphatase	GFyPAcGALcAGIEK	Y3(Phospho)	69.24	4.0642	GeneID:957741
gi|15801453	NP_287470.1	narX	narX sensory histidine kinase	MQSyRLLAAVPLSEK	Y4(Phospho)	NA	2.63279	GeneID:960474
gi|15803041	NP_289071.1	ndk	nucleoside diphosphate kinase	ADyADSLTENGTHGSDSVESAAR	Y3(Phospho)	40.68	4.22964	GeneID:957806
gi|15802782	NP_288809.1	nrdB	ribonucleotide-diphosphate reductase subunit beta	AyTTFSQTK	Y2(Phospho)	52.39	NA	GeneID:957218
gi|15802834	NP_288861.1	nuoB	NADH dehydrogenase subunit B	RPLSWVVGDQGVyR	Y13(phospho)	MaxQuan_Score:60.984	0.140913
gi|15802828	NP_288855.1	nuoI	NADH dehydrogenase subunit I	MYPEEPVyLPPR	Y8(Phospho)	51.28	2.54933	GeneID:957341
gi|15802828	NP_288855.1	nuoI	NADH dehydrogenase subunit I	QDLVYEKEDLLISGPGKYPEYNFyR	Y24(Phospho)	NA	2.90123	GeneID:957341
gi|15800816	NP_286832.1	ompA	outer membrane protein A	IGSDAyNQGLSER	Y6(Phospho)	71.11	2.90374	GeneID:958948
gi|15803909	NP_289945.1	ompR	osmolarity response regulator	GREySAMER	Y4(Phospho)	NA	2.2362	GeneID:957766
gi|15803909	NP_289945.1	ompR	osmolarity response regulator	yLTEQGFqVRSVAnAEQMDR	Y1(Phospho)	NA	2.79638	GeneID:957766
gi|15803807	NP_289841.1	paaY	putative transferase	SSyNPDGNPLTIGEDVTVGHK	Y3(Phospho)	102.59	4.91483	GeneID:958731
gi|15803907	NP_289943.1	pckA	phosphoenolpyruvate carboxykinase	MQLIGGTWyGGEMKK	Y9(Phospho)	95.83	5.39222	GeneID:958885
gi|161367548	NP_289080.2	pepB	aminopeptidase B	GITFDSGGySIK	Y9(phospho)	MaxQuan_Score:91.824	0.00264708
gi|15799942	NP_285954.1	pepD	aminoacyl-histidine dipeptidase (peptidase D)	IcSIPHPSyHEEQLAEYIVGWAK	Y9(Phospho)	161.43	6.47697	GeneID:957058
gi|15804607	NP_290648.1	pepE	peptidase E	RSAVFIPFAGVTQTWDDyTAK	Y18(Phospho)	48.27	4.54167	GeneID:960109
gi|15802516	NP_288542.1	per	perosamine synthetase	QyWHDVIGYNYR	Y2(Phospho)	52.4	4.07401	GeneID:962095
gi|15802516	NP_288542.1	per	perosamine synthetase	YIPVyQPSLTGK	Y5(Phospho)	37.81	2.25223	GeneID:962095
gi|15804505	NP_290545.1	pfkA	6-phosphofructokinase	MVQLDRySVSDMINR	Y7(Phospho)	45.16	3.65145	GeneID:960228
gi|15800764	NP_286778.1	pflB	formate acetyltransferase 1	DAIPTQSVLTITSNVVyGK	Y17(Phospho)	41.81	2.67841	GeneID:958864
gi|15800764	NP_286778.1	pflB	formate acetyltransferase 1	LPFAyAK	Y5(Phospho)	36.15	NA	GeneID:958864
gi|15800764	NP_286778.1	pflB	formate acetyltransferase 1	THNQGVFDVyTPDILR	Y10(Phospho)	NA	4.10155	GeneID:958864
gi|15800764	NP_286778.1	pflB	formate acetyltransferase 1	VSGyAVR	Y4(Phospho)	56.59	NA	GeneID:958864
gi|15804618	NP_290659.1	pgi	glucose-6-phosphate isomerase	FAAyFQQGNMESNGK	Y4(Phospho)	29.21	2.82579	GeneID:960098
gi|15803460	NP_289493.1	pgk	phosphoglycerate kinase	SLyEADLVDEAKR	Y3(Phospho)	85.81	4.60548	GeneID:957143
gi|161367465	NP_290675.2	plsB	glycerol-3-phosphate acyltransferase	VFTyYTPKEESIK	Y4(Phospho)	43.39	3.47102	GeneID:960082
gi|161367465	NP_290675.2	plsB	glycerol-3-phosphate acyltransferase	VFTYyTPKEESIK	Y5(phospho)	MaxQuan_Score:122.29	3.09793e-06
gi|15802016	NP_288037.1	pntB	pyridine nucleotide transhydrogenase	SMNTGyAGVQNPLFFK	Y6(Phospho)	99.68	4.03819	GeneID:961550
gi|15804817	NP_290858.1	ppa	inorganic pyrophosphatase	AQIAHFFEHyKDLEK	Y10(Phospho)	63.5	4.35154	GeneID:959816
gi|15804552	NP_290593.1	ppc	phosphoenolpyruvate carboxylase	MNEQySALR	Y5(Phospho)	63.51	3.17751	GeneID:960176
gi|15799948	NP_285960.1	proA	gamma-glutamyl phosphate reductase	NIAySFLPALSK	Y4(phospho)	MaxQuan_Score:67.921	0.0688234
gi|15804703	NP_290744.1	proP	proline/glycine betaine transporter	EILVEHyDNIEQK	Y7(Phospho)	42.12	2.75952	GeneID:960013
gi|15799876	NP_285888.1	proS	prolyl-tRNA synthetase	VVAAAIEQNyDER	Y10(Phospho)	37.66	2.99938	GeneID:956936
gi|15801436	NP_287453.1	prsA	ribose-phosphate pyrophosphokinase	IANRLyTSLGDAAVGR	Y6(Phospho)	62.63	6.4238	GeneID:960457
gi|161367462	NP_290683.2	pspG	phage shock protein G	YQRyDR	Y4(phospho)	MaxQuan_Score:85.077	0.0354035
gi|15802844	NP_288871.1	pta	phosphate acetyltransferase	HQFAQSLNyEIAK	Y9(Phospho)	30.41	NA	GeneID:959575
gi|15802844	NP_288871.1	pta	phosphate acetyltransferase	VAMLSySTGTSGAGSDVEK	Y6(Phospho)	84.99	5.4448	GeneID:959575
gi|15803340	NP_289373.1	ptr	protease III	EVLAyR	Y5(phospho)	MaxQuan_Score:31.65	0.521639
gi|15801328	NP_287345.1	purB	adenylosuccinate lyase	TARDEVILPyWR	Y10(Phospho)	NA	2.70842	GeneID:959619
gi|15802999	NP_289029.1	purC	phosphoribosylaminoimidazole-succinocarboxamide synthase	QAELyRGK	Y5(Phospho)	41.09	NA	GeneID:957467
gi|15802999	NP_289029.1	purC	phosphoribosylaminoimidazole-succinocarboxamide synthase	TVySTENPDLLVLEFR	Y3(Phospho)	83.58	3.96256	GeneID:957467
gi|15804597	NP_290638.1	purH	bifunctional phosphoribosylaminoimidazolecarboxamide formyltransferase/IMP cyclohydrolase	ALSyNNIADTDAALEcVK	Y4(Phospho)	NA	4.84978	GeneID:960123
gi|15803022	NP_289052.1	purM	phosphoribosylaminoimidazole synthetase	TDKTSLSyKDAGVDIDAGNALVGR	Y8(Phospho)	144.03	NA	GeneID:961316
gi|15802072	NP_288094.1	purR	DNA-binding transcriptional repressor PurR	ELHySPSAVAR	Y4(Phospho)	50.6	2.32865	GeneID:961621
gi|15802072	NP_288094.1	purR	DNA-binding transcriptional repressor PurR	SVADGPFRDyRR	Y10(Phospho)	36.17	NA	GeneID:961621
gi|15801004	NP_287020.1	putP	major sodium/proline symporter	FAEADAHyHSAPPSR	Y8(Phospho)	43.97	NA	GeneID:959151
gi|15802088	NP_288110.1	pykF	pyruvate kinase	LNFSHGDyAEHGQR	Y8(Phospho)	101.7	4.6228	GeneID:961647
gi|15802770	NP_288797.1	rcsB	transcriptional regulator RcsB	ISAGGyGDKR	Y6(Phospho)	46.32	3.00319	GeneID:961169
gi|15802770	NP_288797.1	rcsB	transcriptional regulator RcsB	LDAHVLITDLSMPGDKyGDGITLIK	Y17(Phospho)	61.87	4.95853	GeneID:961169
gi|15803214	NP_289246.1	recA	recombinase A	IVEIyGPESSGK	Y5(phospho)	MaxQuan_Score:77.127	0.00733017
gi|15804163	NP_290202.1	rfaD	ADP-L-glycero-D-mannoheptose-6-epimerase	AAGyDKPFK	Y4(Phospho)	44.77	NA	GeneID:960926
gi|15804164	NP_290203.1	rfaF	ADP-L-glycero-D-mannoheptose-6-epimerase	LITGyHK	Y5(phospho)	MaxQuan_Score:53.453	0.23243
gi|15804370	NP_290410.1	rhlB	ATP-dependent RNA helicase RhlB	LGLAYGGDGyDKQLK	Y10(phospho)	MaxQuan_Score:155.91	1.49643e-09
gi|15801183	NP_287200.1	rimJ	ribosomal-protein-S5-alanine N-acetyltransferase	MFGyR	Y4(Phospho)	22.94	NA	GeneID:959405
gi|15801201	NP_287218.1	rne	ribonuclease E	APAPEyVPEAPR	Y6(Phospho)	29.71	2.34248	GeneID:959428
gi|15801201	NP_287218.1	rne	ribonuclease E	EYFPANySAHGRPNIK	Y7(Phospho)	67.71	NA	GeneID:959428
gi|15801201	NP_287218.1	rne	ribonuclease E	VRyEQSVAEETVVAPVAEETVAAEPIVQEAPAPR	Y3(Phospho)	127.18	8.86901	GeneID:959428
gi|15803449	NP_289482.1	rpiA	ribose-5-phosphate isomerase A	LGGRPEyR	Y7(phospho)	MaxQuan_Score:19.942	0.990187
gi|15803844	NP_289878.1	rplB	50S ribosomal protein L2	LEyDPNR	Y3(phospho)	MaxQuan_Score:64.424	0.0915435
gi|15803847	NP_289881.1	rplC	50S ribosomal protein L3	DLANDGyR	Y7(phospho)	MaxQuan_Score:78.473	0.0233114
gi|15803835	NP_289869.1	rplE	50S ribosomal protein L5	AKLHDyYKDEVVK	Y6(Phospho)	69.08	NA	GeneID:958768
gi|15803835	NP_289869.1	rplE	50S ribosomal protein L5	AKLHDYyKDEVVK	Y7(Phospho)	69.08	NA	GeneID:958768
gi|15803835	NP_289869.1	rplE	50S ribosomal protein L5	EQIIFPEIDyDKVDR	Y10(Phospho)	60.86	3.12104	GeneID:958768
gi|15803835	NP_289869.1	rplE	50S ribosomal protein L5	GNySMGVR	Y3(Phospho)	29.05	2.33559	GeneID:958768
gi|15803835	NP_289869.1	rplE	50S ribosomal protein L5	IRQGyPIGcK	Y5(Phospho)	44.65	2.73978	GeneID:958768
gi|15803832	NP_289866.1	rplF	50S ribosomal protein L6	DGyADGWAQAGTAR	Y3(Phospho)	63.06	3.91274	GeneID:958750
gi|15803832	NP_289866.1	rplF	50S ribosomal protein L6	KLQLVGVGyR	Y9(Phospho)	54.2	2.4452	GeneID:958750
gi|15803765	NP_289799.1	rplM	50S ribosomal protein L13	TDKVyYHHTGHIGGIK	Y5(Phospho)	31.22	3.08622	GeneID:959313
gi|15803765	NP_289799.1	rplM	50S ribosomal protein L13	TDKVYyHHTGHIGGIK	Y6(Phospho)	64.95	NA	GeneID:959313
gi|15803828	NP_289862.1	rplO	50S ribosomal protein L15	RGFEGGQMPLyR	Y11(Phospho)	60.67	3.83941	GeneID:961484
gi|15803821	NP_289855.1	rplQ	50S ribosomal protein L17	AGDNAPMAyIELVDR	Y9(Phospho)	43.27	2.61705	GeneID:958759
gi|15803831	NP_289865.1	rplR	50S ribosomal protein L18	SGFQyHGR	Y5(Phospho)	53.35	2.89568	GeneID:958760
gi|15802128	NP_288150.1	rplT	50S ribosomal protein L20	AGQyAYR	Y4(Phospho)	31.66	NA	GeneID:961687
gi|15802128	NP_288150.1	rplT	50S ribosomal protein L20	GyYGAR	Y2(phospho)	MaxQuan_Score:82.473	0.0424285
gi|15803726	NP_289760.1	rplU	50S ribosomal protein L21	MyAVFQSGGK	Y2(Phospho)	51.48	2.94333	GeneID:958628
gi|15803842	NP_289876.1	rplV	50S ribosomal protein L22	KVSQALDILTyTNKK	Y11(Phospho)	109.13	6.05761	GeneID:958554
gi|15802741	NP_288768.1	rplY	50S ribosomal protein L25	AQDVQRHPyKPK	Y9(Phospho)	35.54	NA	GeneID:957144
gi|15804527	NP_290567.1	rpmE	50S ribosomal protein L31	DIHPKyEEITAScScGNVMK	Y6(Phospho)	85.73	7.05688	GeneID:960201
gi|15800002	NP_286014.1	rpmE2	50S ribosomal protein L31 type B	SHPFyTGK	Y5(Phospho)	29.13	NA	GeneID:957162
gi|15801206	NP_287223.1	rpmF	50S ribosomal protein L32	HHITADGyYR	Y8(Phospho)	57.49	4.6836	GeneID:959433
gi|15801206	NP_287223.1	rpmF	50S ribosomal protein L32	HHITADGYyR	Y9(Phospho)	59.31	4.5961	GeneID:959433
gi|15804177	NP_290216.1	rpmG	50S ribosomal protein L33	LVSSAGTGHFyTTTK	Y11(Phospho)	66.04	3.79856	GeneID:960910
gi|15803822	NP_289856.1	rpoA	DNA-directed RNA polymerase subunit alpha	IAyNVEAAR	Y3(Phospho)	42.74	2.27449	GeneID:958748
gi|15803822	NP_289856.1	rpoA	DNA-directed RNA polymerase subunit alpha	LLVDAcySPVER	Y7(Phospho)	51.36	3.07117	GeneID:958748
gi|15804577	NP_290618.1	rpoB	DNA-directed RNA polymerase subunit beta	IVIKVNEDEMyPGEAGIDIYNLTK	Y11(Phospho)	57.75	5.1842	GeneID:960143
gi|15804577	NP_290618.1	rpoB	DNA-directed RNA polymerase subunit beta	MVySYTEK	Y3(Phospho)	42.45	2.45394	GeneID:960143
gi|15804577	NP_290618.1	rpoB	DNA-directed RNA polymerase subunit beta	STGSySLVTQQPLGGK	Y5(Phospho)	40.7	4.01804	GeneID:960143
gi|15804577	NP_290618.1	rpoB	DNA-directed RNA polymerase subunit beta	SVFPIQSySGNSELQYVSYR	Y8(Phospho)	77.39	4.39563	GeneID:960143
gi|15804578	NP_290619.1	rpoC	DNA-directed RNA polymerase subunit beta'	LIPAGTGYAyHQDR	Y10(Phospho)	100.72	3.2677	GeneID:960142
gi|15804578	NP_290619.1	rpoC	DNA-directed RNA polymerase subunit beta'	LIPAGTGyAYHQDR	Y8(Phospho)	120.73	3.2638	GeneID:960142
gi|15804578	NP_290619.1	rpoC	DNA-directed RNA polymerase subunit beta'	SVITVGPyLR	Y8(Phospho)	51.9	2.87534	GeneID:960142
gi|15804789	NP_290830.1	rpsF	30S ribosomal protein S6	RQLAyPINK	Y5(Phospho)	43.68	3.08203	GeneID:959923
gi|15803854	NP_289888.1	rpsG	30S ribosomal protein S7	VGGSTyQVPVEVRPVRR	Y6(Phospho)	100.78	4.11184	GeneID:958803
gi|15803764	NP_289798.1	rpsI	30S ribosomal protein S9	AENQYyGTGR	Y6(Phospho)	37.05	NA	GeneID:958573
gi|15803764	NP_289798.1	rpsI	30S ribosomal protein S9	MAENQyYGTGR	Y6(Phospho)	67.58	3.38025	GeneID:958573
gi|15803848	NP_289882.1	rpsJ	30S ribosomal protein S10	DQyEIR	Y3(phospho)	MaxQuan_Score:100.14	0.0115856
gi|15803834	NP_289868.1	rpsN	30S ribosomal protein S14	RVALADKyFAK	Y8(Phospho)	NA	3.65605	GeneID:958763
gi|15803131	NP_289162.1	rpsP	30S ribosomal protein S16	KRPFyQVVVADSR	Y5(Phospho)	54.55	4.52238	GeneID:956739
gi|15803838	NP_289872.1	rpsQ	30S ribosomal protein S17	FVKHPIyGK	Y7(Phospho)	58.5	3.69822	GeneID:958773
gi|15804791	NP_290832.1	rpsR	30S ribosomal protein S18	YLSLLPyTDRHQ	Y7(Phospho)	41.82	3.4136	GeneID:959921
gi|15803607	NP_289640.1	rpsU	30S ribosomal protein S21	EFyEKPTTER	Y3(Phospho)	55.52	NA	GeneID:958532
gi|15803719	NP_289753.1	rrmJ	23S rRNA methyltransferase J	WLQEHFSDKyVQQAQK	Y10(Phospho)	102.22	5.41498	GeneID:958623
gi|15801876	NP_287896.1	sapC	peptide transport permease protein	PYDSVySEKRPPGTLR	Y6(Phospho)	40.28	NA	GeneID:961350
gi|157267360	NP_288516.2	sbcB	exonuclease I	NFPGTLDyAEQQR	Y8(phospho)	MaxQuan_Score:75.714	0.0160799
gi|15799782	NP_285794.1	secA	preprotein translocase subunit SecA	GVHVVTVNDyLAQR	Y10(Phospho)	56.08	4.98715	GeneID:956789
gi|15799782	NP_285794.1	secA	preprotein translocase subunit SecA	KQLLEyDDVANDQR	Y6(Phospho)	95.01	4.63293	GeneID:956789
gi|15800136	NP_286148.1	secF	preprotein translocase subunit SecF	AQEyTVEQLNHGR	Y4(Phospho)	84.19	NA	GeneID:957364
gi|15803827	NP_289861.1	secY	preprotein translocase subunit SecY	ANLKGyGR	Y6(Phospho)	48.56	NA	GeneID:958757
gi|15803827	NP_289861.1	secY	preprotein translocase subunit SecY	VyAAQSTHLPLK	Y2(Phospho)	NA	3.69636	GeneID:958757
gi|15802175	NP_288197.1	selD	selenophosphate synthetase	LTQySHGAGcGcK	Y4(Phospho)	81.17	3.6246	GeneID:961735
gi|15800768	NP_286782.1	serC	phosphoserine aminotransferase	GQFAAVPLNILGDKTTADYVDAGyWAASAIK	Y24(Phospho)	127.6	5.46548	GeneID:958869
gi|15800756	NP_286770.1	serS	seryl-tRNA synthetase	FAGDLFHTRPLEEEADTSNyALIPTAEVPLTNLVR	Y20(Phospho)	48.6	3.89809	GeneID:958852
gi|15803861	NP_289895.1	slyX	hypothetical protein	ASQPSNIASQAEETPPPHy	Y19(Phospho)	77.82	6.84694	GeneID:961315
gi|15804960	NP_291002.1	sms	DNA repair protein RadA	LSGyAGSAGVAK	Y4(Phospho)	38.11	NA	GeneID:959666
gi|15803763	NP_289797.1	sspA	stringent starvation protein A	IIMEYLDERFPHPPLMPVyPVAR	Y19(Phospho)	NA	5.06052	GeneID:959207
gi|15800430	NP_286442.1	sucA	2-oxoglutarate dehydrogenase E1 component	YAGRPASASPAVGyMSVHQK	Y14(Phospho)	43.95	3.86808	GeneID:957833
gi|15800432	NP_286444.1	sucC	succinyl-CoA synthetase subunit beta	LVTyQTDANGQPVNQILVEAATDIAK	Y4(Phospho)	82.92	4.99957	GeneID:957835
gi|15802094	NP_288116.1	sufC	cysteine desulfurase ATPase component	SFIIVTHyQR	Y8(Phospho)	NA	2.86116	GeneID:961653
gi|15799738	NP_285750.1	surA	peptidyl-prolyl cis-trans isomerase SurA	LAyDGLNYNTYR	Y3(Phospho)	63.26	2.42947	GeneID:956729
gi|15799688	NP_285700.1	talB	transaldolase B	KLSyTGEVK	Y4(Phospho)	43.64	2.96808	GeneID:956664
gi|15800695	NP_286709.1	terC	putative phage inhibition, colicin resistance and tellurite resistance protein	SGDDDDEIEDySQHLAYR	Y11(Phospho)	86.12	3.0233	GeneID:958744
gi|15802131	NP_288153.1	thrS	threonyl-tRNA synthetase	TGHWDNyKDAMFTTSSENR	Y7(Phospho)	120.34	6.22293	GeneID:961690
gi|15800166	NP_286178.1	tig	Peptidyl-prolyl cis/trans isomerase (trigger factor)	GLIEEMASAyEDPKEVIEFYSK	Y10(Phospho)	64.27	4.1856	GeneID:957406
gi|15804305	NP_290344.1	tnaA	tryptophanase	SyYALAESVK	Y2(Phospho)	40.3	NA	GeneID:960743
gi|15801905	NP_287925.1	topA	DNA topoisomerase I	LYEAGYITyMR	Y9(Phospho)	57.19	3.31166	GeneID:961387
gi|15803817	NP_289851.1	trkA	NAD-binding component of TrK potassium transporter	AyYGGPLIGNALSTMR	Y2(Phospho)	39.09	3.47659	GeneID:961474
gi|15803817	NP_289851.1	trkA	NAD-binding component of TrK potassium transporter	AYyGGPLIGNALSTMR	Y3(Phospho)	39.09	NA	GeneID:961474
gi|15799852	NP_285864.1	tsf	elongation factor Ts	VAALEGDVLGSyQHGAR	Y12(Phospho)	35.94	3.21156	GeneID:956894
gi|15803852	NP_289886.1	tuf	elongation factor Tu	GITINTSHVEyDTPTR	Y11(Phospho)	107.25	5.1715	GeneID:958801
gi|15803852	NP_289886.1	tuf	elongation factor Tu	HYAHVDcPGHADyVK	Y13(Phospho)	108.09	7.32526	GeneID:958801
gi|15803852	NP_289886.1	tuf	elongation factor Tu	HyAHVDcPGHADYVK	Y2(Phospho)	94.2	5.74983	GeneID:958801
gi|15804570	NP_290611.1	tuf	elongation factor Tu	ELLSQyDFPGDDTPIVR	Y6(Phospho)	87.3	4.37021	GeneID:960150
gi|15804570	NP_290611.1	tuf	elongation factor Tu	GYRPQFyFR	Y7(Phospho)	NA	1.96074	GeneID:960150
gi|15802024	NP_288045.1	tus	DNA replication terminus site-binding protein	ARyDLVDR	Y3(phospho)	MaxQuan_Score:45.696	0.354408
gi|15804646	NP_290687.1	tyrB	aromatic amino acid aminotransferase	VDAyAGDPILTLMER	Y4(Phospho)	44.46	3.51014	GeneID:960070
gi|15804423	NP_290463.1	udp	uridine phosphorylase	SIGATTHVGVTASSDTFYPGQERyDTYSGR	Y24(Phospho)	52.71	3.87008	GeneID:960327
gi|15804423	NP_290463.1	udp	uridine phosphorylase	YDTySGR	Y4(phospho)	MaxQuan_Score:45.084	0.34563
gi|161367552	NP_289051.2	upp	uracil phosphoribosyltransferase	NEETLEPVPyFQK	Y10(Phospho)	36	3.40088	GeneID:961291
gi|161367552	NP_289051.2	upp	uracil phosphoribosyltransferase	ISVVGMyRNEETLEPVPYFQK	Y7(phospho)	MaxQuan_Score:79.658	0.0500119
gi|15804030	NP_290066.1	uspA	universal stress protein; broad regulatory function?	AVSMARPyNAK	Y8(Phospho)	48.28	2.98273	GeneID:961205
gi|15804030	NP_290066.1	uspA	universal stress protein; broad regulatory function?	VSLIHVDVNySDLYTGLIDVNLGDMQK	Y10(Phospho)	53.95	NA	GeneID:961205
gi|161367456	NP_290809.2	vacB	exoribonuclease R	SQDPFQEREAEKyANPIPSR	Y13(Phospho)	74.06	NA	GeneID:959944
gi|15802515	NP_288541.1	wbdP	glycosyl transferase	FNEQyYR	Y5(Phospho)	41.23	2.78461	GeneID:962094
gi|15802515	NP_288541.1	wbdP	glycosyl transferase	FNEQYyR	Y6(Phospho)	31.44	NA	GeneID:962094
gi|15802515	NP_288541.1	wbdP	glycosyl transferase	IyTEYNPDVYLVcTGATQDYR	Y2(Phospho)	65.26	NA	GeneID:962094
gi|15802515	NP_288541.1	wbdP	glycosyl transferase	IYTEyNPDVYLVcTGATQDYR	Y5(Phospho)	109.78	4.86021	GeneID:962094
gi|15802515	NP_288541.1	wbdP	glycosyl transferase	NHySLNDAMVK	Y3(Phospho)	67.42	4.87761	GeneID:962094
gi|15802515	NP_288541.1	wbdP	glycosyl transferase	WFADySGNIAK	Y5(phospho)	MaxQuan_Score:81.498	0.00582908
gi|15802536	NP_288562.1	wcaD	putative colanic acid biosynthesis protein	yLIYSNSYVLNFIK	Y1(Phospho)	NA	2.28026	GeneID:959508
gi|15802522	NP_288548.1	wcaG	putative UDP-galactose 4-epimerase	VHSSGFVAPyTLSQGLDR	Y10(Phospho)	58.86	3.38666	GeneID:962101
gi|15802522	NP_288548.1	wcaG	putative UDP-galactose 4-epimerase	TLQyEFVHAK	Y4(phospho)	MaxQuan_Score:52.89	0.164309
gi|161367581	NP_288566.2	wzc	tyrosine kinase	ASAyQDYGYYEYEYK	Y4(Phospho)	45.91	3.61609	GeneID:956738
gi|161367581	NP_288566.2	wzc	tyrosine kinase	ASAYQDyGYYEYEYK	Y7(Phospho)	40.76	3.74547	GeneID:956738
gi|161367581	NP_288566.2	wzc	tyrosine kinase	ASAYQDYGYYEyEYKSDAK	Y12(Phospho)	33.93	2.99272	GeneID:956738
gi|161367581	NP_288566.2	wzc	tyrosine kinase	ASAYQDYGYYEYEyKSDAK	Y14(Phospho)	33.93	NA	GeneID:956738
gi|15802519	NP_288545.1	wzy	O antigen polymerase	LSRNENISyNcDL	Y9(Phospho)	71.17	4.63768	GeneID:962098
gi|15801646	NP_287663.1	xasA	acid sensitivity protein, putative transporter	ARSPHyIVMNDK	Y6(Phospho)	52.62	3.93884	GeneID:960676
gi|15799754	NP_285766.1	yabN	transcriptional regulator SgrR	VLyYRPLR	Y3(phospho)	MaxQuan_Score:99.174	0.00142287
gi|15799847	NP_285859.1	yaeH	hypothetical protein	KTVVADGVGQGyKEVQEISPNLR	Y12(Phospho)	137.57	5.83534	GeneID:956884
gi|15800108	NP_286120.1	yaiB	hypothetical protein	LIDQVEGALyEVKPDASIPDDDTELLR	Y10(Phospho)	42.89	3.58093	GeneID:957326
gi|15800117	NP_286129.1	yaiE	hypothetical protein Z0487	MLQSNEyFSGK	Y7(phospho)	MaxQuan_Score:56.341	0.097356
gi|15800139	NP_286151.1	yajD	hypothetical protein Z0511	EFVySNLR	Y4(phospho)	MaxQuan_Score:71.03	0.0541141
gi|15800373	NP_286385.1	ybeZ	predicted protein with nucleoside triphosphate hydrolase domain	VLEQSAESVPEyGK	Y12(Phospho)	51.3	2.79038	GeneID:957720
gi|15800400	NP_286412.1	ybfA	hypothetical protein	MELyR	Y4(Phospho)	23.93	NA	GeneID:957782
gi|15800400	NP_286412.1	ybfA	hypothetical protein	ATGDFy	Y6(phospho)	MaxQuan_Score:58.826	0.161601
gi|15800413	NP_286425.1	ybgI	putative hydrolase-oxidase	LNSAAISDyAPNGLQVEGK	Y9(Phospho)	61.23	4.92346	GeneID:957801
gi|15800555	NP_286567.1	ybiI	hypothetical protein	DLQKPAYTGyNR	Y10(Phospho)	73.76	3.5234	GeneID:958039
gi|15800555	NP_286567.1	ybiI	hypothetical protein	DLQKPAyTGYNR	Y7(Phospho)	41.22	NA	GeneID:958039
gi|15800560	NP_286572.1	ybiO	putative transport protein	WLAKTITLSPHtQRNyPELQK	T12(Phospho)Y16(Phospho)	NA	3.17327	GeneID:958048
gi|15800602	NP_286616.1	ybjC	hypothetical protein	LAPQLMNRPPQySR	Y12(Phospho)	57.23	3.51622	GeneID:958199
gi|15800786	NP_286800.1	ycbB	L,D-transpeptidase YcbB	FQQAPGPRNSLGRyK	Y14(Phospho)	NA	2.19712	GeneID:958895
gi|15801233	NP_287250.1	ycfU	outer membrane-specific lipoprotein transporter subunit LolC	AAATQPAEALRyE	Y12(Phospho)	33.63	2.20615	GeneID:959470
gi|15801895	NP_287915.1	yciH	translation initiation factor Sui1	LVySTETGRIDEPK	Y3(Phospho)	46.31	3.47387	GeneID:961376
gi|15801835	NP_287853.1	ydaA	universal stress protein UspE	cDLLVIKPDQyQTPVELDDEEDD	Y11(Phospho)	43.86	3.66311	GeneID:961275
gi|15801716	NP_287734.1	ydcH	hypothetical protein	KEGSDDRGyNAEVVR	Y9(Phospho)	52.03	NA	GeneID:960981
gi|15801594	NP_287611.1	ydfG	3-hydroxy acid dehydrogenase	NHGHIINIGSTAGSWPyAGGNVYGATK	Y17(Phospho)	57.8	3.92007	GeneID:960623
gi|15802115	NP_288137.1	ydiA	PEP synthetase regulatory protein	THGLNPNNLNKyDAR	Y12(Phospho)	74.37	5.27156	GeneID:961674
gi|15802115	NP_288137.1	ydiA	PEP synthetase regulatory protein	PLVFySIVLPEIR	Y5(phospho)	MaxQuan_Score:51.712	0.260191
gi|15802277	NP_288301.1	yebC	hypothetical protein	cGGNLGTDGSVAyLFSK	Y13(Phospho)	37.92	NA	GeneID:961837
gi|161367591	NP_288306.2	yecN	hypothetical protein	VAyGDGGFSELQSAIR	Y3(Phospho)	81.59	4.4064	GeneID:961842
gi|15802493	NP_288519.1	yeeF	putative amino acid/amine transport protein	SFRNPVPQyEDVA	Y9(Phospho)	59.8	3.57811	GeneID:962072
gi|15802745	NP_288772.1	yejO	putative ATP-binding component of a transport system	VNDDGKFNNDVAGTRGVyQAGIR	Y18(Phospho)	NA	3.26338	GeneID:957156
gi|15803106	NP_289137.1	yfiD	stress-induced alternate pyruvate formate-lyase subunit	AGyAEDEVVAVSK	Y3(Phospho)	82.78	4.21231	GeneID:957971
gi|15803106	NP_289137.1	yfiD	stress-induced alternate pyruvate formate-lyase subunit	LGDIEyR	Y6(Phospho)	57.83	NA	GeneID:957971
gi|15803206	NP_289238.1	ygaG	S-ribosylhomocysteinase LuxS	VQDQNQIPELNVyQcGTYQMHSLQEAQDIAR	Y13(Phospho)	68.55	6.2623	GeneID:960942
gi|15803206	NP_289238.1	ygaG	S-ribosylhomocysteinase LuxS	VQDQNQIPELNVYQcGTyQMHSLQEAQDIAR	Y18(Phospho)	55.17	5.07467	GeneID:960942
gi|15803328	NP_289361.1	ygdE	putative RNA 2'-O-ribose methyltransferase	DAGVLANyETPK	Y8(Phospho)	NA	2.65015	GeneID:958273
gi|161367534	NP_289477.2	ygfB	Hypothetical protein Z4246	NIAQLGYDEDEDQEELEmSLEEIIEyVR	Y26(Phospho)	NA	3.9889	GeneID:958387
gi|15803501	NP_289534.1	yggX	hypothetical protein Z4307	EVHIEGyTPEDKK	Y7(Phospho)	84.34	4.78353	GeneID:958439
gi|15803767	NP_289801.1	yhcB	Conserved protein	LAESEASNDQAPVQMPRDySEGASGLLR	Y19(Phospho)	151.79	6.34529	GeneID:958667
gi|15803767	NP_289801.1	yhcB	Conserved protein	NKAELDEyREELVSHFAR	Y8(Phospho)	NA	3.67218	GeneID:958667
gi|15803767	NP_289801.1	yhcB	Conserved protein	QLyQHMAK	Y3(Phospho)	33.67	NA	GeneID:958667
gi|15803767	NP_289801.1	yhcB	Conserved protein	QQQALQyELEK	Y7(Phospho)	41.85	3.53777	GeneID:958667
gi|15803767	NP_289801.1	yhcB	Conserved protein	SAELLDTMAHDyR	Y12(Phospho)	75.41	3.86775	GeneID:958667
gi|15803866	NP_289900.1	yheS	putative ABC transporter ATP-binding protein	LAQQQAMyESQQER	Y8(Phospho)	36.31	3.13803	GeneID:958805
gi|15803918	NP_289954.1	yhgI	Iron-sulfur cluster scaffold protein	DLTEHQRGEHSyY	Y12(phospho)	MaxQuan_Score:77.377	0.00829353
gi|15804067	NP_290103.1	yhjE	major facilitator superfamily (MFS) of transporters protein	M(ox)QAtATTLDHEQEytPINsR	Y14(phospho)	MaxQuan_Score:200.3	1.39405e-20
gi|15804150	NP_290189.1	yibK	tRNA methyltransferase	AGLDyHEFTAVTR	Y5(Phospho)	51.92	3.41665	GeneID:960941
gi|15804156	NP_290195.1	yibO	phosphoglyceromutase	VATyDLQPEMSSAELTEK	Y4(Phospho)	50.59	3.57379	GeneID:960935
gi|15804356	NP_290396.1	yifE	hypothetical protein	RFHTLSGGKPQVEGAEDyTDSDD	Y18(Phospho)	143.3	6.45227	GeneID:960404
gi|15804451	NP_290491.1	yihI	GAP-like protein that activates GTPase activity of Der	LGLSyDDDEEEEEDEKQEDMMR	Y5(Phospho)	36.25	3.32863	GeneID:960293
gi|15804648	NP_290689.1	yjbQ	hypothetical protein Z5655	TVPDNGNyEHDYEGADDMPSHIK	Y8(phospho)	MaxQuan_Score:86.051	0.0504901
gi|15804834	NP_290875.1	yjgF	hypothetical protein	TIATENAPAAIGPyVQGVDLGNMIITSGQIPVNPK	Y14(Phospho)	NA	3.18538	GeneID:959796
gi|15800187	NP_286199.1	ylaC	hypothetical protein	VcyNGEWYNTR	Y3(Phospho)	58.76	3.67713	GeneID:957431
gi|15800374	NP_286386.1	yleA	isopentenyl-adenosine A37 tRNA methylthiolase MiaB	TWGcQMNEyDSSK	Y9(Phospho)	38.76	2.73079	GeneID:957722
gi|15803488	NP_289521.1	yqgF	holliday junction resolvase-like protein	SGLFEQGGyR	Y9(Phospho)	NA	2.46904	GeneID:958382
gi|15803578	NP_289611.1	yqiA	esterase YqiA	HIyDLK	Y3(phospho)	MaxQuan_Score:67.995	0.0814852
gi|15799981	NP_285993.1	Z0342	putative LysR-like transcriptional regulator	EMVVAsPsyLAANsTPVHPR	S6(Phospho)S8(Phospho)Y9(Phospho)S14(Phospho)	NA	3.98724	GeneID:957123
gi|15800005	NP_286017.1	Z0367	unknown protein encoded in ISEc8	VyDPAVQRPLR	Y2(Phospho)	53.49	2.94353	GeneID:957165
gi|15800642	NP_286656.1	Z1121	hypothetical protein	HLLyLSNEDKEK	Y4(Phospho)	38.15	4.92188	GeneID:958445
gi|15800642	NP_286656.1	Z1121	hypothetical protein	YIYYFPNENSPFyTLK	Y13(Phospho)	39.27	3.30438	GeneID:958445
gi|15801021	NP_287037.1	Z1533	putative oxidoreductase	AYADDFAEYNIQINGIAPGYyVsEMTAIIYNNPKIK	Y21(Phospho)S23(Phospho)	NA	3.82463	GeneID:959168
gi|15801487	NP_287504.1	Z2040	hypothetical protein Z2040	VNyFIKDLWDL	Y3(Phospho)	38.41	3.75864	GeneID:960513
gi|15802878	NP_288905.1	Z3594	hypothetical protein	LIQEQVDASHyFSDEFQPLLNADGPVK	Y11(Phospho)	52.29	4.13244	GeneID:957513
gi|15803036	NP_289066.1	Z3776	hypothetical protein Z3776	MEIyENENDQVEAIKR	Y4(Phospho)	113.3	6.20448	GeneID:961303
gi|15803162	NP_289194.1	Z3939	hypothetical protein Z3939	HVNQSyFR	Y6(phospho)	MaxQuan_Score:76.578	0.0267504
gi|15804246	NP_290285.1	Z5137	hypothetical type three secretion system protein	yLLPKSGEIKPtHINDLFLNRLnK	Y1(Phospho)T12(Phospho)	NA	3.70784	GeneID:960835
gi|15804247	NP_290286.1	Z5137	hypothetical type three secretion system protein	LIEGYTyGEER	Y7(Phospho)	44.02	3.14474	GeneID:960834
gi|15804876	NP_290917.1	Z5897	hypothetical protein Z5897	TQQLyDSAIEYYIK	Y5(Phospho)	37.46	3.18432	GeneID:959752
gi|15802945	NP_288974.1	zipA	cell division protein	SKRDDDSyDEDVEDDEGVGEVR	Y8(Phospho)	106.21	5.51842	GeneID:957627
gi|15802945	NP_288974.1	zipA	cell division protein	VNHAPANAQEHEAARPSPQHQyQPPYASAQPR	Y22(Phospho)	39.41	NA	GeneID:957627

## Sheet: 3
287 phosphotyrosine proteins identified in EHEC O157:H7 strain TUV93-0
*Encoded by an EHEC O157:H7 pathogenicity island
GI accession	Protein accession	Gene	Protein name	Phosphotyrosine site
gi|15803789	NP_289823.1	accB	acetyl-CoA carboxylase biotin carboxyl carrier protein subunit	Y48
gi|15799798	NP_285810.1	aceE	pyruvate dehydrogenase subunit E1	Y539,556,546
gi|15799799	NP_285811.1	aceF	dihydrolipoamide acetyltransferase	Y493
gi|15802843	NP_288870.1	ackA	acetate kinase	Y293
gi|15801211	NP_287228.1	acpP	acyl carrier protein	Y72
gi|15801467	NP_287484.1	adhE	bifunctional acetaldehyde-CoA/alcohol dehydrogenase	Y75,77,80,203,272,302,372,384,409,581,690,766
gi|15800320	NP_286332.1	ahpC	alkyl hydroperoxide reductase subunit C	Y157
gi|15803211	NP_289243.1	alaS	alanyl-tRNA synthetase	Y446,649
gi|15802921	NP_288949.1	alaC	glutamate-pyruvate aminotransferase AlaC, Z3644	Y70
gi|15802837	NP_288864.1	alaT	aminotransferase AlaT	Y68
gi|15802876	NP_288903.1	aroC	chorismate synthase	Y111
gi|15800463	NP_286475.1	aroG	phospho-2-dehydro-3-deoxyheptonate aldolase	Y3
gi|15800376	NP_286388.1	asnB	asparagine synthetase B	Y64,314,440,553
gi|15800791	NP_286805.1	asnS	asparaginyl-tRNA synthetase	Y120,332
gi|15804731	NP_290772.1	aspA	aspartate ammonia-lyase	Y22,144,146
gi|15800789	NP_286803.1	aspC	aromatic amino acid aminotransferase	Y36
gi|15804334	NP_290373.1	atpA	F0F1 ATP synthase subunit alpha	Y79
gi|15804332	NP_290371.1	atpD	F0F1 ATP synthase subunit beta	Y27,117,174,268
gi|15804333	NP_290372.1	atpG	F0F1 ATP synthase subunit gamma	Y208
gi|15803003	NP_289033.1	bcp	thioredoxin-dependent thiol peroxidase	Y116
gi|15800526	NP_286538.1	bioB	biotin synthase	Y59,161
gi|15804097	NP_290136.1	bisC	biotin sulfoxide reductase	Y77
gi|15799715	NP_285727.1	carB	carbamoyl phosphate synthase large subunit	Y330
gi|15804221	NP_290260.1	cesT*	type III secretion system Tir chaperone protein	Y152,153
gi|15802293	NP_288318.1	cheZ	phosphatase of chemotaxis regulator CheY	Y57
gi|15804048	NP_290084.1	chuX*	heme-binding protein involved in iron acquisition	Y86
gi|15803116	NP_289147.1	clpB	protein disaggregation chaperone	Y503,553,556,661
gi|15800167	NP_286179.1	clpP	ATP-dependent Clp protease proteolytic subunit	Y142
gi|15802039	NP_288061.1	cnu	oriC-binding nucleoid-associated protein	Y28
gi|15803210	NP_289242.1	csrA	RNA chaperone and carbon storage regulator	Y48
gi|15800450	NP_286462.1	cydB	cytochrome d terminal oxidase polypeptide subunit II	Y379
gi|15801904	NP_287924.1	cysB	transcriptional regulator of cystein regulon	Y27
gi|15799848	NP_285860.1	dapD	2,3,4,5-tetrahydropyridine-2,6-carboxylate N-succinyltransferase	Y93
gi|15801178	NP_287195.1	dinI	DNA damage-inducible protein I	Y31
gi|15799694	NP_285706.1	dnaK	molecular chaperone DnaK	Y285
gi|15800564	NP_286576.1	dps	DNA starvation/stationary phase protection protein Dps	Y16
gi|15804220	NP_290259.1	eae*	type III secretion system intimin adherence protein	Y7
gi|15804739	NP_290780.1	efp	elongation factor P	Y4,5
gi|15803203	NP_289235.1	emrR	transcriptional repressor MprA	Y24
gi|161367480	NP_290489.2	engB	ribosome biogenesis GTP-binding protein YsxC	Y84
gi|15803300	NP_289333.1	eno	phosphopyruvate hydratase	Y364
gi|15800309	NP_286321.1	entE	enterobactin synthase subunit E	Y357
gi|15803092	NP_289123.1	era	GTP-binding protein Era	Y212
gi|15804217	NP_290256.1	espA*	type III secretion system secreted protein EspA	Y182
gi|15804215	NP_290254.1	espB*	type III secretion system secreted protein EspB	Y75,272
gi|15804216	NP_290255.1	espD*	type III secretion system secreted protein EspD	Y137
gi|15802410	NP_288436.1	espJ*	type III secretion system secreted protein EspJ	Y22,50
gi|75994466	YP_325580.1	espP*	type V secretion system secreted serine protease, pO157 encoded	Y189
gi|15800902	NP_286918.1	etk	cryptic autophosphorylating protein tyrosine kinase Etk	Y711,713,715,717,718,720,722
gi|161367623	NP_286919.2	etp	phosphotyrosine-protein phosphatase	Y121
gi|15801210	NP_287227.1	fabG	3-ketoacyl-(acyl-carrier-protein) reductase	Y151
gi|15801888	NP_287908.1	fabI	enoyl-(acyl carrier protein) reductase	Y156
gi|161367532	NP_289492.2	fbaA	fructose-bisphosphate aldolase class II	Y281,310
gi|161367576	NP_288599.2	fbaB	fructose-bisphosphate aldolase classI	Y254
gi|15802513	NP_288539.1	fcI	fucose synthetase	Y319
gi|15803912	NP_289948.1	feoA	ferrous iron transport protein A	Y3
gi|15799835	NP_285847.1	fhuC	iron-hydroxamate transporter ATP-binding subunit	Y4
gi|15802359	NP_288385.1	fliD	flagellar capping protein	Y47
gi|161367517	NP_289751.2	folP	dihydropteroate synthase	Y154
gi|15799854	NP_285866.1	frr	ribosome recycling factor	Y44,45
gi|15799764	NP_285776.1	fruR	DNA-binding transcriptional regulator FruR	Y47
gi|15799778	NP_285790.1	ftsA	cell division protein FtsA	Y139
gi|15800753	NP_286767.1	ftsK	DNA translocase FtsK	Y5,217,223,280,663,667
gi|15799779	NP_285791.1	ftsZ	cell division protein FtsZ	Y371
gi|15802026	NP_288047.1	fumA	fumarase A = fumarate hydratase class I; aerobic isozyme	Y431
gi|15800386	NP_286398.1	fur	ferric uptake regulator	Y130
gi|15803853	NP_289887.1	fusA	elongation factor G	Y33
gi|161367460	NP_290773.2	fxsA	F exclusion of bacteriophage T7	Y140
gi|15801645	NP_287662.1	gadB	glutamate decarboxylase isozyme	Y90
gi|15802193	NP_288215.1	gapA	glyceraldehyde-3-phosphate dehydrogenase	Y139,312
gi|15802570	NP_288597.1	gatZ	putative tagatose 6-phosphate kinase 1	Y56
gi|15803438	NP_289471.1	gcvP	glycine dehydrogenase	Y956
gi|15802172	NP_288194.1	gdhA	glutamate dehydrogenase	Y5
gi|15803939	NP_289975.1	glgC	glucose-1-phosphate adenylyltransferase	Y114
gi|15804329	NP_290368.1	glmS	glucosamine--fructose-6-phosphate aminotransferase	Y241
gi|15804455	NP_290495.1	glnA	glutamine synthetase	Y180,398,467
gi|15803078	NP_289109.1	glnB	regulatory protein P-II for glutamine synthetase	Y51
gi|15804454	NP_290494.1	glnL	nitrogen regulation protein NR(II)/NtrB sensory histidin kinase	Y277
gi|15803931	NP_289967.1	glpG	intramembrane serine protease GlpG	Y80
gi|15804515	NP_290555.1	glpK	glycerol kinase	Y335
gi|15800424	NP_286436.1	gltA	type II citrate synthase	Y416
gi|15803076	NP_289107.1	glyA	serine hydroxymethyltransferase	Y11,55,59,177
gi|15802533	NP_288559.1	gmd	GDP-D-mannose dehydratase	Y48,152,157
gi|15804189	NP_290228.1	gmk	guanylate kinase	Y31
gi|15802508	NP_288534.1	gnd	6-phosphogluconate dehydrogenase	Y447
gi|15800464	NP_286476.1	gpmA	phosphoglyceromutase	Y26,92
gi|15799943	NP_285955.1	gpt	xanthine-guanine phosphoribosyltransferase	Y63
gi|161367516	NP_289755.2	greA	transcription elongation factor GreA	Y48
gi|15804735	NP_290776.1	groEL	Cpn60 chaperonin GroEL, large subunit of GroESL	Y203,360
gi|15804734	NP_290775.1	groES	Cpn10 chaperonin GroES, small subunit of GroESL	Y71
gi|15803032	NP_289062.1	guaB	inosine 5'-monophosphate dehydrogenase	Y402
gi|15799788	NP_285800.1	guaC	guanosine 5'-monophosphate oxidoreductase	Y285,318
gi|15804293	NP_290332.1	gyrB	DNA gyrase subunit B	Y5
gi|15802033	NP_288055.1	hdhA	7-alpha-hydroxysteroid dehydrogenase	Y159
gi|15799838	NP_285850.1	hemL	glutamate-1-semialdehyde aminotransferase	Y8
gi|15804390	NP_290430.1	hemY	putative protoheme IX biogenesis protein	Y100
gi|15800189	NP_286201.1	hha	hemolysin expression-modulating protein	Y33
gi|15802500	NP_288526.1	hisC	histidinol-phosphate aminotransferase	Y20
gi|15803037	NP_289067.1	hisS	histidyl-tRNA synthetase	Y99
gi|15801465	NP_287482.1	hns	global DNA-binding transcriptional dual regulator H-NS	Y61,99
gi|15802255	NP_288279.1	holE	DNA polymerase III subunit theta	Y71
gi|15804522	NP_290562.1	hslU	ATP-dependent protease ATP-binding subunit HslU	Y91
gi|15800202	NP_286214.1	htpG	heat shock protein 90	Y57
gi|15804286	NP_290325.1	ibpA	heat shock protein IbpA	Y87
gi|15801333	NP_287350.1	icd	isocitrate dehydrogenase specific for NADP+	Y391
gi|15800699	NP_286713.1	iha*	bifunctional enterobactin receptor/adhesin protein	Y276
gi|15800773	NP_286787.1	ihfB	integration host factor subunit beta	Y55
gi|15800747	NP_286761.1	infA	translation initiation factor IF-1	Y60
gi|15803710	NP_289744.1	infB	translation initiation factor IF-2	Y228,656,772
gi|15802130	NP_288152.1	infC	translation initiation factor IF-3	Y39
gi|15803056	NP_289086.1	iscU	scaffold protein for assembly and transfer of iron-sulfur clusters	Y3,11
gi|15803038	NP_289068.1	ispG	4-hydroxy-3-methylbut-2-en-1-yl diphosphate synthase	Y330
gi|15801444	NP_287461.1	kdsA	2-dehydro-3-deoxyphosphooctonate aldolase	Y69
gi|75994512	YP_325626.1	L7066*	hypothetical protein L7066 encoded by pO157	Y96
gi|15800169	NP_286181.1	lon	DNA-binding ATP-dependent protease La	Y243
gi|15799800	NP_285812.1	lpdA	dihydrolipoamide dehydrogenase	Y19,374
gi|15802985	NP_289015.1	maeB	malic enzyme	Y39
gi|15802230	NP_288253.1	manX	PTS system, mannose-specific IIAB component	Y161
gi|15802232	NP_288255.1	manZ	PTS system mannose-specific transporter subunit IID	Y171,173
gi|15799850	NP_285862.1	map	methionine aminopeptidase	Y62,65,186
gi|15804605	NP_290646.1	metH	B12-dependent methionine synthase	Y856
gi|15802934	NP_288962.1	mntH	manganese transport protein MntH	Y4
gi|15799689	NP_285701.1	mogA	molybdenum cofactor biosynthesis protein MogA	Y20
gi|15799771	NP_285783.1	mraY	phospho-N-acetylmuramoyl-pentapeptide-transferase	Y328
gi|15799833	NP_285845.1	mrcB	penicillin-binding protein 1b	Y28,37,40
gi|15800785	NP_286799.1	mukB	cell division protein MukB	Y1140
gi|15800377	NP_286389.1	nagD	ribonucleotide monophosphatase	Y153
gi|15801453	NP_287470.1	narX	narX sensory histidine kinase	Y58
gi|15803041	NP_289071.1	ndk	nucleoside diphosphate kinase	Y107
gi|15802782	NP_288809.1	nrdB	ribonucleotide-diphosphate reductase subunit beta	Y3
gi|15802834	NP_288861.1	nuoB	NADH dehydrogenase subunit B	Y193
gi|15802828	NP_288855.1	nuoI	NADH dehydrogenase subunit I	Y39,151
gi|15800816	NP_286832.1	ompA	outer membrane protein A	Y269
gi|15803909	NP_289945.1	ompR	osmolarity response regulator	Y23,194
gi|15803807	NP_289841.1	paaY	putative transferase	Y146
gi|15803907	NP_289943.1	pckA	phosphoenolpyruvate carboxykinase	Y207
gi|161367548	NP_289080.2	pepB	aminopeptidase B	Y204
gi|15799942	NP_285954.1	pepD	aminoacyl-histidine dipeptidase (peptidase D)	Y27
gi|15804607	NP_290648.1	pepE	peptidase E	Y49
gi|15802516	NP_288542.1	per*	perosamine synthetase	Y7,218
gi|15804505	NP_290545.1	pfkA	6-phosphofructokinase	Y56
gi|15800764	NP_286778.1	pflB	formate acetyltransferase 1	Y153,613,659,713
gi|15804618	NP_290659.1	pgi	glucose-6-phosphate isomerase	Y348
gi|15803460	NP_289493.1	pgk	phosphoglycerate kinase	Y234
gi|161367465	NP_290675.2	plsB	glycerol-3-phosphate acyltransferase	Y94,95
gi|15802016	NP_288037.1	pntB	pyridine nucleotide transhydrogenase	Y431
gi|15804817	NP_290858.1	ppa	inorganic pyrophosphatase	Y142
gi|15804552	NP_290593.1	ppc	phosphoenolpyruvate carboxylase	Y5
gi|15799948	NP_285960.1	proA	gamma-glutamyl phosphate reductase	Y267
gi|15804703	NP_290744.1	proP	proline/glycine betaine transporter	Y467
gi|15799876	NP_285888.1	proS	prolyl-tRNA synthetase	Y460
gi|15801436	NP_287453.1	prsA	ribose-phosphate pyrophosphokinase	Y24
gi|161367462	NP_290683.2	pspG	phage shock protein G	Y75
gi|15802844	NP_288871.1	pta	phosphate acetyltransferase	Y124,591
gi|15803340	NP_289373.1	ptr	protease III	Y690
gi|15801328	NP_287345.1	purB	adenylosuccinate lyase	Y146
gi|15802999	NP_289029.1	purC	phosphoribosylaminoimidazole-succinocarboxamide synthase	Y8,16
gi|15804597	NP_290638.1	purH	bifunctional phosphoribosylaminoimidazolecarboxamide formyltransferase/IMP cyclohydrolase	Y262
gi|15803022	NP_289052.1	purM	phosphoribosylaminoimidazole synthetase	Y9
gi|15802072	NP_288094.1	purR	DNA-binding transcriptional repressor PurR	Y45,339
gi|15801004	NP_287020.1	putP	major sodium/proline symporter	Y491
gi|15802088	NP_288110.1	pykF	pyruvate kinase	Y40
gi|15802770	NP_288797.1	rcsB	transcriptional regulator RcsB	Y64,146
gi|15803214	NP_289246.1	recA	recombinase A	Y66
gi|15804163	NP_290202.1	rfaD	ADP-L-glycero-D-mannoheptose-6-epimerase	Y288
gi|15804164	NP_290203.1	rfaF	ADP-L-glycero-D-mannoheptose-6-epimerase	Y311
gi|15804370	NP_290410.1	rhlB	ATP-dependent RNA helicase RhlB	Y124
gi|15801183	NP_287200.1	rimJ	ribosomal-protein-S5-alanine N-acetyltransferase	Y4
gi|15801201	NP_287218.1	rne	ribonuclease E	Y82,731,1018
gi|15803449	NP_289482.1	rpiA	ribose-5-phosphate isomerase A	Y156
gi|15803844	NP_289878.1	rplB	50S ribosomal protein L2	Y83
gi|15803847	NP_289881.1	rplC	50S ribosomal protein L3	Y45
gi|15803835	NP_289869.1	rplE	50S ribosomal protein L5	Y7,8,83,128,143
gi|15803832	NP_289866.1	rplF	50S ribosomal protein L6	Y58,94
gi|15803765	NP_289799.1	rplM	50S ribosomal protein L13	Y75
gi|15803828	NP_289862.1	rplO	50S ribosomal protein L15	Y58
gi|15803821	NP_289855.1	rplQ	50S ribosomal protein L17	Y112
gi|15803831	NP_289865.1	rplR	50S ribosomal protein L18	Y99
gi|15802128	NP_288150.1	rplT	50S ribosomal protein L20	Y24,45
gi|15803726	NP_289760.1	rplU	50S ribosomal protein L21	Y2
gi|15803842	NP_289876.1	rplV	50S ribosomal protein L22	Y38
gi|15802741	NP_288768.1	rplY	50S ribosomal protein L25	Y82
gi|15804527	NP_290567.1	rpmE	50S ribosomal protein L31	Y9
gi|15800002	NP_286014.1	rpmE2	50S ribosomal protein L31 type B	Y57
gi|15801206	NP_287223.1	rpmF	50S ribosomal protein L32	Y48,49
gi|15804177	NP_290216.1	rpmG	50S ribosomal protein L33	Y21
gi|15803822	NP_289856.1	rpoA	DNA-directed RNA polymerase subunit alpha	Y177,185
gi|15804577	NP_290618.1	rpoB	DNA-directed RNA polymerase subunit beta	Y3,62,742,1251
gi|15804578	NP_290619.1	rpoC	DNA-directed RNA polymerase subunit beta'	Y360,1363,1365
gi|15804789	NP_290830.1	rpsF	30S ribosomal protein S6	Y49
gi|15803854	NP_289888.1	rpsG	30S ribosomal protein S7	Y85
gi|15803764	NP_289798.1	rpsI	30S ribosomal protein S9	Y6,7
gi|15803848	NP_289882.1	rpsJ	30S ribosomal protein S10	Y65
gi|15803834	NP_289868.1	rpsN	30S ribosomal protein S14	Y20
gi|15803131	NP_289162.1	rpsP	30S ribosomal protein S16	Y17
gi|15803838	NP_289872.1	rpsQ	30S ribosomal protein S17	Y34
gi|15804791	NP_290832.1	rpsR	30S ribosomal protein S18	Y70
gi|15803607	NP_289640.1	rpsU	30S ribosomal protein S21	Y38
gi|15803719	NP_289753.1	rrmJ	23S rRNA methyltransferase J	Y22
gi|15801876	NP_287896.1	sapC	peptide transport permease protein	Y7
gi|157267360	NP_288516.2	sbcB	exonuclease I	Y421
gi|15799782	NP_285794.1	secA	preprotein translocase subunit SecA	Y134,648
gi|15800136	NP_286148.1	secF	preprotein translocase subunit SecF	Y5
gi|15803827	NP_289861.1	secY	preprotein translocase subunit SecY	Y258,441
gi|15802175	NP_288197.1	selD	selenophosphate synthetase	Y11
gi|15800768	NP_286782.1	serC	phosphoserine aminotransferase	Y101
gi|15800756	NP_286770.1	serS	seryl-tRNA synthetase	Y232
gi|15803861	NP_289895.1	slyX	hypothetical protein	Y72
gi|15804960	NP_291002.1	sms	DNA repair protein RadA	Y54
gi|15803763	NP_289797.1	sspA	stringent starvation protein A	Y92
gi|15800430	NP_286442.1	sucA	2-oxoglutarate dehydrogenase E1 component	Y914
gi|15800432	NP_286444.1	sucC	succinyl-CoA synthetase subunit beta	Y84
gi|15802094	NP_288116.1	sufC	cysteine desulfurase ATPase component	Y204
gi|15799738	NP_285750.1	surA	peptidyl-prolyl cis-trans isomerase SurA	Y120
gi|15799688	NP_285700.1	talB	transaldolase B	Y265
gi|15800695	NP_286709.1	terC*	putative phage inhibition, colicin resistance and tellurite resistance protein	Y164
gi|15802131	NP_288153.1	thrS	threonyl-tRNA synthetase	Y313
gi|15800166	NP_286178.1	tig	Peptidyl-prolyl cis/trans isomerase (trigger factor)	Y378
gi|15804305	NP_290344.1	tnaA	tryptophanase	Y85
gi|15801905	NP_287925.1	topA	DNA topoisomerase I	Y319
gi|15803817	NP_289851.1	trkA	NAD-binding component of TrK potassium transporter	Y161,162
gi|15799852	NP_285864.1	tsf	elongation factor Ts	Y146
gi|15803852	NP_289886.1	tuf	elongation factor Tu	Y70,77,80,161,332
gi|15802024	NP_288045.1	tus	DNA replication terminus site-binding protein	Y4
gi|15804646	NP_290687.1	tyrB	aromatic amino acid aminotransferase	Y8
gi|15804423	NP_290463.1	udp	uridine phosphorylase	Y169,172
gi|161367552	NP_289051.2	upp	uracil phosphoribosyltransferase	Y102,113
gi|15804030	NP_290066.1	uspA	universal stress protein; broad regulatory function?	Y30,43
gi|161367456	NP_290809.2	vacB	exoribonuclease R	Y14
gi|15802515	NP_288541.1	wbdP*	glycosyl transferase	Y80,81,209,245,248,356
gi|15802536	NP_288562.1	wcaD	putative colanic acid biosynthesis protein	Y151
gi|15802522	NP_288548.1	wcaG	putative UDP-galactose 4-epimerase	Y304,316
gi|161367581	NP_288566.2	wzc	tyrosine kinase	Y705,708,710,713,715
gi|15802519	NP_288545.1	wzy*	O antigen polymerase	Y390
gi|15801646	NP_287663.1	xasA	acid sensitivity protein, putative transporter	Y503
gi|15799754	NP_285766.1	yabN	transcriptional regulator SgrR	Y126
gi|15799847	NP_285859.1	yaeH	hypothetical protein	Y66
gi|15800108	NP_286120.1	yaiB	hypothetical protein	Y57
gi|15800117	NP_286129.1	yaiE	hypothetical protein Z0487	Y7
gi|15800139	NP_286151.1	yajD	hypothetical protein Z0511	Y36
gi|15800373	NP_286385.1	ybeZ	predicted protein with nucleoside triphosphate hydrolase domain	Y118
gi|15800400	NP_286412.1	ybfA	hypothetical protein	Y4,68
gi|15800413	NP_286425.1	ybgI	putative hydrolase-oxidase	Y22
gi|15800555	NP_286567.1	ybiI	hypothetical protein	Y74,77
gi|15800560	NP_286572.1	ybiO	putative transport protein	Y412
gi|15800602	NP_286616.1	ybjC	hypothetical protein	Y82
gi|15800786	NP_286800.1	ycbB	L,D-transpeptidase YcbB	Y496
gi|15801233	NP_287250.1	ycfU	outer membrane-specific lipoprotein transporter subunit LolC	Y398
gi|15801895	NP_287915.1	yciH	translation initiation factor Sui1	Y11
gi|15801835	NP_287853.1	ydaA	universal stress protein UspE	Y304
gi|15801716	NP_287734.1	ydcH	hypothetical protein	Y25
gi|15801594	NP_287611.1	ydfG	3-hydroxy acid dehydrogenase	Y141
gi|15802115	NP_288137.1	ydiA	PEP synthetase regulatory protein	Y71,126
gi|15802277	NP_288301.1	yebC	hypothetical protein	Y132
gi|161367591	NP_288306.2	yecN	hypothetical protein	Y32
gi|15802493	NP_288519.1	yeeF	putative amino acid/amine transport protein	Y450
gi|15802745	NP_288772.1	yejO	putative ATP-binding component of a transport system	Y796
gi|15803106	NP_289137.1	yfiD	stress-induced alternate pyruvate formate-lyase subunit	Y38,54
gi|15803206	NP_289238.1	ygaG	S-ribosylhomocysteinase LuxS	Y126,131
gi|15803328	NP_289361.1	ygdE	putative RNA 2'-O-ribose methyltransferase	Y140
gi|161367534	NP_289477.2	ygfB	Hypothetical protein Z4246	Y164
gi|15803501	NP_289534.1	yggX	hypothetical protein Z4307	Y85
gi|15803767	NP_289801.1	yhcB	Conserved protein	Y38,50,72,76,119
gi|15803866	NP_289900.1	yheS	putative ABC transporter ATP-binding protein	Y249
gi|15803918	NP_289954.1	yhgI	Iron-sulfur cluster scaffold protein	Y190
gi|15804067	NP_290103.1	yhjE	major facilitator superfamily (MFS) of transporters protein	Y14
gi|15804150	NP_290189.1	yibK	tRNA methyltransferase	Y51
gi|15804156	NP_290195.1	yibO	phosphoglyceromutase	Y368
gi|15804356	NP_290396.1	yifE	hypothetical protein	Y107
gi|15804451	NP_290491.1	yihI	GAP-like protein that activates GTPase activity of Der	Y146
gi|15804648	NP_290689.1	yjbQ	hypothetical protein Z5655	Y77
gi|15804834	NP_290875.1	yjgF	hypothetical protein	Y30
gi|15800187	NP_286199.1	ylaC	hypothetical protein	Y112
gi|15800374	NP_286386.1	yleA	isopentenyl-adenosine A37 tRNA methylthiolase MiaB	Y17
gi|15803488	NP_289521.1	yqgF	holliday junction resolvase-like protein	Y113
gi|15803578	NP_289611.1	yqiA	esterase YqiA	Y123
gi|15799981	NP_285993.1	Z0342*	putative LysR-like transcriptional regulator	Y172
gi|15800005	NP_286017.1	Z0367*	unknown protein encoded in ISEc8	Y85
gi|15800642	NP_286656.1	Z1121*	hypothetical protein	Y204,291
gi|15801021	NP_287037.1	Z1533*	putative oxidoreductase	Y201
gi|15801487	NP_287504.1	Z2040*	hypothetical protein	Y69
gi|15802878	NP_288905.1	Z3594*	hypothetical protein	Y57
gi|15803036	NP_289066.1	Z3776*	hypothetical protein Z3776	Y4
gi|15803162	NP_289194.1	Z3939*	hypothetical protein Z3939	Y56
gi|15804247	NP_290286.1	Z5137*	hypothetical type three secretion system protein	Y64,168
gi|15804876	NP_290917.1	Z5897*	hypothetical protein Z5897	Y458
gi|15802945	NP_288974.1	zipA	cell division protein	Y53,92

## Sheet: 4
189 unique phosphopeptides identified in E. coli K12 strain MG1655
GI Accession	Protein accession	Gene	Protein name	Peptide sequence	Peptide phosphosite	pRS Score	Ion Score	Xcorr	dbXrefs
gi|16131841	NP_418439.1	aceA	isocitrate lyase	LLAyNcSPSFNWQK	Y4(Phospho)	93.9337	NA	2.85193	ASAP:ABE-0013128|UniProtKB/Swiss-Prot:P0A9G6|ECOCYC:EG10022|EcoGene:EG10022|GeneID:948517
gi|16131840	NP_418438.1	aceB	malate synthase A	DAVNGTISyTNEAGK	Y9(Phospho)	87.9601	47.27	2.91465	ASAP:ABE-0013125|UniProtKB/Swiss-Prot:P08997|ECOCYC:EG10023|EcoGene:EG10023|GeneID:948512
gi|16131840	NP_418438.1	aceB	malate synthase A	DAVNGTISYTNEAGKIyQLKPNPAVLIcR	Y17(Phospho)	23.3378	100.02	5.29095	ASAP:ABE-0013125|UniProtKB/Swiss-Prot:P08997|ECOCYC:EG10023|EcoGene:EG10023|GeneID:948512
gi|16131840	NP_418438.1	aceB	malate synthase A	IyQLKPNPAVLIcR	Y2(Phospho)	103.691	32.61	NA	ASAP:ABE-0013125|UniProtKB/Swiss-Prot:P08997|ECOCYC:EG10023|EcoGene:EG10023|GeneID:948512
gi|16128588	NP_415138.1	ahpC	alkyl hydroperoxide reductase, C22 subunit	AAQyVASHPGEVcPAK	Y4(Phospho)	118.586	43.04	NA	ASAP:ABE-0002090|UniProtKB/Swiss-Prot:P0AE08|ECOCYC:EG11384|EcoGene:EG11384|GeneID:945225
gi|90111619	NP_418045.4	aldB	aldehyde dehydrogenase B	MTNNPPSAQIKPGEyGFPLK	Y15(Phospho)	99.1138	85.96	4.78189	ASAP:ABE-0011718|UniProtKB/Swiss-Prot:P37685|ECOCYC:EG12292|EcoGene:EG12292|GeneID:948104
gi|90111619	NP_418045.4	aldB	aldehyde dehydrogenase B	TNNPPSAQIKPGEyGFPLK	Y14(Phospho)	183.262	74.91	NA	ASAP:ABE-0011718|UniProtKB/Swiss-Prot:P37685|ECOCYC:EG12292|EcoGene:EG12292|GeneID:948104
gi|16128547	NP_415096.1	appY	DNA-binding global transcriptional activator; DLP12 prophage	KLITSNSysINVVAQK	Y8(Phospho)S9(Phospho)	52.4096	NA	2.58347	ASAP:ABE-0001929|UniProtKB/Swiss-Prot:P05052|ECOCYC:EG10050|EcoGene:EG10050|GeneID:948797
gi|16128650	NP_415200.1	asnB	asparagine synthetase B	DVIyHIETYDVTTIR	Y4(Phospho)	204.545	35.97	NA	ASAP:ABE-0002292|UniProtKB/Swiss-Prot:P22106|ECOCYC:EG10092|EcoGene:EG10092|GeneID:945281
gi|16128650	NP_415200.1	asnB	asparagine synthetase B	EcFEAyLPASVAWR	Y6(Phospho)	150.245	44.41	3.60243	ASAP:ABE-0002292|UniProtKB/Swiss-Prot:P22106|ECOCYC:EG10092|EcoGene:EG10092|GeneID:945281
gi|16128897	NP_415450.1	asnS	asparaginyl tRNA synthetase	KFENPVyWGVDLSSEHER	Y7(Phospho)	394.725	77.42	7.64407	ASAP:ABE-0003162|UniProtKB/Swiss-Prot:P0A8M0|ECOCYC:EG10094|EcoGene:EG10094|GeneID:945555
gi|90111690	NP_418562.4	aspA	aspartate ammonia-lyase	EVPADAyYGVHTLR	Y7(Phospho)	199.225	72.25	2.98588	ASAP:ABE-0013551|UniProtKB/Swiss-Prot:P0AC38|ECOCYC:EG10095|EcoGene:EG10095|GeneID:948658
gi|90111690	NP_418562.4	aspA	aspartate ammonia-lyase	GEYQyLNPNDHVNK	Y5(Phospho)	136.902	55.14	3.20583	ASAP:ABE-0013551|UniProtKB/Swiss-Prot:P0AC38|ECOCYC:EG10095|EcoGene:EG10095|GeneID:948658
gi|16131600	NP_418188.1	atpD	F1 sector of membrane-bound ATP synthase, beta subunit	NIAIEHSGySVFAGVGER	Y9(Phospho)	197.756	69.81	4.71699	ASAP:ABE-0012208|UniProtKB/Swiss-Prot:P0ABB4|ECOCYC:EG10101|EcoGene:EG10101|GeneID:948244
gi|16128296	NP_414845.1	betA	choline dehydrogenase, a flavoprotein	STAGyFVANGMPVR	Y5(Phospho)	67.8457	37.28	2.75113	ASAP:ABE-0001070|UniProtKB/Swiss-Prot:P17444|ECOCYC:EG10109|EcoGene:EG10109|GeneID:945716
gi|145698325	NP_418007.3	bisC	biotin sulfoxide reductase	EAYGPASIFAGSyGWR	Y13(Phospho)	240.292	90.88	3.87775	ASAP:ABE-0011597|UniProtKB/Swiss-Prot:P20099|ECOCYC:EG10124|EcoGene:EG10124|GeneID:946915
gi|145698325	NP_418007.3	bisC	biotin sulfoxide reductase	IREAYGPASIFAGSyGWR	Y15(Phospho)	182.558	55.46	3.80043	ASAP:ABE-0011597|UniProtKB/Swiss-Prot:P20099|ECOCYC:EG10124|EcoGene:EG10124|GeneID:946915
gi|16129833	NP_416395.1	cheZ	phosphatase of chemotaxis regulator CheY	DRLyYVVQMTAQAAER	Y4(Phospho)	22.5909	76.14	3.96881	ASAP:ABE-0006278|UniProtKB/Swiss-Prot:P0A9H9|ECOCYC:EG10151|EcoGene:EG10151|GeneID:946392
gi|16129833	NP_416395.1	cheZ	phosphatase of chemotaxis regulator CheY	DRLYyVVQMTAQAAER	Y5(Phospho)	166.597	66.46	5.27337	ASAP:ABE-0006278|UniProtKB/Swiss-Prot:P0A9H9|ECOCYC:EG10151|EcoGene:EG10151|GeneID:946392
gi|16129833	NP_416395.1	cheZ	phosphatase of chemotaxis regulator CheY	LyYVVQMTAQAAER	Y2(Phospho)	125.591	86.73	NA	ASAP:ABE-0006278|UniProtKB/Swiss-Prot:P0A9H9|ECOCYC:EG10151|EcoGene:EG10151|GeneID:946392
gi|16129833	NP_416395.1	cheZ	phosphatase of chemotaxis regulator CheY	LYyVVQMTAQAAER	Y3(Phospho)	279.552	99.76	4.1657	ASAP:ABE-0006278|UniProtKB/Swiss-Prot:P0A9H9|ECOCYC:EG10151|EcoGene:EG10151|GeneID:946392
gi|16128322	NP_414871.1	codA	cytosine deaminase	TFALAQKyDR	Y8(Phospho)		MaxquantScore76.804		ASAP:ABE-0001161|UniProtKB/Swiss-Prot:P25524|ECOCYC:EG11326|EcoGene:EG11326|GeneID:944996
gi|16128417	NP_414966.1	cyoA	cytochrome bo terminal oxidase subunit II	LGSQIyAmAGmQTR	Y6(Phospho)	125.591	60.79	2.94963	ASAP:ABE-0001495|UniProtKB/Swiss-Prot:P0ABJ1|ECOCYC:EG10178|EcoGene:EG10178|GeneID:945080
gi|16130671	NP_417244.1	cysJ	sulfite reductase, alpha subunit, flavoprotein	sRAPVAAPSqSVATGAVNEIHTSPySK	S1(Phospho)Y25(Phospho)	3.31408	NA	3.40996	ASAP:ABE-0009063|UniProtKB/Swiss-Prot:P38038|ECOCYC:EG10191|EcoGene:EG10191|GeneID:947239
gi|16130349	NP_416919.1	cysU	sulfate/thiosulfate transporter subunit	tLLDALMDLPFALPTAVAGLtLASLFsVNGFyGEWLAK	T1(Phospho)T21(Phospho)S27(Phospho)Y32(Phospho)	2.28614	NA	3.40327	ASAP:ABE-0007990|UniProtKB/Swiss-Prot:P16701|ECOCYC:EG10197|EcoGene:EG10197|GeneID:946882
gi|226524708	NP_415716.4	dhaM	dihydroxyacetone kinase subunite M-specific, PTS-like enzyme	ELSQQYQQLDDEyLQAR	Y13(Phospho)	163.557	69.12	4.40521	ASAP:ABE-0004024|UniProtKB/Swiss-Prot:P37349|ECOCYC:EG12399|EcoGene:EG12399|GeneID:945749
gi|226524708	NP_415716.4	dhaM	dihydroxyacetone kinase subunite M-specific, PTS-like enzyme	ELSQQyQQLDDEYLQAR	Y6(Phospho)	99.4779	74.48	4.40409	ASAP:ABE-0004024|UniProtKB/Swiss-Prot:P37349|ECOCYC:EG12399|EcoGene:EG12399|GeneID:945749
gi|16128780	NP_415333.1	dps	Fe-binding and storage protein	SKATNLLyTR	Y8(Phospho)	195.278	48.79	2.58816	ASAP:ABE-0002776|UniProtKB/Swiss-Prot:P0ABT2|ECOCYC:EG11415|EcoGene:EG11415|GeneID:945101
gi|16131972	NP_418571.1	efp	elongation factor EF-P	ATyYSNDFR	Y3(Phospho)	86.1074	33.12	NA	ASAP:ABE-0013583|UniProtKB/Swiss-Prot:P0A6N4|ECOCYC:EG12099|EcoGene:EG12099|GeneID:948661
gi|16131972	NP_418571.1	efp	elongation factor EF-P	ATYySNDFR	Y4(Phospho)	91.309	40.22	NA	ASAP:ABE-0013583|UniProtKB/Swiss-Prot:P0A6N4|ECOCYC:EG12099|EcoGene:EG12099|GeneID:948661
gi|16130201	NP_416769.1	elaB	conserved protein	VSQASDSYYyR	Y10(Phospho)	98.1145	64.83	NA	ASAP:ABE-0007487|UniProtKB/Swiss-Prot:P0AEH5|ECOCYC:G7173|EcoGene:EG13185|GeneID:946751
gi|16130686	NP_417259.1	eno	enolase	DAGyTAVISHR	Y4(Phospho)	324.417	66.95	2.74024	ASAP:ABE-0009110|UniProtKB/Swiss-Prot:P0A6P9|ECOCYC:EG10258|EcoGene:EG10258|GeneID:945032
gi|16128947	NP_415501.1	etk	cryptic autophosphorylating protein tyrosine kinase Etk	ASTAYSYGYNyYGYSYSEKE	Y11(Phospho)	130.887	79.64	NA	ASAP:ABE-0003309|UniProtKB/Swiss-Prot:P38134|ECOCYC:EG11826|EcoGene:EG11826|GeneID:947409
gi|16128947	NP_415501.1	etk	cryptic autophosphorylating protein tyrosine kinase Etk	ASTAYSYGYNYYGYSySEKE	Y16(Phospho)	143.703	72.97	3.87306	ASAP:ABE-0003309|UniProtKB/Swiss-Prot:P38134|ECOCYC:EG11826|EcoGene:EG11826|GeneID:947409
gi|16128947	NP_415501.1	etk	cryptic autophosphorylating protein tyrosine kinase Etk	ASTAYSyGYNYYGYSYSEKE	Y7(Phospho)	130.887	79.52	3.60823	ASAP:ABE-0003309|UniProtKB/Swiss-Prot:P38134|ECOCYC:EG11826|EcoGene:EG11826|GeneID:947409
gi|16128947	NP_415501.1	etk	cryptic autophosphorylating protein tyrosine kinase Etk	ASTAYSYGyNYYGYSYSEKE	Y9(Phospho)	154.453	79.66	NA	ASAP:ABE-0003309|UniProtKB/Swiss-Prot:P38134|ECOCYC:EG11826|EcoGene:EG11826|GeneID:947409
gi|16130826	NP_417400.1	fbaA	fructose-bisphosphate aldolase, class II	ANEAyLQGQLGNPKGEDQPNKK	Y5(Phospho)	118.575	54.71	3.96887	ASAP:ABE-0009600|UniProtKB/Swiss-Prot:P0AB71|ECOCYC:EG10282|EcoGene:EG10282|GeneID:947415
gi|90111385	NP_416600.4	fbaB	fructose-bisphosphate aldolase class I	AINYGyTDDRVYSK	Y6(Phospho)	157.489	64.18	3.49645	ASAP:ABE-0006941|UniProtKB/Swiss-Prot:P0A991|ECOCYC:G7129|EcoGene:EG14062|GeneID:946632
gi|16132054	NP_418653.1	fbp	fructose-1,6-bisphosphatase I	GGIYLyPSTASHPDGK	Y6(Phospho)	72.4223	31.2	2.50172	ASAP:ABE-0013842|UniProtKB/Swiss-Prot:P0A993|ECOCYC:EG10283|EcoGene:EG10283|GeneID:948753
gi|16131731	NP_418327.1	fdhE	formate dehydrogenase formation protein	FAALIAHAQEVVLyDHPLEMDLTAR	Y14(Phospho)	83.7479	33.61	4.67616	ASAP:ABE-0012703|UniProtKB/Swiss-Prot:P13024|ECOCYC:EG10284|EcoGene:EG10284|GeneID:948384
gi|16130450	NP_417020.1	fdx	[2Fe-2S] ferredoxin	VTDEDLVVEIPRyTINHAR	Y13(Phospho)	0	84.27	3.41454	ASAP:ABE-0008311|UniProtKB/Swiss-Prot:P0A9R4|ECOCYC:EG11328|EcoGene:EG11328|GeneID:947160
gi|16131978	NP_418577.1	frdB	fumarate reductase (anaerobic), Fe-S subunit	MAQLNSQNGVWScTFVGycSEVcPK	Y18(Phospho)	55.1964	NA	4.33554	ASAP:ABE-0013602|UniProtKB/Swiss-Prot:P0AC47|ECOCYC:EG10331|EcoGene:EG10331|GeneID:948666
gi|16128165	NP_414714.1	frr	ribosome recycling factor	ASPSLLDGIVVEyYGTPTPLR	Y13(Phospho)	142.076	86.5	4.18814	ASAP:ABE-0000588|UniProtKB/Swiss-Prot:P0A805|ECOCYC:EG10335|EcoGene:EG10335|GeneID:946122
gi|16128165	NP_414714.1	frr	ribosome recycling factor	ASPSLLDGIVVEYyGTPTPLR	Y14(Phospho)	205.282	85.67	2.48742	ASAP:ABE-0000588|UniProtKB/Swiss-Prot:P0A805|ECOCYC:EG10335|EcoGene:EG10335|GeneID:946122
gi|16128087	NP_414636.1	ftsA	ATP-binding cell division protein involved in recruitment of FtsK to Z ring	VLHVIPQEYAIDyQEGIKNPVGLSGVR	Y13(Phospho)	56.0509	40.78	3.66717	ASAP:ABE-0000331|UniProtKB/Swiss-Prot:P0ABH0|ECOCYC:EG10339|EcoGene:EG10339|GeneID:944778
gi|16128857	NP_415410.1	ftsK	DNA translocase at septal ring sorting daughter chromsomes	sQEyIEDKEVTLTK	Y4(Phospho)	214.359	64.64	NA	ASAP:ABE-0003027|UniProtKB/Swiss-Prot:P46889|ECOCYC:G6464|EcoGene:EG13226|GeneID:945102
gi|16129570	NP_416129.1	fumA	fumarate hydratase (fumarase A), aerobic Class I	LASAKYyDELPTEGNEHGQAFR	Y7(Phospho)	74.5255	NA	4.32741	ASAP:ABE-0005392|UniProtKB/Swiss-Prot:P0AC33|ECOCYC:EG10356|EcoGene:EG10356|GeneID:946826
gi|16131948	NP_418546.1	fumB	anaerobic class I fumarate hydratase (fumarase B)	LASAHyYDELPTEGNEHGQAFR	Y6(Phospho)	84.2419	46.08	5.31865	ASAP:ABE-0013501|UniProtKB/Swiss-Prot:P14407|ECOCYC:EG10357|EcoGene:EG10357|GeneID:948642
gi|16129733	NP_416293.1	gapA	glyceraldehyde-3-phosphate dehydrogenase A	GANFDKyAGQDIVSNAScTTNcLAPLAK	Y7(Phospho)	73.075	56.2	3.75182	ASAP:ABE-0005920|UniProtKB/Swiss-Prot:P0A9B2|ECOCYC:EG10367|EcoGene:EG10367|GeneID:947679
gi|16129733	NP_416293.1	gapA	glyceraldehyde-3-phosphate dehydrogenase A	LVSWYDNETGySNK	Y11(Phospho)	68.9709	NA	2.7994	ASAP:ABE-0005920|UniProtKB/Swiss-Prot:P0A9B2|ECOCYC:EG10367|EcoGene:EG10367|GeneID:947679
gi|16129733	NP_416293.1	gapA	glyceraldehyde-3-phosphate dehydrogenase A	LVSWyDNETGYSNK	Y5(Phospho)	79.4245	32.85	3.34175	ASAP:ABE-0005920|UniProtKB/Swiss-Prot:P0A9B2|ECOCYC:EG10367|EcoGene:EG10367|GeneID:947679
gi|16130032	NP_416597.1	gatA	galactitol-specific enzyme IIA component of PTS	SSAIyLLRPTNK	Y5(Phospho)	258.1	63.97	3.53062	ASAP:ABE-0006932|UniProtKB/Swiss-Prot:P69828|ECOCYC:EG12414|EcoGene:EG12414|GeneID:946633
gi|16130031	NP_416596.1	gatB	galactitol-specific enzyme IIB component of PTS	VNEIETyMDGVHLIcTTAK	Y7(Phospho)	210.779	103.2	5.60763	ASAP:ABE-0006930|UniProtKB/Swiss-Prot:P37188|ECOCYC:EG12415|EcoGene:EG12415|GeneID:946610
gi|90111384	NP_416599.2	gatY	D-tagatose 1,6-bisphosphate aldolase 2, catalytic subunit	NAFSQALKNyLTEHPEATDPR	Y10(Phospho)	90.4099	NA	3.03782	ASAP:ABE-0006938|UniProtKB/Swiss-Prot:P37192|ECOCYC:EG12419|EcoGene:EG12419|GeneID:946636
gi|90111384	NP_416599.2	gatY	D-tagatose 1,6-bisphosphate aldolase 2, catalytic subunit	NYLTEHPEATDPRDyLQSAK	Y15(Phospho)	142.092	27.67	3.99582	ASAP:ABE-0006938|UniProtKB/Swiss-Prot:P37192|ECOCYC:EG12419|EcoGene:EG12419|GeneID:946636
gi|90111384	NP_416599.2	gatY	D-tagatose 1,6-bisphosphate aldolase 2, catalytic subunit	QyHHPLAIHLDHHTK	Y2(Phospho)	104.257	NA	3.41844	ASAP:ABE-0006938|UniProtKB/Swiss-Prot:P37192|ECOCYC:EG12419|EcoGene:EG12419|GeneID:946636
gi|16130033	NP_416598.1	gatZ	D-tagatose 1,6-bisphosphate aldolase 2, subunit	IRyYWPHSR	Y3(Phospho)	175.403	NA	2.68423	ASAP:ABE-0006934|UniProtKB/Swiss-Prot:P37191|ECOCYC:G7128|EcoGene:EG12418|GeneID:946641
gi|16130033	NP_416598.1	gatZ	D-tagatose 1,6-bisphosphate aldolase 2, subunit	KVLIEATSNQVNQFGGyTGMTPADFR	Y17(Phospho)	239.839	115.19	6.75969	ASAP:ABE-0006934|UniProtKB/Swiss-Prot:P37191|ECOCYC:G7128|EcoGene:EG12418|GeneID:946641
gi|16130033	NP_416598.1	gatZ	D-tagatose 1,6-bisphosphate aldolase 2, subunit	MVyEAHSTDYQTR	Y3(Phospho)	143.963	38.74	2.79592	ASAP:ABE-0006934|UniProtKB/Swiss-Prot:P37191|ECOCYC:G7128|EcoGene:EG12418|GeneID:946641
gi|16130033	NP_416598.1	gatZ	D-tagatose 1,6-bisphosphate aldolase 2, subunit	VLIEATSNQVNQFGGyTGMTPADFR	Y16(Phospho)	109.525	65.11	4.75869	ASAP:ABE-0006934|UniProtKB/Swiss-Prot:P37191|ECOCYC:G7128|EcoGene:EG12418|GeneID:946641
gi|16130033	NP_416598.1	gatZ	D-tagatose 1,6-bisphosphate aldolase 2, subunit	yYWPHSR	Y1(Phospho)	110.676	37.02	2.3568	ASAP:ABE-0006934|UniProtKB/Swiss-Prot:P37191|ECOCYC:G7128|EcoGene:EG12418|GeneID:946641
gi|16130033	NP_416598.1	gatZ	D-tagatose 1,6-bisphosphate aldolase 2, subunit	YyWPHSR	Y2(Phospho)	129.934	35.74	NA	ASAP:ABE-0006934|UniProtKB/Swiss-Prot:P37191|ECOCYC:G7128|EcoGene:EG12418|GeneID:946641
gi|16129976	NP_416540.1	glf	UDP-galactopyranose mutase, FAD/NAD(P)-binding	VGDEPYyPVNDNK	Y7(Phospho)	86.0368	27.46	2.72737	ASAP:ABE-0006755|UniProtKB/Swiss-Prot:P37747|ECOCYC:EG11981|EcoGene:EG11981|GeneID:945235
gi|16129976	NP_416540.1	glf	UDP-galactopyranose mutase, FAD/NAD(P)-binding	YYDMHQVISAALyQVK	Y13(Phospho)	107.281	31.68	3.30626	ASAP:ABE-0006755|UniProtKB/Swiss-Prot:P37747|ECOCYC:EG11981|EcoGene:EG11981|GeneID:945235
gi|16131710	NP_418306.1	glnA	glutamine synthetase	IHPGEAMDKNLyDLPPEEAK	Y12(Phospho)	246.784	59.11	4.35051	ASAP:ABE-0012640|UniProtKB/Swiss-Prot:P0A9C5|ECOCYC:EG10383|EcoGene:EG10383|GeneID:948370
gi|16131710	NP_418306.1	glnA	glutamine synthetase	NKIHPGEAMDKNLyDLPPEEAK	Y14(Phospho)	100.036	49.58	4.74706	ASAP:ABE-0012640|UniProtKB/Swiss-Prot:P0A9C5|ECOCYC:EG10383|EcoGene:EG10383|GeneID:948370
gi|16131710	NP_418306.1	glnA	glutamine synthetase	NLyDLPPEEAK	Y3(Phospho)		MaxquantScore183.52		ASAP:ABE-0012640|UniProtKB/Swiss-Prot:P0A9C5|ECOCYC:EG10383|EcoGene:EG10383|GeneID:948370
gi|16130478	NP_417048.1	glnB	regulatory protein P-II for glutamine synthetase	GAEymVDFLPK	Y4(Phospho)	307.062	72.98	3.21567	ASAP:ABE-0008398|UniProtKB/Swiss-Prot:P0A9Z1|ECOCYC:EG10384|EcoGene:EG10384|GeneID:947016
gi|16128435	NP_414984.1	glnK	nitrogen assimilation regulatory	GAEySVNFLPK	Y4(Phospho)	141.191	73.56	3.40395	ASAP:ABE-0001562|UniProtKB/Swiss-Prot:P0AC55|ECOCYC:EG12191|EcoGene:EG12191|GeneID:945087
gi|16131300	NP_417884.1	glpD	sn-glycerol-3-phosphate dehydrogenase, aerobic, FAD/NAD(P)-binding	yLEHYEFR	Y1(Phospho)		MaxquantScore124.3		ASAP:ABE-0011191|UniProtKB/Swiss-Prot:P13035|ECOCYC:EG10394|EcoGene:EG10394|GeneID:947934
gi|16131764	NP_418361.1	glpK	glycerol kinase	LINDAYDSEyFATK	Y10(Phospho)	171.616	41.66	2.66178	ASAP:ABE-0012825|UniProtKB/Swiss-Prot:P0A6F3|ECOCYC:EG10398|EcoGene:EG10398|GeneID:948423
gi|16131764	NP_418361.1	glpK	glycerol kinase	LINDAyDSEYFATK	Y6(Phospho)	108.727	58.96	3.43384	ASAP:ABE-0012825|UniProtKB/Swiss-Prot:P0A6F3|ECOCYC:EG10398|EcoGene:EG10398|GeneID:948423
gi|16131764	NP_418361.1	glpK	glycerol kinase	NTyGTGcFMLMNTGEK	Y3(Phospho)	122.863	43.86	3.27013	ASAP:ABE-0012825|UniProtKB/Swiss-Prot:P0A6F3|ECOCYC:EG10398|EcoGene:EG10398|GeneID:948423
gi|16130476	NP_417046.1	glyA	serine hydroxymethyltransferase	VMQAQGSQLTNKYAEGyPGK	Y17(Phospho)	92.0594	67.02	NA	ASAP:ABE-0008389|UniProtKB/Swiss-Prot:P0A825|ECOCYC:EG10408|EcoGene:EG10408|GeneID:947022
gi|16130476	NP_417046.1	glyA	serine hydroxymethyltransferase	VMQAQGSQLTNKyAEGYPGKR	Y13(Phospho)	264.577	165.39	6.58715	ASAP:ABE-0008389|UniProtKB/Swiss-Prot:P0A825|ECOCYC:EG10408|EcoGene:EG10408|GeneID:947022
gi|16131430	NP_418016.1	glyS	glycine tRNA synthetase, beta subunit	DKLEPyFTEGR	Y6(Phospho)	120.923	44.22	2.86009	ASAP:ABE-0011624|UniProtKB/Swiss-Prot:P00961|ECOCYC:EG10410|EcoGene:EG10410|GeneID:948080
gi|16128723	NP_415276.1	gpmA	phosphoglyceromutase 1	HyGALQGLNK	Y2(Phospho)	141.719	43.14	2.9025	ASAP:ABE-0002563|UniProtKB/Swiss-Prot:P62707|ECOCYC:EG11699|EcoGene:EG11699|GeneID:945068
gi|16128723	NP_415276.1	gpmA	phosphoglyceromutase 1	LNERHyGALQGLNK	Y6(Phospho)	79.4268	41.78	3.92316	ASAP:ABE-0002563|UniProtKB/Swiss-Prot:P62707|ECOCYC:EG11699|EcoGene:EG11699|GeneID:945068
gi|16128224	NP_414773.1	gpt	guanine-hypoxanthine phosphoribosyltransferase	HVDTVcISSyDHDNQR	Y10(Phospho)	203.169	53.35	3.59871	ASAP:ABE-0000814|UniProtKB/Swiss-Prot:P0A9M5|ECOCYC:EG10414|EcoGene:EG10414|GeneID:944817
gi|16131968	NP_418567.1	groL	Cpn60 chaperonin GroEL, large subunit of GroESL	QqIEEATSDyDREKLQER	Y10(Phospho)	0	78.71	4.34734	ASAP:ABE-0013568|UniProtKB/Swiss-Prot:P0A6F5|ECOCYC:EG10599|EcoGene:EG10599|GeneID:948665
gi|16131967	NP_418566.1	groS	Cpn10 chaperonin GroES, small subunit of GroESL	VGDIVIFNDGyGVK	Y11(Phospho)	241.772	71.58	3.36218	ASAP:ABE-0013566|UniProtKB/Swiss-Prot:P0A6F9|ECOCYC:EG10600|EcoGene:EG10600|GeneID:948655
gi|16129027	NP_415582.1	grxB	glutaredoxin 2 (Grx2)	LYIYDHcPycLK	Y9(Phospho)	168.008	54.28	3.05646	ASAP:ABE-0003615|UniProtKB/Swiss-Prot:P0AC59|ECOCYC:EG12688|EcoGene:EG12688|GeneID:946926
gi|16129612	NP_416171.1	grxD	glutaredoxin-4	FAyVDILQNPDIR	Y3(Phospho)	164.829	48.46	3.31086	ASAP:ABE-0005527|UniProtKB/Swiss-Prot:P0AC69|ECOCYC:EG12181|EcoGene:EG12181|GeneID:946169
gi|16129198	NP_415753.1	hns	global DNA-binding transcriptional dual regulator H-NS	KLQQyREMLIADGIDPNELLNSLAAVK	Y5(Phospho)	340.079	75.94	6.66202	ASAP:ABE-0004152|UniProtKB/Swiss-Prot:P0ACF8|ECOCYC:EG10457|EcoGene:EG10457|GeneID:945829
gi|16129198	NP_415753.1	hns	global DNA-binding transcriptional dual regulator H-NS	LQQyREMLIADGIDPNELLNSLAAVK	Y4(Phospho)	79.2129	57.97	5.88759	ASAP:ABE-0004152|UniProtKB/Swiss-Prot:P0ACF8|ECOCYC:EG10457|EcoGene:EG10457|GeneID:945829
gi|16128457	NP_415006.1	htpG	molecular chaperone HSP90 family	ALSNPDLyEGDGELR	Y8(Phospho)	115.783	64.34	3.1616	ASAP:ABE-0001642|UniProtKB/Swiss-Prot:P0A6Z3|ECOCYC:EG10461|EcoGene:EG10461|GeneID:945099
gi|16129099	NP_415654.1	icd	isocitrate dehydrogenase specific for NADP+	TVTyDFER	Y4(Phospho)	86.8701	30.29	NA	ASAP:ABE-0003823|UniProtKB/Swiss-Prot:P08200|ECOCYC:EG10489|EcoGene:EG10489|GeneID:945702
gi|16128851	NP_415404.1	infA	translation initiation factor IF-1	ILTGDKVTVELTPyDLSK	Y14(Phospho)	160.582	45.33	3.79315	ASAP:ABE-0003005|UniProtKB/Swiss-Prot:P69222|ECOCYC:EG10504|EcoGene:EG10504|GeneID:945500
gi|16129476	NP_416034.1	lsrF	putative autoinducer-2 (AI-2) aldolase	IAAEMGAQIIKTyYVEK	Y13(Phospho)	217.342	86.33	4.82845	ASAP:ABE-0005065|UniProtKB/Swiss-Prot:P76143|ECOCYC:G6804|EcoGene:EG13810|GeneID:946071
gi|16129476	NP_416034.1	lsrF	putative autoinducer-2 (AI-2) aldolase	IAAEMGAQIIKTYyVEK	Y14(Phospho)	96.4487	86.33	2.92561	ASAP:ABE-0005065|UniProtKB/Swiss-Prot:P76143|ECOCYC:G6804|EcoGene:EG13810|GeneID:946071
gi|16129476	NP_416034.1	lsrF	putative autoinducer-2 (AI-2) aldolase	TyYVEKGFER	Y2(Phospho)	107.72	33.03	2.73475	ASAP:ABE-0005065|UniProtKB/Swiss-Prot:P76143|ECOCYC:G6804|EcoGene:EG13810|GeneID:946071
gi|16130599	NP_417172.1	luxS	S-ribosylhomocysteine lyase	VQDQNQIPELNVyQcGTYQMHSLQEAQDIAR	Y13(Phospho)	16.8317	41.34	3.80289	ASAP:ABE-0008842|UniProtKB/Swiss-Prot:P45578|ECOCYC:EG12712|EcoGene:EG12712|GeneID:947168
gi|16128161	NP_414710.1	map	methionine aminopeptidase	IcNDYIVNEQHAVSAcLGyHGYPK	Y19(Phospho)	156.612	46.67	2.88745	ASAP:ABE-0000571|UniProtKB/Swiss-Prot:P0AE18|ECOCYC:EG10570|EcoGene:EG10570|GeneID:947882
gi|16128161	NP_414710.1	map	methionine aminopeptidase	IcNDYIVNEQHAVSAcLGYHGyPK	Y22(Phospho)	29.1365	NA	4.91079	ASAP:ABE-0000571|UniProtKB/Swiss-Prot:P0AE18|ECOCYC:EG10570|EcoGene:EG10570|GeneID:947882
gi|16130324	NP_416893.1	mntH	manganese/divalent cation transporter	MTNyRVESSSGR	Y4(Phospho)	104.111	35.35	2.4517	ASAP:ABE-0007889|UniProtKB/Swiss-Prot:P0A769|ECOCYC:G7254|EcoGene:EG14157|GeneID:946899
gi|16130324	NP_416893.1	mntH	manganese/divalent cation transporter	tNYRVESSSGR	T1(Phospho)	83.8316	47.71	NA	ASAP:ABE-0007889|UniProtKB/Swiss-Prot:P0A769|ECOCYC:G7254|EcoGene:EG14157|GeneID:946899
gi|16130324	NP_416893.1	mntH	manganese/divalent cation transporter	TNyRVESSSGR	Y3(Phospho)	69.993	44.03	NA	ASAP:ABE-0007889|UniProtKB/Swiss-Prot:P0A769|ECOCYC:G7254|EcoGene:EG14157|GeneID:946899
gi|90111564	NP_417717.2	mreB	cell wall structural complex MreBCD, actin-like component MreB	IKHEIGSAyPGDEVR	Y9(Phospho)	174.774	25.31	NA	ASAP:ABE-0010661|UniProtKB/Swiss-Prot:P0A9X4|ECOCYC:EG10608|EcoGene:EG10608|GeneID:948588
gi|90111746	NP_418807.4	nadR	bifunctional DNA-binding transcriptional repressor/ NMN adenylyltransferase	TAIKQQGcTLQqVADASGMtKGyLSqLLNAK	T20(Phospho)Y23(Phospho)	5.35972	NA	4.21838	ASAP:ABE-0014397|UniProtKB/Swiss-Prot:P27278|ECOCYC:EG11335|EcoGene:EG11335|GeneID:948911
gi|16128651	NP_415201.1	nagD	ribonucleotide monophosphatase	AAyFVANGAR	Y3(Phospho)	120.717	33.73	NA	ASAP:ABE-0002296|UniProtKB/Swiss-Prot:P0AF24|ECOCYC:EG10634|EcoGene:EG10634|GeneID:945283
gi|16128651	NP_415201.1	nagD	ribonucleotide monophosphatase	GFyPAcGALcAGIEK	Y3(Phospho)	229.205	69.45	3.24634	ASAP:ABE-0002296|UniProtKB/Swiss-Prot:P0AF24|ECOCYC:EG10634|EcoGene:EG10634|GeneID:945283
gi|16130443	NP_417013.1	ndk	multifunctional nucleoside diphosphate kinase and apyrimidinic endonuclease and 3'-phosphodiesterase	ADyADSLTENGTHGSDSVESAAR	Y3(Phospho)	42.0655	33.46	NA	ASAP:ABE-0008291|UniProtKB/Swiss-Prot:P0A763|ECOCYC:EG10650|EcoGene:EG10650|GeneID:945611
gi|16131290	NP_417873.1	nfuA	iron-sulfur cluster scaffold protein F	DLTEHQRGEHSyY	Y13(Phospho)		MaxquantScore76.655		ASAP:ABE-0011144|UniProtKB/Swiss-Prot:P63020|ECOCYC:G7748|EcoGene:EG12935|GeneID:947925
gi|16129204	NP_415759.1	oppA	oligopeptide transporter subunit	AQGNMPAyGYTPPYTDGAK	Y8(Phospho)	112.599	35.34	3.33576	ASAP:ABE-0004172|UniProtKB/Swiss-Prot:P23843|ECOCYC:EG10674|EcoGene:EG10674|GeneID:945830
gi|16132194	NP_418793.1	osmY	periplasmic protein	isKTLLAVMLTSAVATGSAyAEnnAqTTNESAGQKVDSSMNK	S2(Phospho)Y20(Phospho)	41.8831	32.31	NA	ASAP:ABE-0014348|UniProtKB/Swiss-Prot:P0AFH8|ECOCYC:EG11391|EcoGene:EG11391|GeneID:948895
gi|16131280	NP_417862.1	pck	phosphoenolpyruvate carboxykinase	MQLIGGTWyGGEMKK	Y9(Phospho)	146.066	77.3	5.08882	ASAP:ABE-0011106|UniProtKB/Swiss-Prot:P22259|ECOCYC:EG10688|EcoGene:EG10688|GeneID:945667
gi|16130255	NP_416823.1	pdxB	erythronate-4-phosphate dehydrogenase	KVDIGTSHIAGyTLEGK	Y12(Phospho)	198.753	50.35	4.27798	ASAP:ABE-0007663|UniProtKB/Swiss-Prot:P05459|ECOCYC:G0-9461|EcoGene:EG10692|GeneID:946785
gi|90111453	NP_417018.4	pepB	aminopeptidase B	AVDLISNVAGDRVTyR	Y15(Phospho)	87.0149	41.08	3.2363	ASAP:ABE-0008305|UniProtKB/Swiss-Prot:P37095|ECOCYC:EG12310|EcoGene:EG12310|GeneID:948766
gi|16131847	NP_418445.1	pepE	(alpha)-aspartyl dipeptidase	RSAVFIPFAGVTQTWDDyTAK	Y18(Phospho)	369.296	84.62	6.44054	ASAP:ABE-0013146|UniProtKB/Swiss-Prot:P0A7C6|ECOCYC:EG11920|EcoGene:EG11920|GeneID:948520
gi|16128703	NP_415256.1	pepE	succinyl-CoA synthetase, beta subunit	SAVFIPFAGVTQTWDDyTAK	Y17(Phospho)	265.192	105.4	4.48899	ASAP:ABE-0002483|UniProtKB/Swiss-Prot:P0A836|ECOCYC:EG10981|EcoGene:EG10981|GeneID:945312
gi|16128870	NP_415423.1	pflB	pyruvate formate lyase I	SEPIKGDVLNyDEVMER	Y11(Phospho)	127.167	53.36	3.48923	ASAP:ABE-0003071|UniProtKB/Swiss-Prot:P09373|ECOCYC:EG10701|EcoGene:EG10701|GeneID:945514
gi|16129093	NP_415648.1	phoP	DNA-binding response regulator in two-component regulatory system with PhoQ	ESWQDKVEVLSAGADDyVTKPFHIEEVMAR	Y17(Phospho)	11.7216	41.75	6.1719	ASAP:ABE-0003807|UniProtKB/Swiss-Prot:P23836|ECOCYC:EG10731|EcoGene:EG10731|GeneID:945697
gi|16131794	NP_418391.1	ppc	phosphoenolpyruvate carboxylase	MNEQySALR	Y5(Phospho)		MaxquantScore73.703		ASAP:ABE-0012950|UniProtKB/Swiss-Prot:P00864|ECOCYC:EG10756|EcoGene:EG10756|GeneID:948457
gi|49176156	YP_026161.1	proQ	regulator of ProP expression, post-translational	yLYGVKPGATR	Y1(Phospho)	113.497	36.45	NA	ASAP:ABE-0006092|UniProtKB/Swiss-Prot:P45577|ECOCYC:EG12866|EcoGene:EG12866|GeneID:948950
gi|49176156	YP_026161.1	proQ	regulator of ProP expression, post-translational	YLyGVKPGATR	Y3(Phospho)	128.419	NA	2.80995	ASAP:ABE-0006092|UniProtKB/Swiss-Prot:P45577|ECOCYC:EG12866|EcoGene:EG12866|GeneID:948950
gi|16128187	NP_414736.1	proS	prolyl-tRNA synthetase	VVAAAIEQNyDER	Y10(Phospho)	141.803	43.05	2.7392	ASAP:ABE-0000657|UniProtKB/Swiss-Prot:P16659|ECOCYC:EG10770|EcoGene:EG10770|GeneID:949116
gi|16130593	NP_417165.1	proX	glycine betaine transporter ligand binding protein	FyRExVFVnGAAQGYLIDKK*	Y2(Phospho)	145.022	27.35	NA	ASAP:ABE-0008818|UniProtKB/Swiss-Prot:P0AFM2|ECOCYC:EG10773|EcoGene:EG10773|GeneID:947165
gi|16129170	NP_415725.1	prs	phosphoribosylpyrophosphate synthase	LyTSLGDAAVGR	Y2(Phospho)	168.265	67.33	NA	ASAP:ABE-0004054|UniProtKB/Swiss-Prot:P0A717|ECOCYC:EG10774|EcoGene:EG10774|GeneID:945772
gi|16130342	NP_416911.1	ptsI	PEP-protein phosphotransferase of PTS system (enzyme I)	DKHMTADAAAHEVIEGQASALEELDDEyLKER	Y28(Phospho)	100.844	36.98	6.76706	ASAP:ABE-0007967|UniProtKB/Swiss-Prot:P08839|ECOCYC:EG10789|EcoGene:EG10789|GeneID:946879
gi|16130342	NP_416911.1	ptsI	PEP-protein phosphotransferase of PTS system (enzyme I)	HMTADAAAHEVIEGQASALEELDDEyLKER	Y26(Phospho)	110.801	94.52	8.29482	ASAP:ABE-0007967|UniProtKB/Swiss-Prot:P08839|ECOCYC:EG10789|EcoGene:EG10789|GeneID:946879
gi|16129094	NP_415649.1	purB	adenylosuccinate lyase	TARDEVILPyWR	Y10(Phospho)	118.844	NA	3.0534	ASAP:ABE-0003810|UniProtKB/Swiss-Prot:P0AB89|ECOCYC:EG11314|EcoGene:EG11314|GeneID:945695
gi|16130687	NP_417260.1	pyrG	CTP synthetase	SQGLDDyIcKR	Y7(Phospho)	114.273	36.78	NA	ASAP:ABE-0009112|UniProtKB/Swiss-Prot:P0A7E5|ECOCYC:EG10810|EcoGene:EG10810|GeneID:946116
gi|16129310	NP_415865.1	recT	DNA recombinase	nVQLIIGyRGmIDLAR	Y8(Phospho)	24.6564	NA	2.41177	ASAP:ABE-0004529|UniProtKB/Swiss-Prot:P33228|ECOCYC:EG11899|EcoGene:EG11899|GeneID:945917
gi|16131491	NP_418077.1	rfaF	ADP-heptose:LPS heptosyltransferase II WaaF	KGDAAEGyHQSLIDITPQR	Y8(Phospho)	177.973	55.71	4.13544	ASAP:ABE-0011845|UniProtKB/Swiss-Prot:P37692|ECOCYC:EG12210|EcoGene:EG12210|GeneID:948135
gi|16129979	NP_416543.1	rfbA	dTDP-glucose pyrophosphorylase	NNYGQYLyK	Y8(Phospho)		MaxquantScore78.191		ASAP:ABE-0006762|UniProtKB/Swiss-Prot:P37744|ECOCYC:EG11978|EcoGene:EG11978|GeneID:945154
gi|16131189	NP_417769.1	rplN	50S ribosomal subunit protein L14	yAGVGDIIKItIK	Y1(Phospho)T11(Phospho)	20.0411	NA	2.8751	ASAP:ABE-0010837|UniProtKB/Swiss-Prot:P0ADY3|ECOCYC:EG10875|EcoGene:EG10875|GeneID:947809
gi|16129052	NP_415607.1	rpmF	50S ribosomal subunit protein L32	HHITADGyYR	Y8(Phospho)	146.273	30.8	NA	ASAP:ABE-0003686|UniProtKB/Swiss-Prot:P0A7N4|ECOCYC:EG10890|EcoGene:EG10890|GeneID:945657
gi|16131174	NP_417754.1	rpoA	RNA polymerase, alpha subunit	IAyNVEAAR	Y3(Phospho)	141.23	49.91	2.49639	ASAP:ABE-0010802|UniProtKB/Swiss-Prot:P0A7Z4|ECOCYC:EG10893|EcoGene:EG10893|GeneID:947794
gi|16128878	NP_415431.1	rpsA	30S ribosomal subunit protein S1	HEAWITLEKAyEDAETVTGVINGK	Y11(Phospho)	223.734	46.27	3.97912	ASAP:ABE-0003104|UniProtKB/Swiss-Prot:P0AG67|ECOCYC:EG10900|EcoGene:EG10900|GeneID:945536
gi|16131195	NP_417775.1	rpsS	30S ribosomal subunit protein S19	tWsRRstIFPNMIGLTIAVHNGR	T1(Phospho)S3(Phospho)S6(Phospho)T7(Phospho)	132.83	63.55	NA	ASAP:ABE-0010852|UniProtKB/Swiss-Prot:P0A7U3|ECOCYC:EG10918|EcoGene:EG10918|GeneID:947811
gi|16128874	NP_415427.1	serC	3-phosphoserine/phosphohydroxythreonine aminotransferase	TTADYVDAGyWAASAIK	Y10(Phospho)	119.78	33.17	NA	ASAP:ABE-0003093|UniProtKB/Swiss-Prot:P23721|ECOCYC:EG10946|EcoGene:EG10946|GeneID:945527
gi|16128063	NP_414611.1	sgrR	transcriptional DNA-binding transcriptional activator of sgrS sRNA	LEEGCyYLLFDSR	Y6(Phospho)		MaxquantScore69.884		ASAP:ABE-0000251|UniProtKB/Swiss-Prot:P33595|ECOCYC:EG12094|EcoGene:EG12094|GeneID:944788
gi|16128063	NP_414611.1	sgrR	transcriptional DNA-binding transcriptional activator of sgrS sRNA	VLyYRPLR	Y3(Phospho)		MaxquantScore89.676		ASAP:ABE-0000251|UniProtKB/Swiss-Prot:P33595|ECOCYC:EG12094|EcoGene:EG12094|GeneID:944788
gi|16128703	NP_415256.1	sucC	succinyl-CoA synthetase, beta subunit	LVTyQTDANGQPVNQILVEAATDIAK	Y4(Phospho)	198.239	115.99	3.96874	ASAP:ABE-0002483|UniProtKB/Swiss-Prot:P0A836|ECOCYC:EG10981|EcoGene:EG10981|GeneID:945312
gi|16128703	NP_415256.1	sucC	succinyl-CoA synthetase, beta subunit	RLVTyQTDANGQPVNQILVEAATDIAK	Y5(Phospho)	97.5178	67.37	5.35509	ASAP:ABE-0002483|UniProtKB/Swiss-Prot:P0A836|ECOCYC:EG10981|EcoGene:EG10981|GeneID:945312
gi|16128703	NP_415256.1	sucC	succinyl-CoA synthetase, beta subunit	YGLPAPVGyAcTTPR	Y9(Phospho)	113.735	36.63	2.69716	ASAP:ABE-0002483|UniProtKB/Swiss-Prot:P0A836|ECOCYC:EG10981|EcoGene:EG10981|GeneID:945312
gi|16128421	NP_414970.1	tig	peptidyl-prolyl cis/trans isomerase (trigger factor)	GLIEEMASAyEDPKEVIEFYSK	Y10(Phospho)	161.274	50.92	2.8542	ASAP:ABE-0001511|UniProtKB/Swiss-Prot:P0A850|ECOCYC:EG11003|EcoGene:EG11003|GeneID:945081
gi|16128421	NP_414970.1	tig	peptidyl-prolyl cis/trans isomerase (trigger factor)	VKGLIEEMASAyEDPKEVIEFYSK	Y12(Phospho)	62.8304	NA	3.81008	ASAP:ABE-0001511|UniProtKB/Swiss-Prot:P0A850|ECOCYC:EG11003|EcoGene:EG11003|GeneID:945081
gi|90111643	NP_418164.4	tnaA	tryptophanase/L-cysteine desulfhydrase, PLP-dependent	AMySIAK	Y3(Phospho)	174.095	18.5	NA	ASAP:ABE-0012133|UniProtKB/Swiss-Prot:P0A853|ECOCYC:EG11005|EcoGene:EG11005|GeneID:948221
gi|90111643	NP_418164.4	tnaA	tryptophanase/L-cysteine desulfhydrase, PLP-dependent	EAEyKDWTIEQITR	Y4(Phospho)	65.9183	37.46	NA	ASAP:ABE-0012133|UniProtKB/Swiss-Prot:P0A853|ECOCYC:EG11005|EcoGene:EG11005|GeneID:948221
gi|90111643	NP_418164.4	tnaA	tryptophanase/L-cysteine desulfhydrase, PLP-dependent	EAFDTGVRyDFK	Y9(Phospho)	173.361	34.86	NA	ASAP:ABE-0012133|UniProtKB/Swiss-Prot:P0A853|ECOCYC:EG11005|EcoGene:EG11005|GeneID:948221
gi|90111643	NP_418164.4	tnaA	tryptophanase/L-cysteine desulfhydrase, PLP-dependent	EAFDTGVRyDFKGNFDLEGLER	Y9(Phospho)	270.201	118.58	5.16498	ASAP:ABE-0012133|UniProtKB/Swiss-Prot:P0A853|ECOCYC:EG11005|EcoGene:EG11005|GeneID:948221
gi|90111643	NP_418164.4	tnaA	tryptophanase/L-cysteine desulfhydrase, PLP-dependent	ETyKYADMLAMSAK	Y3(Phospho)	121.717	NA	2.84694	ASAP:ABE-0012133|UniProtKB/Swiss-Prot:P0A853|ECOCYC:EG11005|EcoGene:EG11005|GeneID:948221
gi|90111643	NP_418164.4	tnaA	tryptophanase/L-cysteine desulfhydrase, PLP-dependent	ETYKyADMLAMSAK	Y5(Phospho)	171.811	67	2.84775	ASAP:ABE-0012133|UniProtKB/Swiss-Prot:P0A853|ECOCYC:EG11005|EcoGene:EG11005|GeneID:948221
gi|90111643	NP_418164.4	tnaA	tryptophanase/L-cysteine desulfhydrase, PLP-dependent	FAENAyFIK	Y6(Phospho)	145.835	54.58	NA	ASAP:ABE-0012133|UniProtKB/Swiss-Prot:P0A853|ECOCYC:EG11005|EcoGene:EG11005|GeneID:948221
gi|90111643	NP_418164.4	tnaA	tryptophanase/L-cysteine desulfhydrase, PLP-dependent	GLTFTyEPK	Y6(Phospho)	171.626	38.25	NA	ASAP:ABE-0012133|UniProtKB/Swiss-Prot:P0A853|ECOCYC:EG11005|EcoGene:EG11005|GeneID:948221
gi|90111643	NP_418164.4	tnaA	tryptophanase/L-cysteine desulfhydrase, PLP-dependent	LLPHIPADQFPAqALAcELyK	Y20(Phospho)	271.792	43.53	3.71706	ASAP:ABE-0012133|UniProtKB/Swiss-Prot:P0A853|ECOCYC:EG11005|EcoGene:EG11005|GeneID:948221
gi|90111643	NP_418164.4	tnaA	tryptophanase/L-cysteine desulfhydrase, PLP-dependent	MVAFSNyFFDTTQGHSQINGcTVR	Y7(Phospho)	127.35	85.64	6.70112	ASAP:ABE-0012133|UniProtKB/Swiss-Prot:P0A853|ECOCYC:EG11005|EcoGene:EG11005|GeneID:948221
gi|90111643	NP_418164.4	tnaA	tryptophanase/L-cysteine desulfhydrase, PLP-dependent	NIFGyQYTIPTHQGR	Y5(Phospho)	273.357	71.73	3.39343	ASAP:ABE-0012133|UniProtKB/Swiss-Prot:P0A853|ECOCYC:EG11005|EcoGene:EG11005|GeneID:948221
gi|90111643	NP_418164.4	tnaA	tryptophanase/L-cysteine desulfhydrase, PLP-dependent	NIFGYQyTIPTHQGR	Y7(Phospho)	164.487	79.68	2.97733	ASAP:ABE-0012133|UniProtKB/Swiss-Prot:P0A853|ECOCYC:EG11005|EcoGene:EG11005|GeneID:948221
gi|90111643	NP_418164.4	tnaA	tryptophanase/L-cysteine desulfhydrase, PLP-dependent	SyYALAESVK	Y2(Phospho)	187.885	54.52	3.55447	ASAP:ABE-0012133|UniProtKB/Swiss-Prot:P0A853|ECOCYC:EG11005|EcoGene:EG11005|GeneID:948221
gi|90111643	NP_418164.4	tnaA	tryptophanase/L-cysteine desulfhydrase, PLP-dependent	SYyALAESVK	Y3(Phospho)	133.31	44.21	2.86378	ASAP:ABE-0012133|UniProtKB/Swiss-Prot:P0A853|ECOCYC:EG11005|EcoGene:EG11005|GeneID:948221
gi|90111643	NP_418164.4	tnaA	tryptophanase/L-cysteine desulfhydrase, PLP-dependent	TLcVVQEGFPTyGGLEGGAMER	Y12(Phospho)	137.46	46.95	3.78458	ASAP:ABE-0012133|UniProtKB/Swiss-Prot:P0A853|ECOCYC:EG11005|EcoGene:EG11005|GeneID:948221
gi|16131810	NP_418407.1	tufB	protein chain elongation factor EF-Tu (duplicate of tufA)	ELLSQyDFPGDDTPIVR	Y6(Phospho)	131.191	70.51	3.9345	ASAP:ABE-0013020|UniProtKB/Swiss-Prot:P0A6N1|ECOCYC:EG11037|EcoGene:EG11037|GeneID:948482
gi|16131810	NP_418407.1	tufB	protein chain elongation factor EF-Tu (duplicate of tufA)	FESEVyILSKDEGGR	Y6(Phospho)	124.363	50.74	3.12742	ASAP:ABE-0013020|UniProtKB/Swiss-Prot:P0A6N1|ECOCYC:EG11037|EcoGene:EG11037|GeneID:948482
gi|16131810	NP_418407.1	tufB	protein chain elongation factor EF-Tu (duplicate of tufA)	GITINTSHVEyDTPTR	Y11(Phospho)	150.071	76.25	3.47911	ASAP:ABE-0013020|UniProtKB/Swiss-Prot:P0A6N1|ECOCYC:EG11037|EcoGene:EG11037|GeneID:948482
gi|16131810	NP_418407.1	tufB	protein chain elongation factor EF-Tu (duplicate of tufA)	GYRPQFyFR	Y7(Phospho)	230.974	NA	2.93906	ASAP:ABE-0013020|UniProtKB/Swiss-Prot:P0A6N1|ECOCYC:EG11037|EcoGene:EG11037|GeneID:948482
gi|16131810	NP_418407.1	tufB	protein chain elongation factor EF-Tu (duplicate of tufA)	HYAHVDcPGHADyVK	Y13(Phospho)	336.9	76.2	6.87674	ASAP:ABE-0013020|UniProtKB/Swiss-Prot:P0A6N1|ECOCYC:EG11037|EcoGene:EG11037|GeneID:948482
gi|16131810	NP_418407.1	tufB	protein chain elongation factor EF-Tu (duplicate of tufA)	HyAHVDcPGHADYVK	Y2(Phospho)	25.6922	NA	3.29337	ASAP:ABE-0013020|UniProtKB/Swiss-Prot:P0A6N1|ECOCYC:EG11037|EcoGene:EG11037|GeneID:948482
gi|16131321	NP_417906.1	ugpQ	glycerophosphodiester phosphodiesterase, cytosolic	ILVyTVNKPQR	Y4(Phospho)	69.993	NA	2.60952	ASAP:ABE-0011264|UniProtKB/Swiss-Prot:P10908|ECOCYC:EG11050|EcoGene:EG11050|GeneID:947955
gi|16131367	NP_417952.1	uspA	universal stress global response regulator	AVSMARPyNAK	Y8(Phospho)	246.519	34.46	NA	ASAP:ABE-0011414|UniProtKB/Swiss-Prot:P0AED0|ECOCYC:EG11390|EcoGene:EG11390|GeneID:948007
gi|16129861	NP_416424.1	uvrY	DNA-binding response regulator in two-component regulatory system with BarA	VmQAGAAGyLSKGAAPQEVVSAIRSVySGQR	Y9(Phospho)Y27(Phospho)	0.82325	NA	3.48682	ASAP:ABE-0006373|UniProtKB/Swiss-Prot:P0AED5|ECOCYC:EG11140|EcoGene:EG11140|GeneID:946424
gi|90111377	NP_416564.4	wzc	protein-tyrosine kinase	ASAyQDYGYYEYEYK	Y4(Phospho)	210.516	68.29	3.20765	ASAP:ABE-0006819|UniProtKB/Swiss-Prot:P76387|ECOCYC:G7105|EcoGene:EG13568|GeneID:946567
gi|90111377	NP_416564.4	wzc	protein-tyrosine kinase	ASAYQDYGyYEYEYK	Y9(Phospho)	66.2834	NA	2.94082	ASAP:ABE-0006819|UniProtKB/Swiss-Prot:P76387|ECOCYC:G7105|EcoGene:EG13568|GeneID:946567
gi|16129703	NP_416263.1	xthA	exonuclease III	IIMAEIPSLLGNVTVINGyFPQGESR	Y19(Phospho)	150.953	90.73	4.44558	ASAP:ABE-0005829|UniProtKB/Swiss-Prot:P09030|ECOCYC:EG11073|EcoGene:EG11073|GeneID:946254
gi|16128156	NP_414705.1	yaeH	conserved protein, UPF0325 family	TVVADGVGQGyKEVQEISPNLR	Y11(Phospho)	170.788	35.24	3.35934	ASAP:ABE-0000556|UniProtKB/Swiss-Prot:P62768|ECOCYC:EG12336|EcoGene:EG12336|GeneID:947044
gi|90111142	NP_415025.4	ybbN	DnaK co-chaperone, thioredoxin-like protein	AIPTVyLFQNGQPVDGFQGPQPEEAIR	Y6(Phospho)	147.334	39.32	3.39102	ASAP:ABE-0001707|UniProtKB/Swiss-Prot:P77395|ECOCYC:G6268|EcoGene:EG13261|GeneID:947119
gi|16128675	NP_415228.1	ybfA	predicted protein	EyPAWLIFLRR	Y2(Phospho)	111.576	21.52	NA	ASAP:ABE-0002386|UniProtKB/Swiss-Prot:P0AAU2|ECOCYC:EG11521|EcoGene:EG11521|GeneID:947452
gi|16128768	NP_415321.1	ybiB	predicted transferase/phosphorylase	qAnLtPLLAILLHK	T5(Phospho)	83.9129	40.26	NA	ASAP:ABE-0002734|UniProtKB/Swiss-Prot:P30177|ECOCYC:EG11580|EcoGene:EG11580|GeneID:945424
gi|16128788	NP_415341.1	ybiT	fused predicted transporter subunits of ABC superfamily: ATP-binding components	DRIyALPEMSEEDGYKVADLEVK	Y4(Phospho)	72.8527	NA	4.58081	ASAP:ABE-0002801|UniProtKB/Swiss-Prot:P0A9U3|ECOCYC:G6423|EcoGene:EG13325|GeneID:945440
gi|16128788	NP_415341.1	ybiT	fused predicted transporter subunits of ABC superfamily: ATP-binding components	IYALPEMSEEDGyKVADLEVK	Y13(Phospho)	114.513	43.93	4.06839	ASAP:ABE-0002801|UniProtKB/Swiss-Prot:P0A9U3|ECOCYC:G6423|EcoGene:EG13325|GeneID:945440
gi|16128788	NP_415341.1	ybiT	fused predicted transporter subunits of ABC superfamily: ATP-binding components	YGEMDGySAEAR	Y7(Phospho)	201.974	76.95	3.15329	ASAP:ABE-0002801|UniProtKB/Swiss-Prot:P0A9U3|ECOCYC:G6423|EcoGene:EG13325|GeneID:945440
gi|16129817	NP_416378.1	yebC	conserved protein, UPF0082 family	cGGNLGTDGSVAyLFSK	Y13(Phospho)	85.9859	39.5	2.63479	ASAP:ABE-0006219|UniProtKB/Swiss-Prot:P0A8A0|ECOCYC:EG11137|EcoGene:EG11137|GeneID:946379
gi|145698283	NP_416511.4	yeeX	conserved protein, UPF0265 family	GDYEDRVDDyIIKNAELSK	Y10(Phospho)	66.0378	43.03	4.85595	ASAP:ABE-0006663|UniProtKB/Swiss-Prot:P0A8M6|ECOCYC:G7087|EcoGene:EG13391|GeneID:946541
gi|16130122	NP_416689.1	yejH	predicted ATP-dependent DNA or RNA helicase	HGYLTPPERLDMPVVQyDFSRLqAQSNGLFSEADLnR	Y17(Phospho)	1.01254e-14	NA	3.2664	ASAP:ABE-0007228|UniProtKB/Swiss-Prot:P33919|ECOCYC:EG12045|EcoGene:EG12045|GeneID:945529
gi|16130438	NP_417008.1	yfgM	conserved protein, UPF0070 family	mEIyENENDQVEAVKR	Y4(Phospho)	213.39	77.15	4.28509	ASAP:ABE-0008274|UniProtKB/Swiss-Prot:P76576|ECOCYC:G7321|EcoGene:EG14209|GeneID:946981
gi|16130504	NP_417074.1	yfiD	autonomous glycyl radical cofactor	AGyAEDEVVAVSK	Y3(Phospho)	188.793	63.77	2.75704	ASAP:ABE-0008489|UniProtKB/Swiss-Prot:P68066|ECOCYC:EG11784|EcoGene:EG11784|GeneID:947068
gi|16130579	NP_417151.1	ygaU	predicted protein	QVYGNANLyNK	Y9(Phospho)	230.715	61.45	3.61164	ASAP:ABE-0008767|UniProtKB/Swiss-Prot:P0ADE6|ECOCYC:G7395|EcoGene:EG12675|GeneID:947144
gi|16131369	NP_417954.1	yhiQ	predicted SAM-dependent methyltransferase	LqLIHAsSLtALTDITPRPQVVyLDPMFPHKQKSALVK	S7(Phospho)T10(Phospho)Y23(Phospho)	0.333703	NA	5.17078	ASAP:ABE-0011419|UniProtKB/Swiss-Prot:P68567|ECOCYC:EG12233|EcoGene:EG12233|GeneID:948005
gi|145698334	NP_418301.3	yihA	GTP-binding protein required for normal cell division, EngB in EHEC	LVDLPGyGYAEVPEEMKR	Y7(Phospho)	181.018	72.62	NA	ASAP:ABE-0012623|UniProtKB/Swiss-Prot:P0A6P7|ECOCYC:EG11203|EcoGene:EG11203|GeneID:948358
gi|145698334	NP_418301.3	yihA	GTP-binding protein required for normal cell division, EngB in EHEC	LVDLPGYGyAEVPEEMKR	Y9(Phospho)	162.644	69.36	3.92426	ASAP:ABE-0012623|UniProtKB/Swiss-Prot:P0A6P7|ECOCYC:EG11203|EcoGene:EG11203|GeneID:948358
gi|90111711	NP_418664.2	yjgF	conserved protein, UPF0131 family	SKTIATENAPAAIGPyVQGVDLGnMIITSGQIPVNPK	Y16(Phospho)	146.802	29.18	NA	ASAP:ABE-0013886|UniProtKB/Swiss-Prot:P0AF93|ECOCYC:G7877|EcoGene:EG12524|GeneID:948771
gi|90111735	NP_418755.4	yjiM	predicted 2-hydroxyglutaryl-CoA dehydratase	TDKcPyFYFSDLVVGETTcDGK	Y6(Phospho)	35.9604	43.82	3.81853	ASAP:ABE-0014214|UniProtKB/Swiss-Prot:P39384|ECOCYC:G7932|EcoGene:EG12574|GeneID:945789
gi|90111735	NP_418755.4	yjiM	predicted 2-hydroxyglutaryl-CoA dehydratase	TDKcPYFyFSDLVVGETTcDGK	Y8(Phospho)	324.52	57.03	4.94102	ASAP:ABE-0014214|UniProtKB/Swiss-Prot:P39384|ECOCYC:G7932|EcoGene:EG12574|GeneID:945789
gi|90111739	NP_418774.2	yjiY	predicted inner membrane protein	LDPTRAtPAVINNDGLNyVPTnR	T7(Phospho)Y18(Phospho)	4.04077	NA	3.48184	ASAP:ABE-0014278|UniProtKB/Swiss-Prot:P39396|ECOCYC:G7942|EcoGene:EG12586|GeneID:948914
gi|16132208	NP_418808.1	yjjK	fused predicted transporter subunits of ABC superfamily: ATP-binding components	RLDEVyALYADPDADFDKLAAEQGR	Y6(Phospho)	300.281	79.79	5.63264	ASAP:ABE-0014400|UniProtKB/Swiss-Prot:P0A9W3|ECOCYC:EG12343|EcoGene:EG12343|GeneID:948909
gi|16130338	NP_416907.1	zipA	cell division protein involved in Z ring assembly	DDDSyDEDVEDDEGVGEVR	Y5(Phospho)	140.408	56.45	3.55886	ASAP:ABE-0007942|UniProtKB/Swiss-Prot:P77173|ECOCYC:G7258|EcoGene:EG14169|GeneID:946869
gi|16130338	NP_416907.1	zipA	cell division protein involved in Z ring assembly	SKRDDDSyDEDVEDDEGVGEVR	Y8(Phospho)	74.5255	64.16	4.56211	ASAP:ABE-0007942|UniProtKB/Swiss-Prot:P77173|ECOCYC:G7258|EcoGene:EG14169|GeneID:946869
gi|16129811	NP_416372.1	znuC	zinc transporter subunit: ATP-binding component of ABC superfamily	GAEQLGIyR	Y8(Phospho)	132.105	38.82	2.36223	ASAP:ABE-0006198|UniProtKB/Swiss-Prot:P0A9X1|ECOCYC:G7018|EcoGene:EG13132|GeneID:946374
*X corresponds to either residues N, D or GG

## Sheet: 5
167 unique phosphotyrosine sites identified on 166 peptides in E. coli K12 strain MG1655
GI Accession	Protein accession	Gene	Protein name	Petide sequence	Phosphosite	pRS Score	Ion Score	Xcorr	dbXrefs
gi|16131841	NP_418439.1	aceA	isocitrate lyase	LLAyNcSPSFNWQK	Y4(Phospho)	93.9337	NA	2.85193	ASAP:ABE-0013128|UniProtKB/Swiss-Prot:P0A9G6|ECOCYC:EG10022|EcoGene:EG10022|GeneID:948517
gi|16131840	NP_418438.1	aceB	malate synthase A	DAVNGTISyTNEAGK	Y9(Phospho)	87.9601	47.27	2.91465	ASAP:ABE-0013125|UniProtKB/Swiss-Prot:P08997|ECOCYC:EG10023|EcoGene:EG10023|GeneID:948512
gi|16131840	NP_418438.1	aceB	malate synthase A	DAVNGTISYTNEAGKIyQLKPNPAVLIcR	Y17(Phospho)	23.3378	100.02	5.29095	ASAP:ABE-0013125|UniProtKB/Swiss-Prot:P08997|ECOCYC:EG10023|EcoGene:EG10023|GeneID:948512
gi|16128588	NP_415138.1	ahpC	alkyl hydroperoxide reductase, C22 subunit	AAQyVASHPGEVcPAK	Y4(Phospho)	118.586	43.04	NA	ASAP:ABE-0002090|UniProtKB/Swiss-Prot:P0AE08|ECOCYC:EG11384|EcoGene:EG11384|GeneID:945225
gi|90111619	NP_418045.4	aldB	aldehyde dehydrogenase B	MTNNPPSAQIKPGEyGFPLK	Y15(Phospho)	99.1138	85.96	4.78189	ASAP:ABE-0011718|UniProtKB/Swiss-Prot:P37685|ECOCYC:EG12292|EcoGene:EG12292|GeneID:948104
gi|16128547	NP_415096.1	appY	DNA-binding global transcriptional activator	KLITSNSysINVVAQK	Y8(Phospho)S9(Phospho)	52.4096	NA	2.58347	ASAP:ABE-0001929|UniProtKB/Swiss-Prot:P05052|ECOCYC:EG10050|EcoGene:EG10050|GeneID:948797
gi|16128650	NP_415200.1	asnB	asparagine synthetase B	DVIyHIETYDVTTIR	Y4(Phospho)	204.545	35.97	NA	ASAP:ABE-0002292|UniProtKB/Swiss-Prot:P22106|ECOCYC:EG10092|EcoGene:EG10092|GeneID:945281
gi|16128650	NP_415200.1	asnB	asparagine synthetase B	EcFEAyLPASVAWR	Y6(Phospho)	150.245	44.41	3.60243	ASAP:ABE-0002292|UniProtKB/Swiss-Prot:P22106|ECOCYC:EG10092|EcoGene:EG10092|GeneID:945281
gi|16128897	NP_415450.1	asnS	asparaginyl tRNA synthetase	KFENPVyWGVDLSSEHER	Y7(Phospho)	394.725	77.42	7.64407	ASAP:ABE-0003162|UniProtKB/Swiss-Prot:P0A8M0|ECOCYC:EG10094|EcoGene:EG10094|GeneID:945555
gi|90111690	NP_418562.4	aspA	aspartate ammonia-lyase	EVPADAyYGVHTLR	Y7(Phospho)	199.225	72.25	2.98588	ASAP:ABE-0013551|UniProtKB/Swiss-Prot:P0AC38|ECOCYC:EG10095|EcoGene:EG10095|GeneID:948658
gi|90111690	NP_418562.4	aspA	aspartate ammonia-lyase	GEYQyLNPNDHVNK	Y5(Phospho)	136.902	55.14	3.20583	ASAP:ABE-0013551|UniProtKB/Swiss-Prot:P0AC38|ECOCYC:EG10095|EcoGene:EG10095|GeneID:948658
gi|16131600	NP_418188.1	atpD	F1 sector of membrane-bound ATP synthase, beta subunit	NIAIEHSGySVFAGVGER	Y9(Phospho)	197.756	69.81	4.71699	ASAP:ABE-0012208|UniProtKB/Swiss-Prot:P0ABB4|ECOCYC:EG10101|EcoGene:EG10101|GeneID:948244
gi|16128296	NP_414845.1	betA	choline dehydrogenase, a flavoprotein	STAGyFVANGMPVR	Y5(Phospho)	67.8457	37.28	2.75113	ASAP:ABE-0001070|UniProtKB/Swiss-Prot:P17444|ECOCYC:EG10109|EcoGene:EG10109|GeneID:945716
gi|145698325	NP_418007.3	bisC	biotin sulfoxide reductase	IREAYGPASIFAGSyGWR	Y15(Phospho)	182.558	55.46	3.80043	ASAP:ABE-0011597|UniProtKB/Swiss-Prot:P20099|ECOCYC:EG10124|EcoGene:EG10124|GeneID:946915
gi|16129833	NP_416395.1	cheZ	phosphatase of chemotaxis regulator CheY	LyYVVQMTAQAAER	Y2(Phospho)	125.591	86.73	NA	ASAP:ABE-0006278|UniProtKB/Swiss-Prot:P0A9H9|ECOCYC:EG10151|EcoGene:EG10151|GeneID:946392
gi|16129833	NP_416395.1	cheZ	phosphatase of chemotaxis regulator CheY	LYyVVQMTAQAAER	Y3(Phospho)	279.552	99.76	4.1657	ASAP:ABE-0006278|UniProtKB/Swiss-Prot:P0A9H9|ECOCYC:EG10151|EcoGene:EG10151|GeneID:946392
gi|16128322	NP_414871.1	codA	cytosine deaminase	TFALAQKyDR	Y8(Phospho)		MaxquantScore76.804		ASAP:ABE-0001161|UniProtKB/Swiss-Prot:P25524|ECOCYC:EG11326|EcoGene:EG11326|GeneID:944996
gi|16128417	NP_414966.1	cyoA	cytochrome bo terminal oxidase subunit II	LGSQIyAmAGmQTR	Y6(Phospho)	125.591	60.79	2.94963	ASAP:ABE-0001495|UniProtKB/Swiss-Prot:P0ABJ1|ECOCYC:EG10178|EcoGene:EG10178|GeneID:945080
gi|16130671	NP_417244.1	cysJ	sulfite reductase, alpha subunit, flavoprotein	sRAPVAAPSqSVATGAVNEIHTSPySK	S1(Phospho)Y25(Phospho)	3.31408	NA	3.40996	ASAP:ABE-0009063|UniProtKB/Swiss-Prot:P38038|ECOCYC:EG10191|EcoGene:EG10191|GeneID:947239
gi|16130349	NP_416919.1	cysU	sulfate/thiosulfate transporter subunit	tLLDALMDLPFALPTAVAGLtLASLFsVNGFyGEWLAK	T1(Phospho)T21(Phospho)S27(Phospho)Y32(Phospho)	2.28614	NA	3.40327	ASAP:ABE-0007990|UniProtKB/Swiss-Prot:P16701|ECOCYC:EG10197|EcoGene:EG10197|GeneID:946882
gi|226524708	NP_415716.4	dhaM	dihydroxyacetone kinase subunite M-specific, PTS-like enzyme	ELSQQYQQLDDEyLQAR	Y13(Phospho)	163.557	69.12	4.40521	ASAP:ABE-0004024|UniProtKB/Swiss-Prot:P37349|ECOCYC:EG12399|EcoGene:EG12399|GeneID:945749
gi|226524708	NP_415716.4	dhaM	dihydroxyacetone kinase subunite M-specific, PTS-like enzyme	ELSQQyQQLDDEYLQAR	Y6(Phospho)	99.4779	74.48	4.40409	ASAP:ABE-0004024|UniProtKB/Swiss-Prot:P37349|ECOCYC:EG12399|EcoGene:EG12399|GeneID:945749
gi|16128780	NP_415333.1	dps	Fe-binding and storage protein	SKATNLLyTR	Y8(Phospho)	195.278	48.79	2.58816	ASAP:ABE-0002776|UniProtKB/Swiss-Prot:P0ABT2|ECOCYC:EG11415|EcoGene:EG11415|GeneID:945101
gi|16131972	NP_418571.1	efp	elongation factor EF-P	ATyYSNDFR	Y3(Phospho)	86.1074	33.12	NA	ASAP:ABE-0013583|UniProtKB/Swiss-Prot:P0A6N4|ECOCYC:EG12099|EcoGene:EG12099|GeneID:948661
gi|16131972	NP_418571.1	efp	elongation factor EF-P	ATYySNDFR	Y4(Phospho)	91.309	40.22	NA	ASAP:ABE-0013583|UniProtKB/Swiss-Prot:P0A6N4|ECOCYC:EG12099|EcoGene:EG12099|GeneID:948661
gi|16130201	NP_416769.1	elaB	conserved protein	VSQASDSYYyR	Y10(Phospho)	98.1145	64.83	NA	ASAP:ABE-0007487|UniProtKB/Swiss-Prot:P0AEH5|ECOCYC:G7173|EcoGene:EG13185|GeneID:946751
gi|16130686	NP_417259.1	eno	enolase	DAGyTAVISHR	Y4(Phospho)	324.417	66.95	2.74024	ASAP:ABE-0009110|UniProtKB/Swiss-Prot:P0A6P9|ECOCYC:EG10258|EcoGene:EG10258|GeneID:945032
gi|16128947	NP_415501.1	etk	cryptic autophosphorylating protein tyrosine kinase Etk	ASTAYSYGYNyYGYSYSEKE	Y11(Phospho)	130.887	79.64	NA	ASAP:ABE-0003309|UniProtKB/Swiss-Prot:P38134|ECOCYC:EG11826|EcoGene:EG11826|GeneID:947409
gi|16128947	NP_415501.1	etk	cryptic autophosphorylating protein tyrosine kinase Etk	ASTAYSYGYNYYGYSySEKE	Y16(Phospho)	143.703	72.97	3.87306	ASAP:ABE-0003309|UniProtKB/Swiss-Prot:P38134|ECOCYC:EG11826|EcoGene:EG11826|GeneID:947409
gi|16128947	NP_415501.1	etk	cryptic autophosphorylating protein tyrosine kinase Etk	ASTAYSyGYNYYGYSYSEKE	Y7(Phospho)	130.887	79.52	3.60823	ASAP:ABE-0003309|UniProtKB/Swiss-Prot:P38134|ECOCYC:EG11826|EcoGene:EG11826|GeneID:947409
gi|16128947	NP_415501.1	etk	cryptic autophosphorylating protein tyrosine kinase Etk	ASTAYSYGyNYYGYSYSEKE	Y9(Phospho)	154.453	79.66	NA	ASAP:ABE-0003309|UniProtKB/Swiss-Prot:P38134|ECOCYC:EG11826|EcoGene:EG11826|GeneID:947409
gi|16130826	NP_417400.1	fbaA	fructose-bisphosphate aldolase, class II	ANEAyLQGQLGNPKGEDQPNKK	Y5(Phospho)	118.575	54.71	3.96887	ASAP:ABE-0009600|UniProtKB/Swiss-Prot:P0AB71|ECOCYC:EG10282|EcoGene:EG10282|GeneID:947415
gi|90111385	NP_416600.4	fbaB	fructose-bisphosphate aldolase class I	AINYGyTDDRVYSK	Y6(Phospho)	157.489	64.18	3.49645	ASAP:ABE-0006941|UniProtKB/Swiss-Prot:P0A991|ECOCYC:G7129|EcoGene:EG14062|GeneID:946632
gi|16132054	NP_418653.1	fbp	fructose-1,6-bisphosphatase I	GGIYLyPSTASHPDGK	Y6(Phospho)	72.4223	31.2	2.50172	ASAP:ABE-0013842|UniProtKB/Swiss-Prot:P0A993|ECOCYC:EG10283|EcoGene:EG10283|GeneID:948753
gi|16131731	NP_418327.1	fdhE	formate dehydrogenase formation protein	FAALIAHAQEVVLyDHPLEMDLTAR	Y14(Phospho)	83.7479	33.61	4.67616	ASAP:ABE-0012703|UniProtKB/Swiss-Prot:P13024|ECOCYC:EG10284|EcoGene:EG10284|GeneID:948384
gi|16130450	NP_417020.1	fdx	[2Fe-2S] ferredoxin	VTDEDLVVEIPRyTINHAR	Y13(Phospho)	0	84.27	3.41454	ASAP:ABE-0008311|UniProtKB/Swiss-Prot:P0A9R4|ECOCYC:EG11328|EcoGene:EG11328|GeneID:947160
gi|16131978	NP_418577.1	frdB	fumarate reductase (anaerobic), Fe-S subunit	MAQLNSQNGVWScTFVGycSEVcPK	Y18(Phospho)	55.1964	NA	4.33554	ASAP:ABE-0013602|UniProtKB/Swiss-Prot:P0AC47|ECOCYC:EG10331|EcoGene:EG10331|GeneID:948666
gi|16128165	NP_414714.1	frr	ribosome recycling factor	ASPSLLDGIVVEyYGTPTPLR	Y13(Phospho)	142.076	86.5	4.18814	ASAP:ABE-0000588|UniProtKB/Swiss-Prot:P0A805|ECOCYC:EG10335|EcoGene:EG10335|GeneID:946122
gi|16128165	NP_414714.1	frr	ribosome recycling factor	ASPSLLDGIVVEYyGTPTPLR	Y14(Phospho)	205.282	85.67	2.48742	ASAP:ABE-0000588|UniProtKB/Swiss-Prot:P0A805|ECOCYC:EG10335|EcoGene:EG10335|GeneID:946122
gi|16128087	NP_414636.1	ftsA	ATP-binding cell division protein involved in recruitment of FtsK to Z ring	VLHVIPQEYAIDyQEGIKNPVGLSGVR	Y13(Phospho)	56.0509	40.78	3.66717	ASAP:ABE-0000331|UniProtKB/Swiss-Prot:P0ABH0|ECOCYC:EG10339|EcoGene:EG10339|GeneID:944778
gi|16128857	NP_415410.1	ftsK	DNA translocase at septal ring sorting daughter chromsomes	sQEyIEDKEVTLTK	Y4(Phospho)	214.359	64.64	NA	ASAP:ABE-0003027|UniProtKB/Swiss-Prot:P46889|ECOCYC:G6464|EcoGene:EG13226|GeneID:945102
gi|16129570	NP_416129.1	fumA	fumarate hydratase (fumarase A), aerobic Class I	LASAKYyDELPTEGNEHGQAFR	Y7(Phospho)	74.5255	NA	4.32741	ASAP:ABE-0005392|UniProtKB/Swiss-Prot:P0AC33|ECOCYC:EG10356|EcoGene:EG10356|GeneID:946826
gi|16131948	NP_418546.1	fumB	anaerobic class I fumarate hydratase (fumarase B)	LASAHyYDELPTEGNEHGQAFR	Y6(Phospho)	84.2419	46.08	5.31865	ASAP:ABE-0013501|UniProtKB/Swiss-Prot:P14407|ECOCYC:EG10357|EcoGene:EG10357|GeneID:948642
gi|16129733	NP_416293.1	gapA	glyceraldehyde-3-phosphate dehydrogenase A	GANFDKyAGQDIVSNAScTTNcLAPLAK	Y7(Phospho)	73.075	56.2	3.75182	ASAP:ABE-0005920|UniProtKB/Swiss-Prot:P0A9B2|ECOCYC:EG10367|EcoGene:EG10367|GeneID:947679
gi|16129733	NP_416293.1	gapA	glyceraldehyde-3-phosphate dehydrogenase A	LVSWYDNETGySNK	Y11(Phospho)	68.9709	NA	2.7994	ASAP:ABE-0005920|UniProtKB/Swiss-Prot:P0A9B2|ECOCYC:EG10367|EcoGene:EG10367|GeneID:947679
gi|16129733	NP_416293.1	gapA	glyceraldehyde-3-phosphate dehydrogenase A	LVSWyDNETGYSNK	Y5(Phospho)	79.4245	32.85	3.34175	ASAP:ABE-0005920|UniProtKB/Swiss-Prot:P0A9B2|ECOCYC:EG10367|EcoGene:EG10367|GeneID:947679
gi|16130032	NP_416597.1	gatA	galactitol-specific enzyme IIA component of PTS	SSAIyLLRPTNK	Y5(Phospho)	258.1	63.97	3.53062	ASAP:ABE-0006932|UniProtKB/Swiss-Prot:P69828|ECOCYC:EG12414|EcoGene:EG12414|GeneID:946633
gi|16130031	NP_416596.1	gatB	galactitol-specific enzyme IIB component of PTS	VNEIETyMDGVHLIcTTAK	Y7(Phospho)	210.779	103.2	5.60763	ASAP:ABE-0006930|UniProtKB/Swiss-Prot:P37188|ECOCYC:EG12415|EcoGene:EG12415|GeneID:946610
gi|90111384	NP_416599.2	gatY	D-tagatose 1,6-bisphosphate aldolase 2, catalytic subunit	NAFSQALKNyLTEHPEATDPR	Y10(Phospho)	90.4099	NA	3.03782	ASAP:ABE-0006938|UniProtKB/Swiss-Prot:P37192|ECOCYC:EG12419|EcoGene:EG12419|GeneID:946636
gi|90111384	NP_416599.2	gatY	D-tagatose 1,6-bisphosphate aldolase 2, catalytic subunit	NYLTEHPEATDPRDyLQSAK	Y15(Phospho)	142.092	27.67	3.99582	ASAP:ABE-0006938|UniProtKB/Swiss-Prot:P37192|ECOCYC:EG12419|EcoGene:EG12419|GeneID:946636
gi|90111384	NP_416599.2	gatY	D-tagatose 1,6-bisphosphate aldolase 2, catalytic subunit	QyHHPLAIHLDHHTK	Y2(Phospho)	104.257	NA	3.41844	ASAP:ABE-0006938|UniProtKB/Swiss-Prot:P37192|ECOCYC:EG12419|EcoGene:EG12419|GeneID:946636
gi|16130033	NP_416598.1	gatZ	D-tagatose 1,6-bisphosphate aldolase 2, subunit	IRyYWPHSR	Y3(Phospho)	175.403	NA	2.68423	ASAP:ABE-0006934|UniProtKB/Swiss-Prot:P37191|ECOCYC:G7128|EcoGene:EG12418|GeneID:946641
gi|16130033	NP_416598.1	gatZ	D-tagatose 1,6-bisphosphate aldolase 2, subunit	KVLIEATSNQVNQFGGyTGMTPADFR	Y17(Phospho)	239.839	115.19	6.75969	ASAP:ABE-0006934|UniProtKB/Swiss-Prot:P37191|ECOCYC:G7128|EcoGene:EG12418|GeneID:946641
gi|16130033	NP_416598.1	gatZ	D-tagatose 1,6-bisphosphate aldolase 2, subunit	MVyEAHSTDYQTR	Y3(Phospho)	143.963	38.74	2.79592	ASAP:ABE-0006934|UniProtKB/Swiss-Prot:P37191|ECOCYC:G7128|EcoGene:EG12418|GeneID:946641
gi|16130033	NP_416598.1	gatZ	D-tagatose 1,6-bisphosphate aldolase 2, subunit	YyWPHSR	Y2(Phospho)	129.934	35.74	NA	ASAP:ABE-0006934|UniProtKB/Swiss-Prot:P37191|ECOCYC:G7128|EcoGene:EG12418|GeneID:946641
gi|16129976	NP_416540.1	glf	UDP-galactopyranose mutase, FAD/NAD(P)-binding	VGDEPYyPVNDNK	Y7(Phospho)	86.0368	27.46	2.72737	ASAP:ABE-0006755|UniProtKB/Swiss-Prot:P37747|ECOCYC:EG11981|EcoGene:EG11981|GeneID:945235
gi|16129976	NP_416540.1	glf	UDP-galactopyranose mutase, FAD/NAD(P)-binding	YYDMHQVISAALyQVK	Y13(Phospho)	107.281	31.68	3.30626	ASAP:ABE-0006755|UniProtKB/Swiss-Prot:P37747|ECOCYC:EG11981|EcoGene:EG11981|GeneID:945235
gi|16131710	NP_418306.1	glnA	glutamine synthetase	IHPGEAMDKNLyDLPPEEAK	Y12(Phospho)	246.784	59.11	4.35051	ASAP:ABE-0012640|UniProtKB/Swiss-Prot:P0A9C5|ECOCYC:EG10383|EcoGene:EG10383|GeneID:948370
gi|16130478	NP_417048.1	glnB	regulatory protein P-II for glutamine synthetase	GAEymVDFLPK	Y4(Phospho)	307.062	72.98	3.21567	ASAP:ABE-0008398|UniProtKB/Swiss-Prot:P0A9Z1|ECOCYC:EG10384|EcoGene:EG10384|GeneID:947016
gi|16128435	NP_414984.1	glnK	nitrogen assimilation regulatory protein	GAEySVNFLPK	Y4(Phospho)	141.191	73.56	3.40395	ASAP:ABE-0001562|UniProtKB/Swiss-Prot:P0AC55|ECOCYC:EG12191|EcoGene:EG12191|GeneID:945087
gi|16131300	NP_417884.1	glpD	sn-glycerol-3-phosphate dehydrogenase, aerobic, FAD/NAD(P)-binding	yLEHYEFR	Y1(Phospho)		MaxquantScore124.3		ASAP:ABE-0011191|UniProtKB/Swiss-Prot:P13035|ECOCYC:EG10394|EcoGene:EG10394|GeneID:947934
gi|16131764	NP_418361.1	glpK	glycerol kinase	LINDAYDSEyFATK	Y10(Phospho)	171.616	41.66	2.66178	ASAP:ABE-0012825|UniProtKB/Swiss-Prot:P0A6F3|ECOCYC:EG10398|EcoGene:EG10398|GeneID:948423
gi|16131764	NP_418361.1	glpK	glycerol kinase	LINDAyDSEYFATK	Y6(Phospho)	108.727	58.96	3.43384	ASAP:ABE-0012825|UniProtKB/Swiss-Prot:P0A6F3|ECOCYC:EG10398|EcoGene:EG10398|GeneID:948423
gi|16131764	NP_418361.1	glpK	glycerol kinase	NTyGTGcFMLMNTGEK	Y3(Phospho)	122.863	43.86	3.27013	ASAP:ABE-0012825|UniProtKB/Swiss-Prot:P0A6F3|ECOCYC:EG10398|EcoGene:EG10398|GeneID:948423
gi|16130476	NP_417046.1	glyA	serine hydroxymethyltransferase	VMQAQGSQLTNKYAEGyPGK	Y17(Phospho)	92.0594	67.02	NA	ASAP:ABE-0008389|UniProtKB/Swiss-Prot:P0A825|ECOCYC:EG10408|EcoGene:EG10408|GeneID:947022
gi|16130476	NP_417046.1	glyA	serine hydroxymethyltransferase	VMQAQGSQLTNKyAEGYPGKR	Y13(Phospho)	264.577	165.39	6.58715	ASAP:ABE-0008389|UniProtKB/Swiss-Prot:P0A825|ECOCYC:EG10408|EcoGene:EG10408|GeneID:947022
gi|16131430	NP_418016.1	glyS	glycine tRNA synthetase, beta subunit	DKLEPyFTEGR	Y6(Phospho)	120.923	44.22	2.86009	ASAP:ABE-0011624|UniProtKB/Swiss-Prot:P00961|ECOCYC:EG10410|EcoGene:EG10410|GeneID:948080
gi|16128723	NP_415276.1	gpmA	phosphoglyceromutase 1	HyGALQGLNK	Y2(Phospho)	141.719	43.14	2.9025	ASAP:ABE-0002563|UniProtKB/Swiss-Prot:P62707|ECOCYC:EG11699|EcoGene:EG11699|GeneID:945068
gi|16128224	NP_414773.1	gpt	guanine-hypoxanthine phosphoribosyltransferase	HVDTVcISSyDHDNQR	Y10(Phospho)	203.169	53.35	3.59871	ASAP:ABE-0000814|UniProtKB/Swiss-Prot:P0A9M5|ECOCYC:EG10414|EcoGene:EG10414|GeneID:944817
gi|16131968	NP_418567.1	groL	Cpn60 chaperonin GroEL, large subunit of GroESL	QqIEEATSDyDREKLQER	Y10(Phospho)	0	78.71	4.34734	ASAP:ABE-0013568|UniProtKB/Swiss-Prot:P0A6F5|ECOCYC:EG10599|EcoGene:EG10599|GeneID:948665
gi|16131967	NP_418566.1	groS	Cpn10 chaperonin GroES, small subunit of GroESL	VGDIVIFNDGyGVK	Y11(Phospho)	241.772	71.58	3.36218	ASAP:ABE-0013566|UniProtKB/Swiss-Prot:P0A6F9|ECOCYC:EG10600|EcoGene:EG10600|GeneID:948655
gi|16129027	NP_415582.1	grxB	glutaredoxin 2 (Grx2)	LYIYDHcPycLK	Y9(Phospho)	168.008	54.28	3.05646	ASAP:ABE-0003615|UniProtKB/Swiss-Prot:P0AC59|ECOCYC:EG12688|EcoGene:EG12688|GeneID:946926
gi|16129612	NP_416171.1	grxD	glutaredoxin-4	FAyVDILQNPDIR	Y3(Phospho)	164.829	48.46	3.31086	ASAP:ABE-0005527|UniProtKB/Swiss-Prot:P0AC69|ECOCYC:EG12181|EcoGene:EG12181|GeneID:946169
gi|16129198	NP_415753.1	hns	global DNA-binding transcriptional dual regulator H-NS	KLQQyREMLIADGIDPNELLNSLAAVK	Y5(Phospho)	340.079	75.94	6.66202	ASAP:ABE-0004152|UniProtKB/Swiss-Prot:P0ACF8|ECOCYC:EG10457|EcoGene:EG10457|GeneID:945829
gi|16129198	NP_415753.1	hns	global DNA-binding transcriptional dual regulator H-NS	LQQyREMLIADGIDPNELLNSLAAVK	Y4(Phospho)	79.2129	57.97	5.88759	ASAP:ABE-0004152|UniProtKB/Swiss-Prot:P0ACF8|ECOCYC:EG10457|EcoGene:EG10457|GeneID:945829
gi|16128457	NP_415006.1	htpG	molecular chaperone HSP90 family	ALSNPDLyEGDGELR	Y8(Phospho)	115.783	64.34	3.1616	ASAP:ABE-0001642|UniProtKB/Swiss-Prot:P0A6Z3|ECOCYC:EG10461|EcoGene:EG10461|GeneID:945099
gi|16129099	NP_415654.1	icd	isocitrate dehydrogenase specific for NADP+	TVTyDFER	Y4(Phospho)	86.8701	30.29	NA	ASAP:ABE-0003823|UniProtKB/Swiss-Prot:P08200|ECOCYC:EG10489|EcoGene:EG10489|GeneID:945702
gi|16128851	NP_415404.1	infA	translation initiation factor IF-1	ILTGDKVTVELTPyDLSK	Y14(Phospho)	160.582	45.33	3.79315	ASAP:ABE-0003005|UniProtKB/Swiss-Prot:P69222|ECOCYC:EG10504|EcoGene:EG10504|GeneID:945500
gi|16129476	NP_416034.1	lsrF	putative autoinducer-2 (AI-2) aldolase	IAAEMGAQIIKTyYVEK	Y13(Phospho)	217.342	86.33	4.82845	ASAP:ABE-0005065|UniProtKB/Swiss-Prot:P76143|ECOCYC:G6804|EcoGene:EG13810|GeneID:946071
gi|16130599	NP_417172.1	luxS	S-ribosylhomocysteine lyase	VQDQNQIPELNVyQcGTYQMHSLQEAQDIAR	Y13(Phospho)	16.8317	41.34	3.80289	ASAP:ABE-0008842|UniProtKB/Swiss-Prot:P45578|ECOCYC:EG12712|EcoGene:EG12712|GeneID:947168
gi|16128161	NP_414710.1	map	methionine aminopeptidase	IcNDYIVNEQHAVSAcLGyHGYPK	Y19(Phospho)	156.612	46.67	2.88745	ASAP:ABE-0000571|UniProtKB/Swiss-Prot:P0AE18|ECOCYC:EG10570|EcoGene:EG10570|GeneID:947882
gi|16128161	NP_414710.1	map	methionine aminopeptidase	IcNDYIVNEQHAVSAcLGYHGyPK	Y22(Phospho)	29.1365	NA	4.91079	ASAP:ABE-0000571|UniProtKB/Swiss-Prot:P0AE18|ECOCYC:EG10570|EcoGene:EG10570|GeneID:947882
gi|16130324	NP_416893.1	mntH	manganese/divalent cation transporter	MTNyRVESSSGR	Y4(Phospho)	104.111	35.35	2.4517	ASAP:ABE-0007889|UniProtKB/Swiss-Prot:P0A769|ECOCYC:G7254|EcoGene:EG14157|GeneID:946899
gi|90111564	NP_417717.2	mreB	cell wall structural complex MreBCD, actin-like component MreB	IKHEIGSAyPGDEVR	Y9(Phospho)	174.774	25.31	NA	ASAP:ABE-0010661|UniProtKB/Swiss-Prot:P0A9X4|ECOCYC:EG10608|EcoGene:EG10608|GeneID:948588
gi|90111746	NP_418807.4	nadR	bifunctional DNA-binding transcriptional repressor/ NMN adenylyltransferase	TAIKQQGcTLQqVADASGMtKGyLSqLLNAK	T20(Phospho)Y23(Phospho)	5.35972	NA	4.21838	ASAP:ABE-0014397|UniProtKB/Swiss-Prot:P27278|ECOCYC:EG11335|EcoGene:EG11335|GeneID:948911
gi|16128651	NP_415201.1	nagD	ribonucleotide monophosphatase	AAyFVANGAR	Y3(Phospho)	120.717	33.73	NA	ASAP:ABE-0002296|UniProtKB/Swiss-Prot:P0AF24|ECOCYC:EG10634|EcoGene:EG10634|GeneID:945283
gi|16128651	NP_415201.1	nagD	ribonucleotide monophosphatase	GFyPAcGALcAGIEK	Y3(Phospho)	229.205	69.45	3.24634	ASAP:ABE-0002296|UniProtKB/Swiss-Prot:P0AF24|ECOCYC:EG10634|EcoGene:EG10634|GeneID:945283
gi|16130443	NP_417013.1	ndk	multifunctional nucleoside diphosphate kinase and apyrimidinic endonuclease and 3'-phosphodiesterase	ADyADSLTENGTHGSDSVESAAR	Y3(Phospho)	42.0655	33.46	NA	ASAP:ABE-0008291|UniProtKB/Swiss-Prot:P0A763|ECOCYC:EG10650|EcoGene:EG10650|GeneID:945611
gi|16131290	NP_417873.1	nfuA	iron-sulfur cluster scaffold protein F	DLTEHQRGEHSyY	Y13(Phospho)		MaxquantScore76.655		ASAP:ABE-0011144|UniProtKB/Swiss-Prot:P63020|ECOCYC:G7748|EcoGene:EG12935|GeneID:947925
gi|16129204	NP_415759.1	oppA	oligopeptide ABC transporter substrate-binding protein	AQGNMPAyGYTPPYTDGAK	Y8(Phospho)	112.599	35.34	3.33576	ASAP:ABE-0004172|UniProtKB/Swiss-Prot:P23843|ECOCYC:EG10674|EcoGene:EG10674|GeneID:945830
gi|16132194	NP_418793.1	osmY	hyperosmotically inducible periplasmic protein	isKTLLAVMLTSAVATGSAyAEnnAqTTNESAGQKVDSSMNK	S2(Phospho)Y20(Phospho)	41.8831	32.31	NA	ASAP:ABE-0014348|UniProtKB/Swiss-Prot:P0AFH8|ECOCYC:EG11391|EcoGene:EG11391|GeneID:948895
gi|16131280	NP_417862.1	pck	phosphoenolpyruvate carboxykinase	MQLIGGTWyGGEMKK	Y9(Phospho)	146.066	77.3	5.08882	ASAP:ABE-0011106|UniProtKB/Swiss-Prot:P22259|ECOCYC:EG10688|EcoGene:EG10688|GeneID:945667
gi|16130255	NP_416823.1	pdxB	erythronate-4-phosphate dehydrogenase	KVDIGTSHIAGyTLEGK	Y12(Phospho)	198.753	50.35	4.27798	ASAP:ABE-0007663|UniProtKB/Swiss-Prot:P05459|ECOCYC:G0-9461|EcoGene:EG10692|GeneID:946785
gi|90111453	NP_417018.4	pepB	aminopeptidase B	AVDLISNVAGDRVTyR	Y15(Phospho)	87.0149	41.08	3.2363	ASAP:ABE-0008305|UniProtKB/Swiss-Prot:P37095|ECOCYC:EG12310|EcoGene:EG12310|GeneID:948766
gi|16131847	NP_418445.1	pepE	(alpha)-aspartyl dipeptidase	RSAVFIPFAGVTQTWDDyTAK	Y18(Phospho)	369.296	84.62	6.44054	ASAP:ABE-0013146|UniProtKB/Swiss-Prot:P0A7C6|ECOCYC:EG11920|EcoGene:EG11920|GeneID:948520
gi|16128870	NP_415423.1	pflB	pyruvate formate lyase I	SEPIKGDVLNyDEVMER	Y11(Phospho)	127.167	53.36	3.48923	ASAP:ABE-0003071|UniProtKB/Swiss-Prot:P09373|ECOCYC:EG10701|EcoGene:EG10701|GeneID:945514
gi|16129093	NP_415648.1	phoP	DNA-binding response regulator in two-component regulatory system with PhoQ	ESWQDKVEVLSAGADDyVTKPFHIEEVMAR	Y17(Phospho)	11.7216	41.75	6.1719	ASAP:ABE-0003807|UniProtKB/Swiss-Prot:P23836|ECOCYC:EG10731|EcoGene:EG10731|GeneID:945697
gi|16131794	NP_418391.1	ppc	phosphoenolpyruvate carboxylase	MNEQySALR	Y5(Phospho)		MaxquantScore73.703		ASAP:ABE-0012950|UniProtKB/Swiss-Prot:P00864|ECOCYC:EG10756|EcoGene:EG10756|GeneID:948457
gi|49176156	YP_026161.1	proQ	RNA chaperone	yLYGVKPGATR	Y1(Phospho)	113.497	36.45	NA	ASAP:ABE-0006092|UniProtKB/Swiss-Prot:P45577|ECOCYC:EG12866|EcoGene:EG12866|GeneID:948950
gi|49176156	YP_026161.1	proQ	RNA chaperone	YLyGVKPGATR	Y3(Phospho)	128.419	NA	2.80995	ASAP:ABE-0006092|UniProtKB/Swiss-Prot:P45577|ECOCYC:EG12866|EcoGene:EG12866|GeneID:948950
gi|16128187	NP_414736.1	proS	prolyl-tRNA synthetase	VVAAAIEQNyDER	Y10(Phospho)	141.803	43.05	2.7392	ASAP:ABE-0000657|UniProtKB/Swiss-Prot:P16659|ECOCYC:EG10770|EcoGene:EG10770|GeneID:949116
gi|16130593	NP_417165.1	proX	glycine betaine transporter ligand binding protein	FyRExVFVnGAAQGYLIDKK*	Y2(Phospho)	145.022	27.35	NA	ASAP:ABE-0008818|UniProtKB/Swiss-Prot:P0AFM2|ECOCYC:EG10773|EcoGene:EG10773|GeneID:947165
gi|16129170	NP_415725.1	prs	phosphoribosylpyrophosphate synthase	LyTSLGDAAVGR	Y2(Phospho)	168.265	67.33	NA	ASAP:ABE-0004054|UniProtKB/Swiss-Prot:P0A717|ECOCYC:EG10774|EcoGene:EG10774|GeneID:945772
gi|16130342	NP_416911.1	ptsI	PEP-protein phosphotransferase of PTS system (enzyme I)	HMTADAAAHEVIEGQASALEELDDEyLKER	Y26(Phospho)	110.801	94.52	8.29482	ASAP:ABE-0007967|UniProtKB/Swiss-Prot:P08839|ECOCYC:EG10789|EcoGene:EG10789|GeneID:946879
gi|16129094	NP_415649.1	purB	adenylosuccinate lyase	TARDEVILPyWR	Y10(Phospho)	118.844	NA	3.0534	ASAP:ABE-0003810|UniProtKB/Swiss-Prot:P0AB89|ECOCYC:EG11314|EcoGene:EG11314|GeneID:945695
gi|16130687	NP_417260.1	pyrG	CTP synthetase	SQGLDDyIcKR	Y7(Phospho)	114.273	36.78	NA	ASAP:ABE-0009112|UniProtKB/Swiss-Prot:P0A7E5|ECOCYC:EG10810|EcoGene:EG10810|GeneID:946116
gi|16129310	NP_415865.1	recT	DNA recombinase	nVQLIIGyRGmIDLAR	Y8(Phospho)	24.6564	NA	2.41177	ASAP:ABE-0004529|UniProtKB/Swiss-Prot:P33228|ECOCYC:EG11899|EcoGene:EG11899|GeneID:945917
gi|16131491	NP_418077.1	rfaF	ADP-heptose:LPS heptosyltransferase II WaaF	KGDAAEGyHQSLIDITPQR	Y8(Phospho)	177.973	55.71	4.13544	ASAP:ABE-0011845|UniProtKB/Swiss-Prot:P37692|ECOCYC:EG12210|EcoGene:EG12210|GeneID:948135
gi|16129979	NP_416543.1	rfbA	dTDP-glucose pyrophosphorylase	NNYGQYLyK	Y8(Phospho)		MaxquantScore78.191		ASAP:ABE-0006762|UniProtKB/Swiss-Prot:P37744|ECOCYC:EG11978|EcoGene:EG11978|GeneID:945154
gi|16131189	NP_417769.1	rplN	50S ribosomal subunit protein L14	yAGVGDIIKItIK	Y1(Phospho)T11(Phospho)	20.0411	NA	2.8751	ASAP:ABE-0010837|UniProtKB/Swiss-Prot:P0ADY3|ECOCYC:EG10875|EcoGene:EG10875|GeneID:947809
gi|16129052	NP_415607.1	rpmF	50S ribosomal subunit protein L32	HHITADGyYR	Y8(Phospho)	146.273	30.8	NA	ASAP:ABE-0003686|UniProtKB/Swiss-Prot:P0A7N4|ECOCYC:EG10890|EcoGene:EG10890|GeneID:945657
gi|16131174	NP_417754.1	rpoA	RNA polymerase, alpha subunit	IAyNVEAAR	Y3(Phospho)	141.23	49.91	2.49639	ASAP:ABE-0010802|UniProtKB/Swiss-Prot:P0A7Z4|ECOCYC:EG10893|EcoGene:EG10893|GeneID:947794
gi|16128878	NP_415431.1	rpsA	30S ribosomal subunit protein S1	HEAWITLEKAyEDAETVTGVINGK	Y11(Phospho)	223.734	46.27	3.97912	ASAP:ABE-0003104|UniProtKB/Swiss-Prot:P0AG67|ECOCYC:EG10900|EcoGene:EG10900|GeneID:945536
gi|16128874	NP_415427.1	serC	3-phosphoserine/phosphohydroxythreonine aminotransferase	TTADYVDAGyWAASAIK	Y10(Phospho)	119.78	33.17	NA	ASAP:ABE-0003093|UniProtKB/Swiss-Prot:P23721|ECOCYC:EG10946|EcoGene:EG10946|GeneID:945527
gi|16128063	NP_414611.1	sgrR	DNA-binding transcriptional dual regulator	LEEGCyYLLFDSR	Y6(Phospho)		MaxquantScore69.884		ASAP:ABE-0000251|UniProtKB/Swiss-Prot:P33595|ECOCYC:EG12094|EcoGene:EG12094|GeneID:944788
gi|16128063	NP_414611.1	sgrR	DNA-binding transcriptional dual regulator	VLyYRPLR	Y3(Phospho)		MaxquantScore89.676		ASAP:ABE-0000251|UniProtKB/Swiss-Prot:P33595|ECOCYC:EG12094|EcoGene:EG12094|GeneID:944788
gi|16128703	NP_415256.1	sucC	succinyl-CoA synthetase, beta subunit	LVTyQTDANGQPVNQILVEAATDIAK	Y4(Phospho)	198.239	115.99	3.96874	ASAP:ABE-0002483|UniProtKB/Swiss-Prot:P0A836|ECOCYC:EG10981|EcoGene:EG10981|GeneID:945312
gi|16128703	NP_415256.1	sucC	succinyl-CoA synthetase, beta subunit	YGLPAPVGyAcTTPR	Y9(Phospho)	113.735	36.63	2.69716	ASAP:ABE-0002483|UniProtKB/Swiss-Prot:P0A836|ECOCYC:EG10981|EcoGene:EG10981|GeneID:945312
gi|16128421	NP_414970.1	tig	peptidyl-prolyl cis/trans isomerase (trigger factor)	GLIEEMASAyEDPKEVIEFYSK	Y10(Phospho)	161.274	50.92	2.8542	ASAP:ABE-0001511|UniProtKB/Swiss-Prot:P0A850|ECOCYC:EG11003|EcoGene:EG11003|GeneID:945081
gi|90111643	NP_418164.4	tnaA	tryptophanase/L-cysteine desulfhydrase, PLP-dependent	AMySIAK	Y3(Phospho)	174.095	18.5	NA	ASAP:ABE-0012133|UniProtKB/Swiss-Prot:P0A853|ECOCYC:EG11005|EcoGene:EG11005|GeneID:948221
gi|90111643	NP_418164.4	tnaA	tryptophanase/L-cysteine desulfhydrase, PLP-dependent	EAFDTGVRyDFKGNFDLEGLER	Y9(Phospho)	270.201	118.58	5.16498	ASAP:ABE-0012133|UniProtKB/Swiss-Prot:P0A853|ECOCYC:EG11005|EcoGene:EG11005|GeneID:948221
gi|90111643	NP_418164.4	tnaA	tryptophanase/L-cysteine desulfhydrase, PLP-dependent	ETyKYADMLAMSAK	Y3(Phospho)	121.717	NA	2.84694	ASAP:ABE-0012133|UniProtKB/Swiss-Prot:P0A853|ECOCYC:EG11005|EcoGene:EG11005|GeneID:948221
gi|90111643	NP_418164.4	tnaA	tryptophanase/L-cysteine desulfhydrase, PLP-dependent	ETYKyADMLAMSAK	Y5(Phospho)	171.811	67	2.84775	ASAP:ABE-0012133|UniProtKB/Swiss-Prot:P0A853|ECOCYC:EG11005|EcoGene:EG11005|GeneID:948221
gi|90111643	NP_418164.4	tnaA	tryptophanase/L-cysteine desulfhydrase, PLP-dependent	FAENAyFIK	Y6(Phospho)	145.835	54.58	NA	ASAP:ABE-0012133|UniProtKB/Swiss-Prot:P0A853|ECOCYC:EG11005|EcoGene:EG11005|GeneID:948221
gi|90111643	NP_418164.4	tnaA	tryptophanase/L-cysteine desulfhydrase, PLP-dependent	GLTFTyEPK	Y6(Phospho)	171.626	38.25	NA	ASAP:ABE-0012133|UniProtKB/Swiss-Prot:P0A853|ECOCYC:EG11005|EcoGene:EG11005|GeneID:948221
gi|90111643	NP_418164.4	tnaA	tryptophanase/L-cysteine desulfhydrase, PLP-dependent	LLPHIPADQFPAqALAcELyK	Y20(Phospho)	271.792	43.53	3.71706	ASAP:ABE-0012133|UniProtKB/Swiss-Prot:P0A853|ECOCYC:EG11005|EcoGene:EG11005|GeneID:948221
gi|90111643	NP_418164.4	tnaA	tryptophanase/L-cysteine desulfhydrase, PLP-dependent	MVAFSNyFFDTTQGHSQINGcTVR	Y7(Phospho)	127.35	85.64	6.70112	ASAP:ABE-0012133|UniProtKB/Swiss-Prot:P0A853|ECOCYC:EG11005|EcoGene:EG11005|GeneID:948221
gi|90111643	NP_418164.4	tnaA	tryptophanase/L-cysteine desulfhydrase, PLP-dependent	NIFGyQYTIPTHQGR	Y5(Phospho)	273.357	71.73	3.39343	ASAP:ABE-0012133|UniProtKB/Swiss-Prot:P0A853|ECOCYC:EG11005|EcoGene:EG11005|GeneID:948221
gi|90111643	NP_418164.4	tnaA	tryptophanase/L-cysteine desulfhydrase, PLP-dependent	NIFGYQyTIPTHQGR	Y7(Phospho)	164.487	79.68	2.97733	ASAP:ABE-0012133|UniProtKB/Swiss-Prot:P0A853|ECOCYC:EG11005|EcoGene:EG11005|GeneID:948221
gi|90111643	NP_418164.4	tnaA	tryptophanase/L-cysteine desulfhydrase, PLP-dependent	SyYALAESVK	Y2(Phospho)	187.885	54.52	3.55447	ASAP:ABE-0012133|UniProtKB/Swiss-Prot:P0A853|ECOCYC:EG11005|EcoGene:EG11005|GeneID:948221
gi|90111643	NP_418164.4	tnaA	tryptophanase/L-cysteine desulfhydrase, PLP-dependent	SYyALAESVK	Y3(Phospho)	133.31	44.21	2.86378	ASAP:ABE-0012133|UniProtKB/Swiss-Prot:P0A853|ECOCYC:EG11005|EcoGene:EG11005|GeneID:948221
gi|90111643	NP_418164.4	tnaA	tryptophanase/L-cysteine desulfhydrase, PLP-dependent	TLcVVQEGFPTyGGLEGGAMER	Y12(Phospho)	137.46	46.95	3.78458	ASAP:ABE-0012133|UniProtKB/Swiss-Prot:P0A853|ECOCYC:EG11005|EcoGene:EG11005|GeneID:948221
gi|16131810	NP_418407.1	tufB	protein chain elongation factor EF-Tu (duplicate of tufA)	ELLSQyDFPGDDTPIVR	Y6(Phospho)	131.191	70.51	3.9345	ASAP:ABE-0013020|UniProtKB/Swiss-Prot:P0A6N1|ECOCYC:EG11037|EcoGene:EG11037|GeneID:948482
gi|16131810	NP_418407.1	tufB	protein chain elongation factor EF-Tu (duplicate of tufA)	FESEVyILSKDEGGR	Y6(Phospho)	124.363	50.74	3.12742	ASAP:ABE-0013020|UniProtKB/Swiss-Prot:P0A6N1|ECOCYC:EG11037|EcoGene:EG11037|GeneID:948482
gi|16131810	NP_418407.1	tufB	protein chain elongation factor EF-Tu (duplicate of tufA)	GITINTSHVEyDTPTR	Y11(Phospho)	150.071	76.25	3.47911	ASAP:ABE-0013020|UniProtKB/Swiss-Prot:P0A6N1|ECOCYC:EG11037|EcoGene:EG11037|GeneID:948482
gi|16131810	NP_418407.1	tufB	protein chain elongation factor EF-Tu (duplicate of tufA)	GYRPQFyFR	Y7(Phospho)	230.974	NA	2.93906	ASAP:ABE-0013020|UniProtKB/Swiss-Prot:P0A6N1|ECOCYC:EG11037|EcoGene:EG11037|GeneID:948482
gi|16131810	NP_418407.1	tufB	protein chain elongation factor EF-Tu (duplicate of tufA)	HYAHVDcPGHADyVK	Y13(Phospho)	336.9	76.2	6.87674	ASAP:ABE-0013020|UniProtKB/Swiss-Prot:P0A6N1|ECOCYC:EG11037|EcoGene:EG11037|GeneID:948482
gi|16131810	NP_418407.1	tufB	protein chain elongation factor EF-Tu (duplicate of tufA)	HyAHVDcPGHADYVK	Y2(Phospho)	25.6922	NA	3.29337	ASAP:ABE-0013020|UniProtKB/Swiss-Prot:P0A6N1|ECOCYC:EG11037|EcoGene:EG11037|GeneID:948482
gi|16131321	NP_417906.1	ugpQ	glycerophosphodiester phosphodiesterase, cytosolic	ILVyTVNKPQR	Y4(Phospho)	69.993	NA	2.60952	ASAP:ABE-0011264|UniProtKB/Swiss-Prot:P10908|ECOCYC:EG11050|EcoGene:EG11050|GeneID:947955
gi|16131367	NP_417952.1	uspA	universal stress global response regulator	AVSMARPyNAK	Y8(Phospho)	246.519	34.46	NA	ASAP:ABE-0011414|UniProtKB/Swiss-Prot:P0AED0|ECOCYC:EG11390|EcoGene:EG11390|GeneID:948007
gi|16129861	NP_416424.1	uvrY	DNA-binding response regulator in two-component regulatory system with BarA	VmQAGAAGyLSKGAAPQEVVSAIRSVySGQR	Y9(Phospho)Y27(Phospho)	0.82325	NA	3.48682	ASAP:ABE-0006373|UniProtKB/Swiss-Prot:P0AED5|ECOCYC:EG11140|EcoGene:EG11140|GeneID:946424
gi|90111377	NP_416564.4	wzc	protein-tyrosine kinase	ASAyQDYGYYEYEYK	Y4(Phospho)	210.516	68.29	3.20765	ASAP:ABE-0006819|UniProtKB/Swiss-Prot:P76387|ECOCYC:G7105|EcoGene:EG13568|GeneID:946567
gi|90111377	NP_416564.4	wzc	protein-tyrosine kinase	ASAYQDYGyYEYEYK	Y9(Phospho)	66.2834	NA	2.94082	ASAP:ABE-0006819|UniProtKB/Swiss-Prot:P76387|ECOCYC:G7105|EcoGene:EG13568|GeneID:946567
gi|16129703	NP_416263.1	xthA	exonuclease III	IIMAEIPSLLGNVTVINGyFPQGESR	Y19(Phospho)	150.953	90.73	4.44558	ASAP:ABE-0005829|UniProtKB/Swiss-Prot:P09030|ECOCYC:EG11073|EcoGene:EG11073|GeneID:946254
gi|16128156	NP_414705.1	yaeH	conserved protein, UPF0325 family	TVVADGVGQGyKEVQEISPNLR	Y11(Phospho)	170.788	35.24	3.35934	ASAP:ABE-0000556|UniProtKB/Swiss-Prot:P62768|ECOCYC:EG12336|EcoGene:EG12336|GeneID:947044
gi|90111142	NP_415025.4	ybbN	DnaK co-chaperone, thioredoxin-like protein	AIPTVyLFQNGQPVDGFQGPQPEEAIR	Y6(Phospho)	147.334	39.32	3.39102	ASAP:ABE-0001707|UniProtKB/Swiss-Prot:P77395|ECOCYC:G6268|EcoGene:EG13261|GeneID:947119
gi|16128675	NP_415228.1	ybfA	predicted protein	EyPAWLIFLRR	Y2(Phospho)	111.576	21.52	NA	ASAP:ABE-0002386|UniProtKB/Swiss-Prot:P0AAU2|ECOCYC:EG11521|EcoGene:EG11521|GeneID:947452
gi|16128788	NP_415341.1	ybiT	fused predicted transporter subunits of ABC superfamily: ATP-binding components	DRIyALPEMSEEDGYKVADLEVK	Y4(Phospho)	72.8527	NA	4.58081	ASAP:ABE-0002801|UniProtKB/Swiss-Prot:P0A9U3|ECOCYC:G6423|EcoGene:EG13325|GeneID:945440
gi|16128788	NP_415341.1	ybiT	fused predicted transporter subunits of ABC superfamily: ATP-binding components	IYALPEMSEEDGyKVADLEVK	Y13(Phospho)	114.513	43.93	4.06839	ASAP:ABE-0002801|UniProtKB/Swiss-Prot:P0A9U3|ECOCYC:G6423|EcoGene:EG13325|GeneID:945440
gi|16128788	NP_415341.1	ybiT	fused predicted transporter subunits of ABC superfamily: ATP-binding components	YGEMDGySAEAR	Y7(Phospho)	201.974	76.95	3.15329	ASAP:ABE-0002801|UniProtKB/Swiss-Prot:P0A9U3|ECOCYC:G6423|EcoGene:EG13325|GeneID:945440
gi|16129817	NP_416378.1	yebC	conserved protein, UPF0082 family	cGGNLGTDGSVAyLFSK	Y13(Phospho)	85.9859	39.5	2.63479	ASAP:ABE-0006219|UniProtKB/Swiss-Prot:P0A8A0|ECOCYC:EG11137|EcoGene:EG11137|GeneID:946379
gi|145698283	NP_416511.4	yeeX	conserved protein	GDYEDRVDDyIIKNAELSK	Y10(Phospho)	66.0378	43.03	4.85595	ASAP:ABE-0006663|UniProtKB/Swiss-Prot:P0A8M6|ECOCYC:G7087|EcoGene:EG13391|GeneID:946541
gi|16130122	NP_416689.1	yejH	predicted ATP-dependent DNA or RNA helicase	HGYLTPPERLDMPVVQyDFSRLqAQSNGLFSEADLnR	Y17(Phospho)	1.01254e-14	NA	3.2664	ASAP:ABE-0007228|UniProtKB/Swiss-Prot:P33919|ECOCYC:EG12045|EcoGene:EG12045|GeneID:945529
gi|16130438	NP_417008.1	yfgM	conserved protein, UPF0070 family	mEIyENENDQVEAVKR	Y4(Phospho)	213.39	77.15	4.28509	ASAP:ABE-0008274|UniProtKB/Swiss-Prot:P76576|ECOCYC:G7321|EcoGene:EG14209|GeneID:946981
gi|16130504	NP_417074.1	yfiD	autonomous glycyl radical cofactor	AGyAEDEVVAVSK	Y3(Phospho)	188.793	63.77	2.75704	ASAP:ABE-0008489|UniProtKB/Swiss-Prot:P68066|ECOCYC:EG11784|EcoGene:EG11784|GeneID:947068
gi|16130579	NP_417151.1	ygaU	predicted protein	QVYGNANLyNK	Y9(Phospho)	230.715	61.45	3.61164	ASAP:ABE-0008767|UniProtKB/Swiss-Prot:P0ADE6|ECOCYC:G7395|EcoGene:EG12675|GeneID:947144
gi|16131369	NP_417954.1	yhiQ	predicted SAM-dependent methyltransferase	LqLIHAsSLtALTDITPRPQVVyLDPMFPHKQKSALVK	S7(Phospho)T10(Phospho)Y23(Phospho)	0.333703	NA	5.17078	ASAP:ABE-0011419|UniProtKB/Swiss-Prot:P68567|ECOCYC:EG12233|EcoGene:EG12233|GeneID:948005
gi|145698334	NP_418301.3	yihA	GTP-binding protein required for normal cell division, EngB in EHEC	LVDLPGyGYAEVPEEMKR	Y7(Phospho)	181.018	72.62	NA	ASAP:ABE-0012623|UniProtKB/Swiss-Prot:P0A6P7|ECOCYC:EG11203|EcoGene:EG11203|GeneID:948358
gi|145698334	NP_418301.3	yihA	GTP-binding protein required for normal cell division, EngB in EHEC	LVDLPGYGyAEVPEEMKR	Y9(Phospho)	162.644	69.36	3.92426	ASAP:ABE-0012623|UniProtKB/Swiss-Prot:P0A6P7|ECOCYC:EG11203|EcoGene:EG11203|GeneID:948358
gi|90111711	NP_418664.2	yjgF	conserved protein, UPF0131 family	SKTIATENAPAAIGPyVQGVDLGnMIITSGQIPVNPK	Y16(Phospho)	146.802	29.18	NA	ASAP:ABE-0013886|UniProtKB/Swiss-Prot:P0AF93|ECOCYC:G7877|EcoGene:EG12524|GeneID:948771
gi|90111735	NP_418755.4	yjiM	predicted 2-hydroxyglutaryl-CoA dehydratase	TDKcPyFYFSDLVVGETTcDGK	Y6(Phospho)	35.9604	43.82	3.81853	ASAP:ABE-0014214|UniProtKB/Swiss-Prot:P39384|ECOCYC:G7932|EcoGene:EG12574|GeneID:945789
gi|90111735	NP_418755.4	yjiM	predicted 2-hydroxyglutaryl-CoA dehydratase	TDKcPYFyFSDLVVGETTcDGK	Y8(Phospho)	324.52	57.03	4.94102	ASAP:ABE-0014214|UniProtKB/Swiss-Prot:P39384|ECOCYC:G7932|EcoGene:EG12574|GeneID:945789
gi|90111739	NP_418774.2	yjiY	predicted inner membrane protein	LDPTRAtPAVINNDGLNyVPTnR	T7(Phospho)Y18(Phospho)	4.04077	NA	3.48184	ASAP:ABE-0014278|UniProtKB/Swiss-Prot:P39396|ECOCYC:G7942|EcoGene:EG12586|GeneID:948914
gi|16132208	NP_418808.1	yjjK	transporter subunits of ABC superfamily: ATP- and membrane binding components	RLDEVyALYADPDADFDKLAAEQGR	Y6(Phospho)	300.281	79.79	5.63264	ASAP:ABE-0014400|UniProtKB/Swiss-Prot:P0A9W3|ECOCYC:EG12343|EcoGene:EG12343|GeneID:948909
gi|16130338	NP_416907.1	zipA	cell division protein involved in Z ring assembly	DDDSyDEDVEDDEGVGEVR	Y5(Phospho)	140.408	56.45	3.55886	ASAP:ABE-0007942|UniProtKB/Swiss-Prot:P77173|ECOCYC:G7258|EcoGene:EG14169|GeneID:946869
gi|16129811	NP_416372.1	znuC	zinc transporter subunit: ATP-binding component of ABC superfamily	GAEQLGIyR	Y8(Phospho)	132.105	38.82	2.36223	ASAP:ABE-0006198|UniProtKB/Swiss-Prot:P0A9X1|ECOCYC:G7018|EcoGene:EG13132|GeneID:946374
*X corresponds to either residues N, D or GG

## Sheet: 6
117 phosphotyrosine proteins identified in E. coli K12 strain MG1655
GI Accession	Protein accession	Gene	Protein name	Phosphotyrosine site
gi|16131841	NP_418439.1	aceA	isocitrate lyase	Y316
gi|16131840	NP_418438.1	aceB	malate synthase A	Y146,154
gi|16128588	NP_415138.1	ahpC	alkyl hydroperoxide reductase, C22 subunit	Y157
gi|90111619	NP_418045.4	aldB	aldehyde dehydrogenase B	Y15
gi|16128547	NP_415096.1	appY	DNA-binding global transcriptional activator	Y201
gi|16128650	NP_415200.1	asnB	asparagine synthetase B	Y314,440
gi|16128897	NP_415450.1	asnS	asparaginyl tRNA synthetase	Y332
gi|90111690	NP_418562.4	aspA	aspartate ammonia-lyase	Y22,146
gi|16131600	NP_418188.1	atpD	F1 sector of membrane-bound ATP synthase, beta subunit	Y174
gi|16128296	NP_414845.1	betA	choline dehydrogenase, a flavoprotein	Y544
gi|145698325	NP_418007.3	bisC	biotin sulfoxide reductase	Y115
gi|16129833	NP_416395.1	cheZ	phosphatase of chemotaxis regulator CheY	Y56,57
gi|16128322	NP_414871.1	codA	cytosine deaminase	Y208
gi|16128417	NP_414966.1	cyoA	cytochrome bo terminal oxidase subunit II	Y184
gi|16130671	NP_417244.1	cysJ	sulfite reductase, alpha subunit, flavoprotein	Y231
gi|16130349	NP_416919.1	cysU	sulfate/thiosulfate transporter subunit	Y125
gi|226524708	NP_415716.4	dhaM	dihydroxyacetone kinase subunite M-specific, PTS-like enzyme	Y357,364
gi|16128780	NP_415333.1	dps	Fe-binding and storage protein	Y16
gi|16131972	NP_418571.1	efp	elongation factor EF-P	Y4,5
gi|16130201	NP_416769.1	elaB	conserved protein	Y63
gi|16130686	NP_417259.1	eno	enolase	Y364
gi|16128947	NP_415501.1	etk	cryptic autophosphorylating protein tyrosine kinase Etk	Y713,715,717,722
gi|16130826	NP_417400.1	fbaA	fructose-bisphosphate aldolase, class II	Y310
gi|90111385	NP_416600.4	fbaB	fructose-bisphosphate aldolase class I	Y254
gi|16132054	NP_418653.1	fbp	fructose-1,6-bisphosphatase I	Y259
gi|16131731	NP_418327.1	fdhE	formate dehydrogenase formation protein	Y69
gi|16130450	NP_417020.1	fdx	[2Fe-2S] ferredoxin	Y103
gi|16131978	NP_418577.1	frdB	fumarate reductase (anaerobic), Fe-S subunit	Y210
gi|16128165	NP_414714.1	frr	ribosome recycling factor	Y44,45
gi|16128087	NP_414636.1	ftsA	ATP-binding cell division protein involved in recruitment of FtsK to Z ring	Y139
gi|16128857	NP_415410.1	ftsK	DNA translocase at septal ring sorting daughter chromsomes	Y5
gi|16129570	NP_416129.1	fumA	fumarate hydratase (fumarase A), aerobic Class I	Y253
gi|16131948	NP_418546.1	fumB	anaerobic class I fumarate hydratase (fumarase B)	Y252
gi|16129733	NP_416293.1	gapA	glyceraldehyde-3-phosphate dehydrogenase A	Y139,312,318
gi|16130032	NP_416597.1	gatA	galactitol-specific enzyme IIA component of PTS	Y74
gi|16130031	NP_416596.1	gatB	galactitol-specific enzyme IIB component of PTS	Y47
gi|90111384	NP_416599.2	gatY	D-tagatose 1,6-bisphosphate aldolase 2, catalytic subunit	Y73,246,259
gi|16130033	NP_416598.1	gatZ	D-tagatose 1,6-bisphosphate aldolase 2, subunit	Y56,254,351,352
gi|16129976	NP_416540.1	glf	UDP-galactopyranose mutase, FAD/NAD(P)-binding	Y311,358
gi|16131710	NP_418306.1	glnA	glutamine synthetase	Y398
gi|16130478	NP_417048.1	glnB	regulatory protein P-II for glutamine synthetase	Y51
gi|16128435	NP_414984.1	glnK	nitrogen assimilation regulatory protein	Y51
gi|16131300	NP_417884.1	glpD	sn-glycerol-3-phosphate dehydrogenase, aerobic, FAD/NAD(P)-binding	Y55
gi|16131764	NP_418361.1	glpK	glycerol kinase	Y266,332,335
gi|16130476	NP_417046.1	glyA	serine hydroxymethyltransferase	Y55,59
gi|16131430	NP_418016.1	glyS	glycine tRNA synthetase, beta subunit	Y628
gi|16128723	NP_415276.1	gpmA	phosphoglyceromutase 1	Y92
gi|16128224	NP_414773.1	gpt	guanine-hypoxanthine phosphoribosyltransferase	Y63
gi|16131968	NP_418567.1	groL	Cpn60 chaperonin GroEL, large subunit of GroESL	Y360
gi|16131967	NP_418566.1	groS	Cpn10 chaperonin GroES, small subunit of GroESL	Y71
gi|16129027	NP_415582.1	grxB	glutaredoxin 2 (Grx2)	Y11
gi|16129612	NP_416171.1	grxD	glutaredoxin-4	Y49
gi|16129198	NP_415753.1	hns	global DNA-binding transcriptional dual regulator H-NS	Y61,99
gi|16128457	NP_415006.1	htpG	molecular chaperone HSP90 family	Y57
gi|16129099	NP_415654.1	icd	isocitrate dehydrogenase specific for NADP+	Y391
gi|16128851	NP_415404.1	infA	translation initiation factor IF-1	Y60
gi|16129476	NP_416034.1	lsrF	putative autoinducer-2 (AI-2) aldolase	Y205
gi|16130599	NP_417172.1	luxS	S-ribosylhomocysteine lyase	Y126
gi|16128161	NP_414710.1	map	methionine aminopeptidase	Y62,65
gi|16130324	NP_416893.1	mntH	manganese/divalent cation transporter	Y4
gi|90111564	NP_417717.2	mreB	cell wall structural complex MreBCD, actin-like component MreB	Y226
gi|90111746	NP_418807.4	nadR	bifunctional DNA-binding transcriptional repressor/ NMN adenylyltransferase	Y31
gi|16128651	NP_415201.1	nagD	ribonucleotide monophosphatase	Y132,153
gi|16130443	NP_417013.1	ndk	multifunctional nucleoside diphosphate kinase and apyrimidinic endonuclease and 3'-phosphodiesterase	Y107
gi|16131290	NP_417873.1	nfuA	iron-sulfur cluster scaffold protein F	Y190
gi|16129204	NP_415759.1	oppA	oligopeptide ABC transporter substrate-binding protein	Y341
gi|16132194	NP_418793.1	osmY	hyperosmotically inducible periplasmic protein	Y27
gi|16131280	NP_417862.1	pck	phosphoenolpyruvate carboxykinase	Y207
gi|16130255	NP_416823.1	pdxB	erythronate-4-phosphate dehydrogenase	Y258
gi|90111453	NP_417018.4	pepB	aminopeptidase B	Y144
gi|16131847	NP_418445.1	pepE	(alpha)-aspartyl dipeptidase	Y49
gi|16128870	NP_415423.1	pflB	pyruvate formate lyase I	Y473
gi|16129093	NP_415648.1	phoP	DNA-binding response regulator in two-component regulatory system with PhoQ	Y98
gi|16131794	NP_418391.1	ppc	phosphoenolpyruvate carboxylase	Y5
gi|49176156	YP_026161.1	proQ	RNA chaperone	Y70,72
gi|16128187	NP_414736.1	proS	prolyl-tRNA synthetase	Y460
gi|16130593	NP_417165.1	proX	glycine betaine transporter ligand binding protein	Y104
gi|16129170	NP_415725.1	prs	phosphoribosylpyrophosphate synthase	Y24
gi|16130342	NP_416911.1	ptsI	PEP-protein phosphotransferase of PTS system (enzyme I)	Y122
gi|16129094	NP_415649.1	purB	adenylosuccinate lyase	Y146
gi|16130687	NP_417260.1	pyrG	CTP synthetase	Y259
gi|16129310	NP_415865.1	recT	DNA recombinase	Y121
gi|16131491	NP_418077.1	rfaF	ADP-heptose:LPS heptosyltransferase II WaaF	Y323
gi|16129979	NP_416543.1	rfbA	dTDP-glucose pyrophosphorylase	Y286
gi|16131189	NP_417769.1	rplN	50S ribosomal subunit protein L14	Y32
gi|16129052	NP_415607.1	rpmF	50S ribosomal subunit protein L32	Y48
gi|16131174	NP_417754.1	rpoA	RNA polymerase, alpha subunit	Y185
gi|16128878	NP_415431.1	rpsA	30S ribosomal subunit protein S1	Y102
gi|16128874	NP_415427.1	serC	3-phosphoserine/phosphohydroxythreonine aminotransferase	Y101
gi|16128063	NP_414611.1	sgrR	DNA-binding transcriptional dual regulator	Y126,336
gi|16128703	NP_415256.1	sucC	succinyl-CoA synthetase, beta subunit	Y23,84
gi|16128421	NP_414970.1	tig	peptidyl-prolyl cis/trans isomerase (trigger factor)	Y378
gi|90111643	NP_418164.4	tnaA	tryptophanase/L-cysteine desulfhydrase, PLP-dependent	Y80,85,93,95,134,165,214,236,258,260,307,386,456
gi|16131810	NP_418407.1	tufB	protein chain elongation factor EF-Tu (duplicate of tufA)	Y70,77,80,161,310,332
gi|16131321	NP_417906.1	ugpQ	glycerophosphodiester phosphodiesterase, cytosolic	Y213
gi|16131367	NP_417952.1	uspA	universal stress global response regulator	Y30
gi|16129861	NP_416424.1	uvrY	DNA-binding response regulator in two-component regulatory system with BarA	Y101,Y119
gi|90111377	NP_416564.4	wzc	protein-tyrosine kinase	Y705,710
gi|16129703	NP_416263.1	xthA	exonuclease III	Y109
gi|16128156	NP_414705.1	yaeH	conserved protein, UPF0325 family	Y66
gi|90111142	NP_415025.4	ybbN	DnaK co-chaperone, thioredoxin-like protein	Y82
gi|16128675	NP_415228.1	ybfA	predicted protein	Y7
gi|16128788	NP_415341.1	ybiT	fused predicted transporter subunits of ABC superfamily: ATP-binding components	Y103,114,129
gi|16129817	NP_416378.1	yebC	conserved protein, UPF0082 family	Y132
gi|145698283	NP_416511.4	yeeX	conserved protein	Y79
gi|16130122	NP_416689.1	yejH	predicted ATP-dependent DNA or RNA helicase	Y209
gi|16130438	NP_417008.1	yfgM	conserved protein, UPF0070 family	Y4
gi|16130504	NP_417074.1	yfiD	autonomous glycyl radical cofactor	Y38
gi|16130579	NP_417151.1	ygaU	predicted protein	Y121
gi|16131369	NP_417954.1	yhiQ	predicted SAM-dependent methyltransferase	Y169
gi|145698334	NP_418301.3	yihA	GTP-binding protein required for normal cell division, EngB in EHEC	Y82,84
gi|90111711	NP_418664.2	yjgF	conserved protein, UPF0131 family	Y17
gi|90111735	NP_418755.4	yjiM	predicted 2-hydroxyglutaryl-CoA dehydratase	Y95,97
gi|90111739	NP_418774.2	yjiY	predicted inner membrane protein	Y82
gi|16132208	NP_418808.1	yjjK	transporter subunits of ABC superfamily: ATP- and membrane binding components	Y108
gi|16130338	NP_416907.1	zipA	cell division protein involved in Z ring assembly	Y53
gi|16129811	NP_416372.1	znuC	zinc transporter subunit: ATP-binding component of ABC superfamily	Y228

## Sheet: 7
512 unique phosphosphotyrosine sites from 511 peptides in the combined dataset of EHEC O157:H7 (TUV93-0) and E. coli K12 (MG1655)
GI accession	Protein accession	Gene	Protein name	Pepetide sequence	Peptide phosphosite	Protein phosphosite	Ion score	Xcorr	dbXrefs
gi|15803789	NP_289823.1	accB	acetyl-CoA carboxylase biotin carboxyl carrier protein subunit	AAPAASFPVMQQAyAAPMMQQPAQSNAAAPATVPSMEAPAAAEISGHIVR	Y14(Phospho)	Y48	94.21	4.60098	GeneID:958692
gi|16131841	NP_418439.1	aceA	isocitrate lyase	LLAyNcSPSFNWQK	Y4(Phospho)	Y316	93.9337	NA	2.85193	ASAP:ABE-0013128|UniProtKB/Swiss-Prot:P0A9G6|ECOCYC:EG10022|EcoGene:EG10022|GeneID:948517
gi|16131840	NP_418438.1	aceB	malate synthase A	DAVNGTISyTNEAGK	Y9(Phospho)	Y146	87.9601	47.27	2.91465	ASAP:ABE-0013125|UniProtKB/Swiss-Prot:P08997|ECOCYC:EG10023|EcoGene:EG10023|GeneID:948512
gi|16131840	NP_418438.1	aceB	malate synthase A	DAVNGTISYTNEAGKIyQLKPNPAVLIcR	Y17(Phospho)	Y154	23.3378	100.02	5.29095	ASAP:ABE-0013125|UniProtKB/Swiss-Prot:P08997|ECOCYC:EG10023|EcoGene:EG10023|GeneID:948512
gi|15799798	NP_285810.1	aceE	pyruvate dehydrogenase subunit E1	EQVAyYKEDEK	Y5(Phospho)	Y556	54.49	2.56672	GeneID:956809
gi|15799798	NP_285810.1	aceE	pyruvate dehydrogenase subunit E1	QIGIYSPNGQQyTPQDR	Y12(Phospho)	Y546	60.97	3.72425	GeneID:956809
gi|15799798	NP_285810.1	aceE	pyruvate dehydrogenase subunit E1	QIGIySPNGQQYTPQDR	Y5(Phospho)	Y539	41.21	3.14751	GeneID:956809
gi|15799799	NP_285811.1	aceF	dihydrolipoamide acetyltransferase	yINIGVAVDTPNGLVVPVFK	Y1(phospho)	Y493	MaxQuan_Score:32.332	1.38153
gi|15802843	NP_288870.1	ackA	acetate kinase	YVEDNyATKEDAKR	Y6(Phospho)	Y293	101.98	2.97432	GeneID:958184
gi|15801211	NP_287228.1	acpP	acyl carrier protein	ITTVQAAIDyINGHQA	Y10(Phospho)	Y72	NA	2.66945	GeneID:959438
gi|15801467	NP_287484.1	adhE	bifunctional acetaldehyde-CoA/alcohol dehydrogenase	AAySSGKPAIGVGAGNTPVVIDETADIKR	Y3(Phospho)	Y203	86.23	5.04698	GeneID:960491
gi|15801467	NP_287484.1	adhE	bifunctional acetaldehyde-CoA/alcohol dehydrogenase	EYLPASyHEGSKNPVAR	Y7(Phospho)	Y690	93.48	2.96891	GeneID:960491
gi|15801467	NP_287484.1	adhE	bifunctional acetaldehyde-CoA/alcohol dehydrogenase	FATHGGyLLQGK	Y7(Phospho)	Y272	65.15	4.49321	GeneID:960491
gi|15801467	NP_287484.1	adhE	bifunctional acetaldehyde-CoA/alcohol dehydrogenase	ILINTPASQGGIGDLyNFK	Y16(Phospho)	Y409	129.73	5.47545	GeneID:960491
gi|15801467	NP_287484.1	adhE	bifunctional acetaldehyde-CoA/alcohol dehydrogenase	NGALNAAIVGQPAyK	Y14(Phospho)	Y302	43.28	3.24995	GeneID:960491
gi|15801467	NP_287484.1	adhE	bifunctional acetaldehyde-CoA/alcohol dehydrogenase	NHFASEYIYNAyKDEK	Y12(Phospho)	Y80	79.66	6.13407	GeneID:960491
gi|15801467	NP_287484.1	adhE	bifunctional acetaldehyde-CoA/alcohol dehydrogenase	NHFASEyIYNAYKDEK	Y7(Phospho)	Y75	123.8	7.03003	GeneID:960491
gi|15801467	NP_287484.1	adhE	bifunctional acetaldehyde-CoA/alcohol dehydrogenase	NHFASEYIyNAYKDEK	Y9(Phospho)	Y77	100.5	6.73683	GeneID:960491
gi|15801467	NP_287484.1	adhE	bifunctional acetaldehyde-CoA/alcohol dehydrogenase	QTAFSQyDRPQAR	Y7(Phospho)	Y766	71.06	4.42496	GeneID:960491
gi|15801467	NP_287484.1	adhE	bifunctional acetaldehyde-CoA/alcohol dehydrogenase	VSyFGQK	Y3(Phospho)	Y384	NA	2.43277	GeneID:960491
gi|15801467	NP_287484.1	adhE	bifunctional acetaldehyde-CoA/alcohol dehydrogenase	IyKFPK	Y2(phospho)	Y581	MaxQuan_Score:15.806	1.25867
gi|15801467	NP_287484.1	adhE	bifunctional acetaldehyde-CoA/alcohol dehydrogenase	LVAMGGIGHTSCLyTDQDNQPAR	Y14(phospho)	Y372	MaxQuan_Score:105.85	0.000651862
gi|15800320	NP_286332.1	ahpC	alkyl hydroperoxide reductase subunit C	AAQyVASHPGEVcPAK	Y4(Phospho)	Y157	83.55	5.79312	GeneID:957626
gi|15802921	NP_288949.1	alaC	glutamate-pyruvate aminotransferase AlaC, Z3644	LcTVAQRPDTHGySTSR	Y13(Phospho)	Y70	62.62	4.25582	GeneID:957576
gi|15803211	NP_289243.1	alaS	alanyl-tRNA synthetase	EASGFGADyNAMIR	Y9(Phospho)	Y446	107.71	2.94897	GeneID:958243
gi|15803211	NP_289243.1	alaS	alanyl-tRNA synthetase	GAMALFGEKyDERVR	Y10(Phospho)	Y649	46.07	3.65427	GeneID:958243
gi|15802837	NP_288864.1	alaT	aminotransferase AlaT	NLPTAQGyCDSK	Y8(phospho)	Y68	MaxQuan_Score:80.084	0.0063878
gi|90111619	NP_418045.4	aldB	aldehyde dehydrogenase B	MTNNPPSAQIKPGEyGFPLK	Y15(Phospho)	Y15	99.1138	85.96	4.78189	ASAP:ABE-0011718|UniProtKB/Swiss-Prot:P37685|ECOCYC:EG12292|EcoGene:EG12292|GeneID:948104
gi|16128547	NP_415096.1	appY	DNA-binding global transcriptional activator	KLITSNSysINVVAQK	Y8(Phospho)S9(Phospho)	Y201	52.4096	NA	2.58347	ASAP:ABE-0001929|UniProtKB/Swiss-Prot:P05052|ECOCYC:EG10050|EcoGene:EG10050|GeneID:948797
gi|15802876	NP_288903.1	aroC	chorismate synthase	DVFRPGHADYTyEQK	Y12(phospho)	Y111	MaxQuan_Score:104.98	0.000724262
gi|15800463	NP_286475.1	aroG	phospho-2-dehydro-3-deoxyheptonate aldolase	MNyQNDDLR	Y3(Phospho)	Y3	33.81	2.56756	GeneID:957894
gi|15800376	NP_286388.1	asnB	asparagine synthetase B	AVGVHQSAyK	Y9(Phospho)	Y553	64.89	2.92629	GeneID:957740
gi|15800376	NP_286388.1	asnB	asparagine synthetase B	DVIyHIETYDVTTIR	Y4(Phospho)	Y314	41.21	4.02757	GeneID:957740
gi|15800376	NP_286388.1	asnB	asparagine synthetase B	LSIVDVNAGAQPLyNQQK	Y14(Phospho)	Y64	42.16	3.3087	GeneID:957740
gi|16128650	NP_415200.1	asnB	asparagine synthetase B	EcFEAyLPASVAWR	Y6(Phospho)	Y440	150.245	44.41	3.60243	ASAP:ABE-0002292|UniProtKB/Swiss-Prot:P22106|ECOCYC:EG10092|EcoGene:EG10092|GeneID:945281
gi|15800791	NP_286805.1	asnS	asparaginyl-tRNA synthetase	KFENPVyWGVDLSSEHER	Y7(Phospho)	Y332	89.76	7.62106	GeneID:958907
gi|15800791	NP_286805.1	asnS	asparaginyl-tRNA synthetase	HSIEyLR	Y5(phospho)	Y120	MaxQuan_Score:32.607	0.575796
gi|15804731	NP_290772.1	aspA	aspartate ammonia-lyase	GEYQyLNPNDHVNK	Y5(Phospho)	Y146	NA	3.37175	GeneID:959984
gi|15804731	NP_290772.1	aspA	aspartate ammonia-lyase	GEyQYLNPNDHVNK	Y3(phospho)	Y144	MaxQuan_Score:122.99	2.32463e-06
gi|90111690	NP_418562.4	aspA	aspartate ammonia-lyase	EVPADAyYGVHTLR	Y7(Phospho)	Y22	199.225	72.25	2.98588	ASAP:ABE-0013551|UniProtKB/Swiss-Prot:P0AC38|ECOCYC:EG10095|EcoGene:EG10095|GeneID:948658
gi|15800789	NP_286803.1	aspC	aromatic amino acid aminotransferase	INLGIGVyKDETGKTPVLTSVK	Y8(Phospho)	Y36	NA	3.46709	GeneID:958904
gi|15804334	NP_290373.1	atpA	F0F1 ATP synthase subunit alpha	DSVGAVVMGPyADLAEGMK	Y11(Phospho)	Y79	NA	2.7245	GeneID:960441
gi|15804332	NP_290371.1	atpD	F0F1 ATP synthase subunit beta	AAPSyEELSNSQELLETGIK	Y5(Phospho)	Y117	129.6	6.49402	GeneID:960448
gi|15804332	NP_290371.1	atpD	F0F1 ATP synthase subunit beta	MPSAVGyQPTLAEEMGVLQER	Y7(Phospho)	Y268	109.76	6.32693	GeneID:960448
gi|15804332	NP_290371.1	atpD	F0F1 ATP synthase subunit beta	NIAIEHSGySVFAGVGER	Y9(Phospho)	Y174	90.88	5.04945	GeneID:960448
gi|15804332	NP_290371.1	atpD	F0F1 ATP synthase subunit beta	VyDALEVQNGNER	Y2(phospho)	Y27	MaxQuan_Score:132.57	1.52631e-06
gi|15804333	NP_290372.1	atpG	F0F1 ATP synthase subunit gamma	SWDYLyEPDPK	Y6(phospho)	Y208	MaxQuan_Score:68.123	0.0459314
gi|15803003	NP_289033.1	bcp	thioredoxin-dependent thiol peroxidase	SFMGKTyDGIHR	Y7(Phospho)	Y116	61.16	3.57443	GeneID:957792
gi|16128296	NP_414845.1	betA	choline dehydrogenase, a flavoprotein	STAGyFVANGMPVR	Y5(Phospho)	Y544	67.8457	37.28	2.75113	ASAP:ABE-0001070|UniProtKB/Swiss-Prot:P17444|ECOCYC:EG10109|EcoGene:EG10109|GeneID:945716
gi|15800526	NP_286538.1	bioB	biotin synthase	LANAGLDYYNHNLDTSPEFyGNIITTR	Y20(Phospho)	Y161	NA	3.72105	GeneID:957992
gi|15800526	NP_286538.1	bioB	biotin synthase	TGAcPEDcKycPQSSR	Y10(Phospho)	Y59	44.41	NA	GeneID:957992
gi|15804097	NP_290136.1	bisC	biotin sulfoxide reductase	EAYGPASIFAGSyGWR	Y13(Phospho)	Y77	104.62	5.34903	GeneID:961062
gi|15799715	NP_285727.1	carB	carbamoyl phosphate synthase large subunit	LAVGyTLDELMNDITGGR	Y5(Phospho)	Y330	113.56	4.11801	GeneID:956699
gi|15804221	NP_290260.1	cesT	type III secretion system Tir chaperone protein	IEEISSSDNKHyYAGR	Y12(Phospho)	Y152	109.15	5.93049	GeneID:960861
gi|15804221	NP_290260.1	cesT	type III secretion system Tir chaperone protein	IEEISSSDNKHYyAGR	Y13(Phospho)	Y153	109.27	4.01476	GeneID:960861
gi|15802293	NP_288318.1	cheZ	phosphatase of chemotaxis regulator CheY	DRLYyVVQMTAQAAER	Y5(Phospho)	Y57	37.6	3.37893	GeneID:961853
gi|16129833	NP_416395.1	cheZ	phosphatase of chemotaxis regulator CheY	LyYVVQMTAQAAER	Y2(Phospho)	Y56	125.591	86.73	NA	ASAP:ABE-0006278|UniProtKB/Swiss-Prot:P0A9H9|ECOCYC:EG10151|EcoGene:EG10151|GeneID:946392
gi|15804048	NP_290084.1	chuX	heme-binding protein involved in iron acquisition	HGyFNLR	Y3(Phospho)	Y86	28.89	2.66625	GeneID:961164
gi|15803116	NP_289147.1	clpB	protein disaggregation chaperone	LVGAPPGYVGyEEGGYLTEAVR	Y11(Phospho)	Y660	48.61	4.55696	GeneID:958006
gi|15803116	NP_289147.1	clpB	protein disaggregation chaperone	LVGAPPGyVGYEEGGYLTEAVR	Y8(Phospho)	Y657	114.01	4.51911	GeneID:958006
gi|15803116	NP_289147.1	clpB	protein disaggregation chaperone	MSELQyGKIPELEKQLEAATQLEGK	Y6(Phospho)	Y507	137.75	6.74985	GeneID:958006
gi|15803116	NP_289147.1	clpB	protein disaggregation chaperone	LVGAPPGYVGYEEGGyLTEAVRR	Y16(phospho)	Y665	MaxQuan_Score:179.98	6.85636e-15
gi|15800167	NP_286179.1	clpP	ATP-dependent Clp protease proteolytic subunit	VMIHQPLGGyQGQATDIEIHAR	Y10(Phospho)	Y142	42.02	5.43543	GeneID:957407
gi|15802039	NP_288061.1	cnu	oriC-binding nucleoid-associated protein	LYDHLNyTLTDDQELINMYR	Y7(Phospho)	Y28	53.78	4.73474	GeneID:961575
gi|16128322	NP_414871.1	codA	cytosine deaminase	TFALAQKyDR	Y8(Phospho)	Y208		MaxquantScore76.804		ASAP:ABE-0001161|UniProtKB/Swiss-Prot:P25524|ECOCYC:EG11326|EcoGene:EG11326|GeneID:944996
gi|15803210	NP_289242.1	csrA	RNA chaperone and carbon storage regulator	EVSVHREEIyQR	Y10(Phospho)	Y48	45.18	NA	GeneID:956962
gi|15800450	NP_286462.1	cydB	cytochrome d terminal oxidase polypeptide subunit II	NTHSLy	Y6(Phospho)	Y379	40.35	2.36632	GeneID:957864
gi|16128417	NP_414966.1	cyoA	cytochrome bo terminal oxidase subunit II	LGSQIyAmAGmQTR	Y6(Phospho)	Y184	125.591	60.79	2.94963	ASAP:ABE-0001495|UniProtKB/Swiss-Prot:P0ABJ1|ECOCYC:EG10178|EcoGene:EG10178|GeneID:945080
gi|15801904	NP_287924.1	cysB	transcriptional regulator of cystein regulon	YIVEVVNHNLNVSSTAEGLyTSQPGISK	Y20(Phospho)	Y27	NA	3.45736	GeneID:961386
gi|16130671	NP_417244.1	cysJ	sulfite reductase, alpha subunit, flavoprotein	sRAPVAAPSqSVATGAVNEIHTSPySK	S1(Phospho)Y25(Phospho)	Y231	3.31408	NA	3.40996	ASAP:ABE-0009063|UniProtKB/Swiss-Prot:P38038|ECOCYC:EG10191|EcoGene:EG10191|GeneID:947239
gi|16130349	NP_416919.1	cysU	sulfate/thiosulfate transporter subunit	tLLDALMDLPFALPTAVAGLtLASLFsVNGFyGEWLAK	T1(Phospho)T21(Phospho)S27(Phospho)Y32(Phospho)	Y125	2.28614	NA	3.40327	ASAP:ABE-0007990|UniProtKB/Swiss-Prot:P16701|ECOCYC:EG10197|EcoGene:EG10197|GeneID:946882
gi|15799848	NP_285860.1	dapD	2,3,4,5-tetrahydropyridine-2,6-carboxylate N-succinyltransferase	FADyDEAR	Y4(phospho)	Y93	MaxQuan_Score:88.86	0.0121483
gi|226524708	NP_415716.4	dhaM	dihydroxyacetone kinase subunite M-specific, PTS-like enzyme	ELSQQYQQLDDEyLQAR	Y13(Phospho)	Y364	163.557	69.12	4.40521	ASAP:ABE-0004024|UniProtKB/Swiss-Prot:P37349|ECOCYC:EG12399|EcoGene:EG12399|GeneID:945749
gi|226524708	NP_415716.4	dhaM	dihydroxyacetone kinase subunite M-specific, PTS-like enzyme	ELSQQyQQLDDEYLQAR	Y6(Phospho)	Y357	99.4779	74.48	4.40409	ASAP:ABE-0004024|UniProtKB/Swiss-Prot:P37349|ECOCYC:EG12399|EcoGene:EG12399|GeneID:945749
gi|15801178	NP_287195.1	dinI	DNA damage-inducible protein I	IQyAFPDNEGHVSVR	Y3(Phospho)	Y31	58.78	3.29895	GeneID:959399
gi|15799694	NP_285706.1	dnaK	molecular chaperone DnaK	AKIELSSAQQTDVNLPyITADATGPK	Y17(Phospho)	Y285	95.69	4.90217	GeneID:956673
gi|15799694	NP_285706.1	dnaK	molecular chaperone DnaK	VLENAEGDRTTPSIIAyTQDGETLVGQPAKR	Y17(Phospho)	Y42	49.22	5.83358	GeneID:956673
gi|15800564	NP_286576.1	dps	DNA starvation/stationary phase protection protein Dps	SKATNLLyTR	Y8(Phospho)	Y16	76.88	3.28534	GeneID:958055
gi|15804220	NP_290259.1	eae	type III secretion system intimin adherence protein	MITHGcyTR	Y7(Phospho)	Y7	46.9	NA	GeneID:960862
gi|15804739	NP_290780.1	efp	elongation factor P	ATyYSNDFR	Y3(Phospho)	Y4	38.81	NA	GeneID:959976
gi|15804739	NP_290780.1	efp	elongation factor P	ATYySNDFR	Y4(Phospho)	Y5	35.61	NA	GeneID:959976
gi|16130201	NP_416769.1	elaB	conserved protein	VSQASDSYYyR	Y10(Phospho)	Y63	98.1145	64.83	NA	ASAP:ABE-0007487|UniProtKB/Swiss-Prot:P0AEH5|ECOCYC:G7173|EcoGene:EG13185|GeneID:946751
gi|15803203	NP_289235.1	emrR	transcriptional repressor MprA	HEDFPyQEILLTR	Y6(Phospho)	Y24	NA	2.76213	GeneID:958137
gi|15803300	NP_289333.1	eno	phosphopyruvate hydratase	DAGyTAVISHR	Y4(Phospho)	Y364	70.79	4.40427	GeneID:958245
gi|15803300	NP_289333.1	eno	phosphopyruvate hydratase	GMPLyEHIAELNGTPGK	Y5(Phospho)	Y131	57.64	4.08512	GeneID:958245
gi|15803300	NP_289333.1	eno	phosphopyruvate hydratase	IEEALGEKAPyNGRK	Y11(Phospho)	Y422	90.23	3.92909	GeneID:958245
gi|15800309	NP_286321.1	entE	enterobactin synthase subunit E	IIHTQGyPMcPDDEVWVADAEGNPLPQGEVGR	Y7(Phospho)	Y357	101.6	5.73107	GeneID:957608
gi|15803092	NP_289123.1	era	GTP-binding protein Era	FLGAELPySVTVEIER	Y8(phospho)	Y212	MaxQuan_Score:113.77	0.000604225
gi|15804217	NP_290256.1	espA	type III secretion system secreted protein EspA	SDVQSLQyR	Y8(Phospho)	Y182	46.2	3.06275	GeneID:960865
gi|15804215	NP_290254.1	espB	type III secretion system secreted protein EspB	QLAQSyQIQQAVFESQNK	Y6(Phospho)	Y75	69.61	6.55603	GeneID:960867
gi|15804215	NP_290254.1	espB	type III secretion system secreted protein EspB	SLENFQQGNLELyKQDVR	Y13(Phospho)	Y272	77.55	5.42445	GeneID:960867
gi|15804216	NP_290255.1	espD	type III secretion system secreted protein EspD	NSNEIyMDGQTK	Y6(Phospho)	Y137	68.28	3.72845	GeneID:960866
gi|15802410	NP_288436.1	espJ	type III secretion system secreted protein EspJ	ITPENTPPMLLSyR	Y13(Phospho)	Y50	35.07	2.8424	GeneID:961981
gi|15802410	NP_288436.1	espJ	type III secretion system secreted protein EspJ	TSySLTK	Y3(Phospho)	Y22	36.45	NA	GeneID:961981
gi|75994466	YP_325580.1	espP	type V secretion system secreted serine protease, pO157 encoded	QqALERyGVNYKGEK	Y7(Phospho)	Y189	NA	2.69093	GeneID:3683719
gi|15800902	NP_286918.1	etk	cryptic autophosphorylating protein tyrosine kinase Etk	ASTAYSYGYNYYGySYSEK	Y14(Phospho)	Y720	100.58	3.68041	GeneID:959045
gi|15800902	NP_286918.1	etk	cryptic autophosphorylating protein tyrosine kinase Etk	ASTAYSYGYNYYGYsySEKE	S15(Phospho)Y16(Phospho)	Y722	65.41	NA	GeneID:959045
gi|15800902	NP_286918.1	etk	cryptic autophosphorylating protein tyrosine kinase Etk	AsTAYSYGYNyYGYSYSEKE	S2(Phospho)Y11(Phospho)	Y717	63.71	3.57819	GeneID:959045
gi|15800902	NP_286918.1	etk	cryptic autophosphorylating protein tyrosine kinase Etk	AsTAYSYGYNYyGYSYSEKE	S2(Phospho)Y12(Phospho)	Y718	63.72	2.81619	GeneID:959045
gi|15800902	NP_286918.1	etk	cryptic autophosphorylating protein tyrosine kinase Etk	AsTAySYGYNYYGYsYSEKE	S2(Phospho)Y5(Phospho)S15(Phospho)	Y711	NA	3.80619	GeneID:959045
gi|15800902	NP_286918.1	etk	cryptic autophosphorylating protein tyrosine kinase Etk	AsTAYSYGyNYYGYSYSEKE	S2(Phospho)Y9(Phospho)	Y715	NA	3.93441	GeneID:959045
gi|15800902	NP_286918.1	etk	cryptic autophosphorylating protein tyrosine kinase Etk	ASTAYSyGYNYYGYSYSEKE	Y7(Phospho)	Y713	65.92	5.06303	GeneID:959045
gi|161367623	NP_286919.2	etp	phosphotyrosine-protein phosphatase	EIPDPyRK	Y6(phospho)	Y121	MaxQuan_Score:65.768	0.0800588
gi|15801210	NP_287227.1	fabG	3-ketoacyl-(acyl-carrier-protein) reductase	IITIGSVVGTMGNGGQANyAAAK	Y19(Phospho)	Y151	83.94	5.04427	GeneID:959437
gi|15801888	NP_287908.1	fabI	enoyl-(acyl carrier protein) reductase	AIPNyNVMGLAK	Y5(Phospho)	Y156	31.55	2.19078	GeneID:961367
gi|161367532	NP_289492.2	fbaA	fructose-bisphosphate aldolase class II	DSVSyGVVK	Y5(Phospho)	Y281	NA	2.2513	GeneID:958398
gi|16130826	NP_417400.1	fbaA	fructose-bisphosphate aldolase, class II	ANEAyLQGQLGNPKGEDQPNKK	Y5(Phospho)	Y310	118.575	54.71	3.96887	ASAP:ABE-0009600|UniProtKB/Swiss-Prot:P0AB71|ECOCYC:EG10282|EcoGene:EG10282|GeneID:947415
gi|90111385	NP_416600.4	fbaB	fructose-bisphosphate aldolase class I	AINYGyTDDRVYSK	Y6(Phospho)	Y254	157.489	64.18	3.49645	ASAP:ABE-0006941|UniProtKB/Swiss-Prot:P0A991|ECOCYC:G7129|EcoGene:EG14062|GeneID:946632
gi|16132054	NP_418653.1	fbp	fructose-1,6-bisphosphatase I	GGIYLyPSTASHPDGK	Y6(Phospho)	Y259	72.4223	31.2	2.50172	ASAP:ABE-0013842|UniProtKB/Swiss-Prot:P0A993|ECOCYC:EG10283|EcoGene:EG10283|GeneID:948753
gi|15802513	NP_288539.1	fcI	fucose synthetase	GLENTYNWFLENQLQyRG	Y16(Phospho)	Y319	75.47	3.56111	GeneID:962092
gi|16131731	NP_418327.1	fdhE	formate dehydrogenase formation protein	FAALIAHAQEVVLyDHPLEMDLTAR	Y14(Phospho)	Y69	83.7479	33.61	4.67616	ASAP:ABE-0012703|UniProtKB/Swiss-Prot:P13024|ECOCYC:EG10284|EcoGene:EG10284|GeneID:948384
gi|16130450	NP_417020.1	fdx	[2Fe-2S] ferredoxin	VTDEDLVVEIPRyTINHAR	Y13(Phospho)	Y103	0	84.27	3.41454	ASAP:ABE-0008311|UniProtKB/Swiss-Prot:P0A9R4|ECOCYC:EG11328|EcoGene:EG11328|GeneID:947160
gi|15803912	NP_289948.1	feoA	ferrous iron transport protein A	MQyTPDTAWK	Y3(Phospho)	Y3	44.56	3.36997	GeneID:957589
gi|15799835	NP_285847.1	fhuC	iron-hydroxamate transporter ATP-binding subunit	MQEyTNHSDTTFALR	Y4(Phospho)	Y4	96.63	5.69596	GeneID:956866
gi|15802359	NP_288385.1	fliD	flagellar capping protein	LSAyGtLKsALTTFQTAnTALSK	Y4(Phospho)T6(Phospho)S9(Phospho)	Y47	NA	3.21943	GeneID:961922
gi|161367517	NP_289751.2	folP	dihydropteroate synthase	TMQEAPKyDDVFAEVNR	Y8(Phospho)	Y154	52.13	4.69004	GeneID:958621
gi|16131978	NP_418577.1	frdB	fumarate reductase (anaerobic), Fe-S subunit	MAQLNSQNGVWScTFVGycSEVcPK	Y18(Phospho)	Y210	55.1964	NA	4.33554	ASAP:ABE-0013602|UniProtKB/Swiss-Prot:P0AC47|ECOCYC:EG10331|EcoGene:EG10331|GeneID:948666
gi|15799854	NP_285866.1	frr	ribosome recycling factor	ASPSLLDGIVVEyYGTPTPLR	Y13(Phospho)	Y44	63.65	3.06148	GeneID:956896
gi|15799854	NP_285866.1	frr	ribosome recycling factor	ASPSLLDGIVVEYyGTPTPLR	Y14(Phospho)	Y45	96.37	4.81366	GeneID:956896
gi|15799764	NP_285776.1	fruR	DNA-binding transcriptional regulator FruR	EHNyHPNAVAAGLR	Y4(Phospho)	Y47	NA	3.06127	GeneID:956764
gi|15799778	NP_285790.1	ftsA	cell division protein FtsA	VLHVIPQEYAIDyQEGIKNPVGLSGVR	Y13(Phospho)	Y139	125.91	7.71724	GeneID:956782
gi|15800753	NP_286767.1	ftsK	DNA translocase FtsK	DDTWVDEDEyEDDEEYEDENHGKQHESR	Y10(Phospho)	Y217	50.84	NA	GeneID:958848
gi|15800753	NP_286767.1	ftsK	DNA translocase FtsK	DDTWVDEDEYEDDEEyEDENHGKQHESR	Y16(Phospho)	Y223	56.38	5.84412	GeneID:958848
gi|15800753	NP_286767.1	ftsK	DNA translocase FtsK	MDDDEEITyTAR	Y9(Phospho)	Y280	79.25	3.50749	GeneID:958848
gi|15800753	NP_286767.1	ftsK	DNA translocase FtsK	yGEQYQHDVPVNAEDADAAAEAELAR	Y1(Phospho)	Y663	71.32	NA	GeneID:958848
gi|15800753	NP_286767.1	ftsK	DNA translocase FtsK	YGEQyQHDVPVNAEDADAAAEAELAR	Y5(Phospho)	Y667	NA	4.99353	GeneID:958848
gi|16128857	NP_415410.1	ftsK	DNA translocase at septal ring sorting daughter chromsomes	sQEyIEDKEVTLTK	Y4(Phospho)	Y5	214.359	64.64	NA	ASAP:ABE-0003027|UniProtKB/Swiss-Prot:P46889|ECOCYC:G6464|EcoGene:EG13226|GeneID:945102
gi|15799779	NP_285791.1	ftsZ	cell division protein FtsZ	QVQQPVMDRyQQHGMAPLTQEQKPVAK	Y10(Phospho)	Y339	71.1	NA	GeneID:956784
gi|15799779	NP_285791.1	ftsZ	cell division protein FtsZ	VVNDNAPQTAKEPDyLDIPAFLRK	Y15(Phospho)	Y371	104.34	5.77077	GeneID:956784
gi|15802026	NP_288047.1	fumA	fumarase A = fumarate hydratase class I; aerobic isozyme	TPEGyASGSLGPTTAGR	Y5(Phospho)	Y431	59.16	3.52582	GeneID:961562
gi|16129570	NP_416129.1	fumA	fumarate hydratase (fumarase A), aerobic Class I	LASAKYyDELPTEGNEHGQAFR	Y7(Phospho)	Y253	74.5255	NA	4.32741	ASAP:ABE-0005392|UniProtKB/Swiss-Prot:P0AC33|ECOCYC:EG10356|EcoGene:EG10356|GeneID:946826
gi|16131948	NP_418546.1	fumB	anaerobic class I fumarate hydratase (fumarase B)	LASAHyYDELPTEGNEHGQAFR	Y6(Phospho)	Y252	84.2419	46.08	5.31865	ASAP:ABE-0013501|UniProtKB/Swiss-Prot:P14407|ECOCYC:EG10357|EcoGene:EG10357|GeneID:948642
gi|15800386	NP_286398.1	fur	ferric uptake regulator	LTNHSLYLyGHCAEGDCR	Y9(phospho)	Y130	MaxQuan_Score:115.23	0.000336439
gi|15803853	NP_289887.1	fusA	elongation factor G	ILFyTGVNHK	Y4(Phospho)	Y33	40.43	NA	GeneID:961515
gi|161367460	NP_290773.2	fxsA	F exclusion of bacteriophage T7	MPGGGFSAGTGGGNTFDGEyQR	Y20(Phospho)	Y140	137.18	6.1163	GeneID:959983
gi|15801645	NP_287662.1	gadB	glutamate decarboxylase isozyme	NWIDKEEyPQSAAIDLR	Y8(Phospho)	Y90	45.39	3.84933	GeneID:960675
gi|15802193	NP_288215.1	gapA	glyceraldehyde-3-phosphate dehydrogenase	GANFDKyAGQDIVSNAScTTNcLAPLAK	Y7(Phospho)	Y139	130.02	8.22958	GeneID:961753
gi|15802193	NP_288215.1	gapA	glyceraldehyde-3-phosphate dehydrogenase	LVSWyDNETGYSNK	Y5(Phospho)	Y312	64.9	4.09472	GeneID:961753
gi|16129733	NP_416293.1	gapA	glyceraldehyde-3-phosphate dehydrogenase A	LVSWYDNETGySNK	Y11(Phospho)	Y318	68.9709	NA	2.7994	ASAP:ABE-0005920|UniProtKB/Swiss-Prot:P0A9B2|ECOCYC:EG10367|EcoGene:EG10367|GeneID:947679
gi|16130032	NP_416597.1	gatA	galactitol-specific enzyme IIA component of PTS	SSAIyLLRPTNK	Y5(Phospho)	Y74	258.1	63.97	3.53062	ASAP:ABE-0006932|UniProtKB/Swiss-Prot:P69828|ECOCYC:EG12414|EcoGene:EG12414|GeneID:946633
gi|16130031	NP_416596.1	gatB	galactitol-specific enzyme IIB component of PTS	VNEIETyMDGVHLIcTTAK	Y7(Phospho)	Y47	210.779	103.2	5.60763	ASAP:ABE-0006930|UniProtKB/Swiss-Prot:P37188|ECOCYC:EG12415|EcoGene:EG12415|GeneID:946610
gi|90111384	NP_416599.2	gatY	D-tagatose 1,6-bisphosphate aldolase 2, catalytic subunit	NAFSQALKNyLTEHPEATDPR	Y10(Phospho)	Y246	90.4099	NA	3.03782	ASAP:ABE-0006938|UniProtKB/Swiss-Prot:P37192|ECOCYC:EG12419|EcoGene:EG12419|GeneID:946636
gi|90111384	NP_416599.2	gatY	D-tagatose 1,6-bisphosphate aldolase 2, catalytic subunit	NYLTEHPEATDPRDyLQSAK	Y15(Phospho)	Y259	142.092	27.67	3.99582	ASAP:ABE-0006938|UniProtKB/Swiss-Prot:P37192|ECOCYC:EG12419|EcoGene:EG12419|GeneID:946636
gi|90111384	NP_416599.2	gatY	D-tagatose 1,6-bisphosphate aldolase 2, catalytic subunit	QyHHPLAIHLDHHTK	Y2(Phospho)	Y73	104.257	NA	3.41844	ASAP:ABE-0006938|UniProtKB/Swiss-Prot:P37192|ECOCYC:EG12419|EcoGene:EG12419|GeneID:946636
gi|15802570	NP_288597.1	gatZ	putative tagatose 6-phosphate kinase 1	KVLIEATSNQVNQFGGyTGMTPADFR	Y17(Phospho)	Y56	95	5.24446	GeneID:961356
gi|16130033	NP_416598.1	gatZ	D-tagatose 1,6-bisphosphate aldolase 2, subunit	IRyYWPHSR	Y3(Phospho)	Y351	175.403	NA	2.68423	ASAP:ABE-0006934|UniProtKB/Swiss-Prot:P37191|ECOCYC:G7128|EcoGene:EG12418|GeneID:946641
gi|16130033	NP_416598.1	gatZ	D-tagatose 1,6-bisphosphate aldolase 2, subunit	MVyEAHSTDYQTR	Y3(Phospho)	Y254	143.963	38.74	2.79592	ASAP:ABE-0006934|UniProtKB/Swiss-Prot:P37191|ECOCYC:G7128|EcoGene:EG12418|GeneID:946641
gi|16130033	NP_416598.1	gatZ	D-tagatose 1,6-bisphosphate aldolase 2, subunit	YyWPHSR	Y2(Phospho)	Y352	129.934	35.74	NA	ASAP:ABE-0006934|UniProtKB/Swiss-Prot:P37191|ECOCYC:G7128|EcoGene:EG12418|GeneID:946641
gi|15803438	NP_289471.1	gcvP	glycine dehydrogenase	NLFCSCVPISEyQ	Y12(phospho)	Y956	MaxQuan_Score:56.806	0.1335
gi|15802172	NP_288194.1	gdhA	glutamate dehydrogenase	MDQTySLESFLNHVQK	Y5(Phospho)	Y5	60.79	4.61507	GeneID:961732
gi|16129976	NP_416540.1	glf	UDP-galactopyranose mutase, FAD/NAD(P)-binding	VGDEPYyPVNDNK	Y7(Phospho)	Y311	86.0368	27.46	2.72737	ASAP:ABE-0006755|UniProtKB/Swiss-Prot:P37747|ECOCYC:EG11981|EcoGene:EG11981|GeneID:945235
gi|16129976	NP_416540.1	glf	UDP-galactopyranose mutase, FAD/NAD(P)-binding	YYDMHQVISAALyQVK	Y13(Phospho)	Y358	107.281	31.68	3.30626	ASAP:ABE-0006755|UniProtKB/Swiss-Prot:P37747|ECOCYC:EG11981|EcoGene:EG11981|GeneID:945235
gi|15803939	NP_289975.1	glgC	glucose-1-phosphate adenylyltransferase	MKGENWyR	Y7(Phospho)	Y114	35.5	NA	GeneID:961608
gi|15804329	NP_290368.1	glmS	glucosamine--fructose-6-phosphate aminotransferase	RQDIESNLQyDAGDKGIYR	Y10(Phospho)	Y241	81.24	6.42584	GeneID:960579
gi|15804455	NP_290495.1	glnA	glutamine synthetase	GGyFPVPPVDSAQDIR	Y3(Phospho)	Y180	53.19	3.50433	GeneID:960289
gi|15804455	NP_290495.1	glnA	glutamine synthetase	IHPGEAMDKNLyDLPPEEAK	Y12(Phospho)	Y398	88.35	4.79058	GeneID:960289
gi|15804455	NP_290495.1	glnA	glutamine synthetase	LVPGyEAPVMLAYSAR	Y5(Phospho)	Y327	90.92	3.2306	GeneID:960289
gi|15804455	NP_290495.1	glnA	glutamine synthetase	MTPHPVEFELYySV	Y12(phospho)	Y467	MaxQuan_Score:80.887	0.00938353
gi|15803078	NP_289109.1	glnB	regulatory protein P-II for glutamine synthetase	GAEymVDFLPK	Y4(Phospho)	Y51	68.4	3.96955	GeneID:961286
gi|16128435	NP_414984.1	glnK	nitrogen assimilation regulatory protein	GAEySVNFLPK	Y4(Phospho)	Y51	141.191	73.56	3.40395	ASAP:ABE-0001562|UniProtKB/Swiss-Prot:P0AC55|ECOCYC:EG12191|EcoGene:EG12191|GeneID:945087
gi|15804454	NP_290494.1	glnL	nitrogen regulation protein NR(II)/NtrB sensory histidin kinase	tAFQLTLHGERyRLAAR	T1(Phospho)Y12(Phospho)	Y277	NA	2.2824	GeneID:960290
gi|16131300	NP_417884.1	glpD	sn-glycerol-3-phosphate dehydrogenase, aerobic, FAD/NAD(P)-binding	yLEHYEFR	Y1(Phospho)	Y55		MaxquantScore124.3		ASAP:ABE-0011191|UniProtKB/Swiss-Prot:P13035|ECOCYC:EG10394|EcoGene:EG10394|GeneID:947934
gi|15803931	NP_289967.1	glpG	intramembrane serine protease GlpG	YLAASWQAGHTGSGLHyR	Y17(Phospho)	Y80	75.34	4.52118	GeneID:958913
gi|15804515	NP_290555.1	glpK	glycerol kinase	LINDAyDSEYFATK	Y6(Phospho)	Y335	42.51	NA	GeneID:960213
gi|16131764	NP_418361.1	glpK	glycerol kinase	LINDAYDSEyFATK	Y10(Phospho)	Y332	171.616	41.66	2.66178	ASAP:ABE-0012825|UniProtKB/Swiss-Prot:P0A6F3|ECOCYC:EG10398|EcoGene:EG10398|GeneID:948423
gi|16131764	NP_418361.1	glpK	glycerol kinase	NTyGTGcFMLMNTGEK	Y3(Phospho)	Y266	122.863	43.86	3.27013	ASAP:ABE-0012825|UniProtKB/Swiss-Prot:P0A6F3|ECOCYC:EG10398|EcoGene:EG10398|GeneID:948423
gi|15800424	NP_286436.1	gltA	type II citrate synthase	QLYTGyEKR	Y6(Phospho)	Y416	33.13	NA	GeneID:957824
gi|15803076	NP_289107.1	glyA	serine hydroxymethyltransferase	EMNIADyDAELWQAMEQEK	Y7(Phospho)	Y11	50.44	3.13427	GeneID:957380
gi|15803076	NP_289107.1	glyA	serine hydroxymethyltransferase	MIIGGFSAySGVVDWAK	Y9(Phospho)	Y177	40.47	4.42043	GeneID:957380
gi|15803076	NP_289107.1	glyA	serine hydroxymethyltransferase	VMQAQGSQLTNKyAEGYPGKR	Y13(Phospho)	Y55	142.13	5.18793	GeneID:957380
gi|15803076	NP_289107.1	glyA	serine hydroxymethyltransferase	VMQAQGSQLTNKYAEGyPGKR	Y17(Phospho)	Y59	71.52	NA	GeneID:957380
gi|16131430	NP_418016.1	glyS	glycine tRNA synthetase, beta subunit	DKLEPyFTEGR	Y6(Phospho)	Y628	120.923	44.22	2.86009	ASAP:ABE-0011624|UniProtKB/Swiss-Prot:P00961|ECOCYC:EG10410|EcoGene:EG10410|GeneID:948080
gi|15802514	NP_288540.1	gmd	GDP-mannose dehydratase	ESTPFyPR	Y6(Phospho)	Y152	36.58	NA	GeneID:962093
gi|15802514	NP_288540.1	gmd	GDP-mannose dehydratase	IDHIyQDPHGSNPNFHLHYGDLTDSSNLTR	Y5(Phospho)	Y48	41.99	NA	GeneID:962093
gi|15802533	NP_288559.1	gmd	GDP-D-mannose dehydratase	SPyAVAK	Y3(Phospho)	Y157	28.14	NA	GeneID:957035
gi|15804189	NP_290228.1	gmk	guanylate kinase	TQPLyDTQVSVSHTTR	Y5(Phospho)	Y31	89.11	4.17217	GeneID:960897
gi|15802508	NP_288534.1	gnd	6-phosphogluconate dehydrogenase	DyFGAHTYK	Y2(phospho)	Y447	MaxQuan_Score:61.401	0.0860332
gi|15800464	NP_286476.1	gpmA	phosphoglyceromutase	FTGWyDVDLSEK	Y5(Phospho)	Y26	41.95	2.97414	GeneID:957895
gi|15800464	NP_286476.1	gpmA	phosphoglyceromutase	HyGALQGLNK	Y2(Phospho)	Y92	57.24	4.04598	GeneID:957895
gi|15799943	NP_285955.1	gpt	xanthine-guanine phosphoribosyltransferase	HVDTVcISSyDHDNQR	Y10(Phospho)	Y63	54.15	5.06339	GeneID:957059
gi|161367516	NP_289755.2	greA	transcription elongation factor GreA	EHGDLKENAEyHAAR	Y11(Phospho)	Y48	59.94	3.53071	GeneID:958625
gi|15804735	NP_290776.1	groEL	Cpn60 chaperonin GroEL, large subunit of GroESL	GYLSPyFINKPETGAVELESPFILLADKK	Y6(Phospho)	Y203	127.65	6.0976	GeneID:959980
gi|15804735	NP_290776.1	groEL	Cpn60 chaperonin GroEL, large subunit of GroESL	QQIEEATSDyDREK	Y10(Phospho)	Y360	101.75	5.32456	GeneID:959980
gi|15804734	NP_290775.1	groES	Cpn10 chaperonin GroES, small subunit of GroESL	VGDIVIFNDGyGVKSEK	Y11(Phospho)	Y71	98.94	5.90775	GeneID:959981
gi|16129027	NP_415582.1	grxB	glutaredoxin 2 (Grx2)	LYIYDHcPycLK	Y9(Phospho)	Y11	168.008	54.28	3.05646	ASAP:ABE-0003615|UniProtKB/Swiss-Prot:P0AC59|ECOCYC:EG12688|EcoGene:EG12688|GeneID:946926
gi|16129612	NP_416171.1	grxD	glutaredoxin-4	FAyVDILQNPDIR	Y3(Phospho)	Y49	164.829	48.46	3.31086	ASAP:ABE-0005527|UniProtKB/Swiss-Prot:P0AC69|ECOCYC:EG12181|EcoGene:EG12181|GeneID:946169
gi|15803032	NP_289062.1	guaB	inosine 5'-monophosphate dehydrogenase	GSSDRyFQSDNAADKLVPEGIEGR	Y6(Phospho)	Y402	87.89	4.31233	GeneID:957789
gi|15799788	NP_285800.1	guaC	guanosine 5'-monophosphate oxidoreductase	HVGGVAEyR	Y8(Phospho)	Y285	53.07	3.31825	GeneID:956795
gi|15799788	NP_285800.1	guaC	guanosine 5'-monophosphate oxidoreductase	SAcTyVGASR	Y5(Phospho)	Y318	36.36	2.613	GeneID:956795
gi|15804293	NP_290332.1	gyrB	DNA gyrase subunit B	SNSyDSSSIK	Y4(Phospho)	Y5	57.29	NA	GeneID:960757
gi|15802033	NP_288055.1	hdhA	7-alpha-hydroxysteroid dehydrogenase	NINMTSyASSK	Y7(Phospho)	Y159	55.13	2.33222	GeneID:961569
gi|15799838	NP_285850.1	hemL	glutamate-1-semialdehyde aminotransferase	SENLySAAR	Y5(Phospho)	Y8	46.35	2.34969	GeneID:956871
gi|15804390	NP_290430.1	hemY	putative protoheme IX biogenesis protein	LAEGDyQQVEK	Y6(Phospho)	Y100	63.42	3.76938	GeneID:960362
gi|15800189	NP_286201.1	hha	hemolysin expression-modulating protein	NKyELSDNELAVFYSAADHR	Y3(phospho)	Y33	MaxQuan_Score:101.87	0.00119399
gi|15802500	NP_288526.1	hisC	histidinol-phosphate aminotransferase	NLTPyQSAR	Y5(phospho)	Y20	MaxQuan_Score:80.089	0.0362121
gi|15803037	NP_289067.1	hisS	histidyl-tRNA synthetase	AGIEHGLLyNQEQR	Y9(Phospho)	Y99	49.21	4.19327	GeneID:957790
gi|15801465	NP_287482.1	hns	global DNA-binding transcriptional dual regulator H-NS	LQQyREMLIADGIDPNELLNSLAAVK	Y4(Phospho)	Y61	104.9	9.11604	GeneID:960489
gi|15801465	NP_287482.1	hns	global DNA-binding transcriptional dual regulator H-NS	YSyVDENGETK	Y3(Phospho)	Y99	63.66	3.76984	GeneID:960489
gi|15802255	NP_288279.1	holE	DNA polymerase III subunit theta	LPyEPK	Y3(Phospho)	Y71	34.16	NA	GeneID:961815
gi|15804522	NP_290562.1	hslU	ATP-dependent protease ATP-binding subunit HslU	FTEVGyVGKEVDSIIR	Y6(Phospho)	Y91	NA	3.6846	GeneID:960206
gi|16128457	NP_415006.1	htpG	heat shock protein Hsp90	ALSNPDLyEGDGELR	Y8(Phospho)	Y57	115.783	64.34	3.1616	ASAP:ABE-0001642|UniProtKB/Swiss-Prot:P0A6Z3|ECOCYC:EG10461|EcoGene:EG10461|GeneID:945099
gi|15804286	NP_290325.1	ibpA	heat shock protein IbpA	TYLyQGIAER	Y4(Phospho)	Y87	41.7	2.53211	GeneID:960764
gi|15801333	NP_287350.1	icd	isocitrate dehydrogenase specific for NADP+	TVTyDFER	Y4(Phospho)	Y391	42.62	NA	GeneID:959821
gi|15800699	NP_286713.1	iha	bifunctional enterobactin receptor/adhesin protein	DGQLGSLTGGyDR	Y11(Phospho)	Y276	49.42	1.98684	GeneID:958751
gi|15800773	NP_286787.1	ihfB	integration host factor subunit beta	GFGSFSLHyR	Y9(phospho)	Y55	MaxQuan_Score:66.845	0.0553984
gi|15800747	NP_286761.1	infA	translation initiation factor IF-1	ILTGDKVTVELTPyDLSK	Y14(Phospho)	Y60	110.06	6.69777	GeneID:958838
gi|15803710	NP_289744.1	infB	translation initiation factor IF-2	AREVALyR	Y7(Phospho)	Y656	38.55	2.78199	GeneID:958612
gi|15803710	NP_289744.1	infB	translation initiation factor IF-2	MAEENKWTDNAEPTEDSSDyHVTTSQHAR	Y20(Phospho)	Y228	66.52	4.76886	GeneID:958612
gi|15803710	NP_289744.1	infB	translation initiation factor IF-2	YYSVIyNLIDEVK	Y6(Phospho)	Y772	76.77	4.36934	GeneID:958612
gi|15802130	NP_288152.1	infC	translation initiation factor IF-3	IMDYGKFLyEK	Y9(Phospho)	Y39	51.6	3.84927	GeneID:961689
gi|15803056	NP_289086.1	iscU	scaffold protein for assembly and transfer of iron-sulfur clusters	AySEKVIDHYENPR	Y2(Phospho)	Y3	39.66	NA	GeneID:957837
gi|15803056	NP_289086.1	iscU	scaffold protein for assembly and transfer of iron-sulfur clusters	VIDHyENPR	Y5(Phospho)	Y11	44.72	2.47099	GeneID:957837
gi|15803038	NP_289068.1	ispG	4-hydroxy-3-methylbut-2-en-1-yl diphosphate synthase	SGLyEDGVRK	Y4(Phospho)	Y330	53	2.87077	GeneID:957794
gi|15801444	NP_287461.1	kdsA	2-dehydro-3-deoxyphosphooctonate aldolase	SSIHSyRGPGLEEGMK	Y6(phospho)	Y69	MaxQuan_Score:56.821	0.284981
gi|75994512	YP_325626.1	L7066	hypothetical protein L7066 encoded by pO157	QASAyFAK	Y5(Phospho)	Y96	NA	2.56633	GeneID:3683695
gi|15800169	NP_286181.1	lon	DNA-binding ATP-dependent protease La	SQREyYLNEQMK	Y5(Phospho)	Y243	32.05	2.53672	GeneID:957409
gi|15799800	NP_285812.1	lpdA	dihydrolipoamide dehydrogenase	GISyETATFPWAASGR	Y4(Phospho)	Y374	34.69	NA	GeneID:956813
gi|15799800	NP_285812.1	lpdA	dihydrolipoamide dehydrogenase	TQVVVLGAGPAGySAAFR	Y13(Phospho)	Y19	58.11	4.29959	GeneID:956813
gi|16129476	NP_416034.1	lsrF	putative autoinducer-2 (AI-2) aldolase	IAAEMGAQIIKTyYVEK	Y13(Phospho)	Y205	217.342	86.33	4.82845	ASAP:ABE-0005065|UniProtKB/Swiss-Prot:P76143|ECOCYC:G6804|EcoGene:EG13810|GeneID:946071
gi|16130599	NP_417172.1	luxS	S-ribosylhomocysteine lyase	VQDQNQIPELNVyQcGTYQMHSLQEAQDIAR	Y13(Phospho)	Y126	16.8317	41.34	3.80289	ASAP:ABE-0008842|UniProtKB/Swiss-Prot:P45578|ECOCYC:EG12712|EcoGene:EG12712|GeneID:947168
gi|15802985	NP_289015.1	maeB	malic enzyme	DLALAySPGVAAPcLEIEKDPLK	Y6(Phospho)	Y39	33.89	3.65233	GeneID:957704
gi|15802230	NP_288253.1	manX	PTS system, mannose-specific IIAB component	AAPTPAKPMGPNDyMVIGLAR	Y14(Phospho)	Y161	112.18	5.00804	GeneID:961790
gi|15802232	NP_288255.1	manZ	PTS system mannose-specific transporter subunit IID	YYGVAYGySK	Y8(Phospho)	Y173	35.31	2.71996	GeneID:961792
gi|15802232	NP_288255.1	manZ	PTS system mannose-specific transporter subunit IID	YYGVAyGYSK	Y6(phospho)	Y171	MaxQuan_Score:130.02	1.47245e-05
gi|15799850	NP_285862.1	map	methionine aminopeptidase	GFHEEPQVLHyDSR	Y11(Phospho)	Y186	69.11	5.65266	GeneID:956892
gi|15799850	NP_285862.1	map	methionine aminopeptidase	IcNDYIVNEQHAVSAcLGyHGYPK	Y19(Phospho)	Y62	126.67	6.27184	GeneID:956892
gi|15799850	NP_285862.1	map	methionine aminopeptidase	IcNDYIVNEQHAVSAcLGYHGyPK	Y22(Phospho)	Y65	126.67	4.51148	GeneID:956892
gi|15804605	NP_290646.1	metH	B12-dependent methionine synthase	IEQNYSGPTVyVQNASR	Y11(Phospho)	Y856	57.41	3.89633	GeneID:960111
gi|15802934	NP_288962.1	mntH	manganese transport protein MntH	MTNyRVESSSGR	Y4(Phospho)	Y4	51.37	3.9733	GeneID:960734
gi|15799689	NP_285701.1	mogA	molybdenum cofactor biosynthesis protein MogA	ASSGVyQDKGIPALEEWLTSALTTPFELETR	Y6(Phospho)	Y20	54.09	3.98101	GeneID:956666
gi|15799771	NP_285783.1	mraY	phospho-N-acetylmuramoyl-pentapeptide-transferase	MAPIHHHyELK	Y8(phospho)	Y328	MaxQuan_Score:74.778	0.0167182
gi|15799833	NP_285845.1	mrcB	penicillin-binding protein 1b	RRYEDDDDYDDyDDYEDEEPmPR	Y12(Phospho)	Y37	95.34	6.14187	GeneID:956863
gi|15799833	NP_285845.1	mrcB	penicillin-binding protein 1b	RRYEDDDDYDDYDDyEDEEPMPR	Y15(Phospho)	Y40	99.43	5.33302	GeneID:956863
gi|15799833	NP_285845.1	mrcB	penicillin-binding protein 1b	RRyEDDDDYDDYDDYEDEEPMPR	Y3(Phospho)	Y28	164.61	5.70669	GeneID:956863
gi|90111564	NP_417717.2	mreB	cell wall structural complex MreBCD, actin-like component MreB	IKHEIGSAyPGDEVR	Y9(Phospho)	Y226	174.774	25.31	NA	ASAP:ABE-0010661|UniProtKB/Swiss-Prot:P0A9X4|ECOCYC:EG10608|EcoGene:EG10608|GeneID:948588
gi|15800785	NP_286799.1	mukB	cell division protein MukB	ELAyLSADDLR	Y4(Phospho)	Y1140	30.83	NA	GeneID:958894
gi|90111746	NP_418807.4	nadR	bifunctional DNA-binding transcriptional repressor/ NMN adenylyltransferase	TAIKQQGcTLQqVADASGMtKGyLSqLLNAK	T20(Phospho)Y23(Phospho)	Y31	5.35972	NA	4.21838	ASAP:ABE-0014397|UniProtKB/Swiss-Prot:P27278|ECOCYC:EG11335|EcoGene:EG11335|GeneID:948911
gi|15800377	NP_286389.1	nagD	ribonucleotide monophosphatase	GFyPAcGALcAGIEK	Y3(Phospho)	Y153	69.24	4.0642	GeneID:957741
gi|16128651	NP_415201.1	nagD	ribonucleotide monophosphatase	AAyFVANGAR	Y3(Phospho)	Y132	120.717	33.73	NA	ASAP:ABE-0002296|UniProtKB/Swiss-Prot:P0AF24|ECOCYC:EG10634|EcoGene:EG10634|GeneID:945283
gi|15801453	NP_287470.1	narX	narX sensory histidine kinase	MQSyRLLAAVPLSEK	Y4(Phospho)	Y58	NA	2.63279	GeneID:960474
gi|15803041	NP_289071.1	ndk	nucleoside diphosphate kinase	ADyADSLTENGTHGSDSVESAAR	Y3(Phospho)	Y107	40.68	4.22964	GeneID:957806
gi|16131290	NP_417873.1	nfuA	iron-sulfur cluster scaffold protein F	DLTEHQRGEHSyY	Y13(Phospho)	Y190		MaxquantScore76.655		ASAP:ABE-0011144|UniProtKB/Swiss-Prot:P63020|ECOCYC:G7748|EcoGene:EG12935|GeneID:947925
gi|15802782	NP_288809.1	nrdB	ribonucleotide-diphosphate reductase subunit beta	AyTTFSQTK	Y2(Phospho)	Y3	52.39	NA	GeneID:957218
gi|15802834	NP_288861.1	nuoB	NADH dehydrogenase subunit B	RPLSWVVGDQGVyR	Y13(phospho)	Y193	MaxQuan_Score:60.984	0.140913
gi|15802828	NP_288855.1	nuoI	NADH dehydrogenase subunit I	MYPEEPVyLPPR	Y8(Phospho)	Y39	51.28	2.54933	GeneID:957341
gi|15802828	NP_288855.1	nuoI	NADH dehydrogenase subunit I	QDLVYEKEDLLISGPGKYPEYNFyR	Y24(Phospho)	Y151	NA	2.90123	GeneID:957341
gi|15800816	NP_286832.1	ompA	outer membrane protein A	IGSDAyNQGLSER	Y6(Phospho)	Y269	71.11	2.90374	GeneID:958948
gi|15803909	NP_289945.1	ompR	osmolarity response regulator	GREySAMER	Y4(Phospho)	Y194	NA	2.2362	GeneID:957766
gi|15803909	NP_289945.1	ompR	osmolarity response regulator	yLTEQGFqVRSVAnAEQMDR	Y1(Phospho)	Y23	NA	2.79638	GeneID:957766
gi|16129204	NP_415759.1	oppA	oligopeptide ABC transporter substrate-binding protein	AQGNMPAyGYTPPYTDGAK	Y8(Phospho)	Y341	112.599	35.34	3.33576	ASAP:ABE-0004172|UniProtKB/Swiss-Prot:P23843|ECOCYC:EG10674|EcoGene:EG10674|GeneID:945830
gi|16132194	NP_418793.1	osmY	hyperosmotically inducible periplasmic protein	isKTLLAVMLTSAVATGSAyAEnnAqTTNESAGQKVDSSMNK	S2(Phospho)Y20(Phospho)	Y27	41.8831	32.31	NA	ASAP:ABE-0014348|UniProtKB/Swiss-Prot:P0AFH8|ECOCYC:EG11391|EcoGene:EG11391|GeneID:948895
gi|15803807	NP_289841.1	paaY	putative transferase	SSyNPDGNPLTIGEDVTVGHK	Y3(Phospho)	Y146	102.59	4.91483	GeneID:958731
gi|15803907	NP_289943.1	pckA	phosphoenolpyruvate carboxykinase	MQLIGGTWyGGEMKK	Y9(Phospho)	Y207	95.83	5.39222	GeneID:958885
gi|16130255	NP_416823.1	pdxB	erythronate-4-phosphate dehydrogenase	KVDIGTSHIAGyTLEGK	Y12(Phospho)	Y258	198.753	50.35	4.27798	ASAP:ABE-0007663|UniProtKB/Swiss-Prot:P05459|ECOCYC:G0-9461|EcoGene:EG10692|GeneID:946785
gi|161367548	NP_289080.2	pepB	aminopeptidase B	GITFDSGGySIK	Y9(phospho)	Y204	MaxQuan_Score:91.824	0.00264708
gi|90111453	NP_417018.4	pepB	aminopeptidase B	AVDLISNVAGDRVTyR	Y15(Phospho)	Y144	87.0149	41.08	3.2363	ASAP:ABE-0008305|UniProtKB/Swiss-Prot:P37095|ECOCYC:EG12310|EcoGene:EG12310|GeneID:948766
gi|15799942	NP_285954.1	pepD	aminoacyl-histidine dipeptidase (peptidase D)	IcSIPHPSyHEEQLAEYIVGWAK	Y9(Phospho)	Y27	161.43	6.47697	GeneID:957058
gi|15804607	NP_290648.1	pepE	peptidase E	RSAVFIPFAGVTQTWDDyTAK	Y18(Phospho)	Y49	48.27	4.54167	GeneID:960109
gi|15802516	NP_288542.1	per	perosamine synthetase	QyWHDVIGYNYR	Y2(Phospho)	Y218	52.4	4.07401	GeneID:962095
gi|15802516	NP_288542.1	per	perosamine synthetase	YIPVyQPSLTGK	Y5(Phospho)	Y7	37.81	2.25223	GeneID:962095
gi|15804505	NP_290545.1	pfkA	6-phosphofructokinase	MVQLDRySVSDMINR	Y7(Phospho)	Y56	45.16	3.65145	GeneID:960228
gi|15800764	NP_286778.1	pflB	formate acetyltransferase 1	DAIPTQSVLTITSNVVyGK	Y17(Phospho)	Y613	41.81	2.67841	GeneID:958864
gi|15800764	NP_286778.1	pflB	formate acetyltransferase 1	LPFAyAK	Y5(Phospho)	Y659	36.15	NA	GeneID:958864
gi|15800764	NP_286778.1	pflB	formate acetyltransferase 1	THNQGVFDVyTPDILR	Y10(Phospho)	Y153	NA	4.10155	GeneID:958864
gi|15800764	NP_286778.1	pflB	formate acetyltransferase 1	VSGyAVR	Y4(Phospho)	Y736	56.59	NA	GeneID:958864
gi|16128870	NP_415423.1	pflB	pyruvate formate lyase I	SEPIKGDVLNyDEVMER	Y11(Phospho)	Y473	127.167	53.36	3.48923	ASAP:ABE-0003071|UniProtKB/Swiss-Prot:P09373|ECOCYC:EG10701|EcoGene:EG10701|GeneID:945514
gi|15804618	NP_290659.1	pgi	glucose-6-phosphate isomerase	FAAyFQQGNMESNGK	Y4(Phospho)	Y348	29.21	2.82579	GeneID:960098
gi|15803460	NP_289493.1	pgk	phosphoglycerate kinase	SLyEADLVDEAKR	Y3(Phospho)	Y234	85.81	4.60548	GeneID:957143
gi|16129093	NP_415648.1	phoP	DNA-binding response regulator in two-component regulatory system with PhoQ	ESWQDKVEVLSAGADDyVTKPFHIEEVMAR	Y17(Phospho)	Y98	11.7216	41.75	6.1719	ASAP:ABE-0003807|UniProtKB/Swiss-Prot:P23836|ECOCYC:EG10731|EcoGene:EG10731|GeneID:945697
gi|161367465	NP_290675.2	plsB	glycerol-3-phosphate acyltransferase	VFTyYTPKEESIK	Y4(Phospho)	Y94	43.39	3.47102	GeneID:960082
gi|161367465	NP_290675.2	plsB	glycerol-3-phosphate acyltransferase	VFTYyTPKEESIK	Y5(phospho)	Y95	MaxQuan_Score:122.29	3.09793e-06
gi|15802016	NP_288037.1	pntB	pyridine nucleotide transhydrogenase	SMNTGyAGVQNPLFFK	Y6(Phospho)	Y431	99.68	4.03819	GeneID:961550
gi|15804817	NP_290858.1	ppa	inorganic pyrophosphatase	AQIAHFFEHyKDLEK	Y10(Phospho)	Y142	63.5	4.35154	GeneID:959816
gi|15804552	NP_290593.1	ppc	phosphoenolpyruvate carboxylase	MNEQySALR	Y5(Phospho)	Y5	63.51	3.17751	GeneID:960176
gi|15799948	NP_285960.1	proA	gamma-glutamyl phosphate reductase	NIAySFLPALSK	Y4(phospho)	Y267	MaxQuan_Score:67.921	0.0688234
gi|15804703	NP_290744.1	proP	proline/glycine betaine transporter	EILVEHyDNIEQK	Y7(Phospho)	Y467	42.12	2.75952	GeneID:960013
gi|49176156	YP_026161.1	proQ	RNA chaperone	yLYGVKPGATR	Y1(Phospho)	Y70	113.497	36.45	NA	ASAP:ABE-0006092|UniProtKB/Swiss-Prot:P45577|ECOCYC:EG12866|EcoGene:EG12866|GeneID:948950
gi|49176156	YP_026161.1	proQ	RNA chaperone	YLyGVKPGATR	Y3(Phospho)	Y72	128.419	NA	2.80995	ASAP:ABE-0006092|UniProtKB/Swiss-Prot:P45577|ECOCYC:EG12866|EcoGene:EG12866|GeneID:948950
gi|15799876	NP_285888.1	proS	prolyl-tRNA synthetase	VVAAAIEQNyDER	Y10(Phospho)	Y460	37.66	2.99938	GeneID:956936
gi|16130593	NP_417165.1	proX	glycine betaine transporter ligand binding protein	FyRExVFVnGAAQGYLIDKK	Y2(Phospho)	Y104	145.022	27.35	NA	ASAP:ABE-0008818|UniProtKB/Swiss-Prot:P0AFM2|ECOCYC:EG10773|EcoGene:EG10773|GeneID:947165
gi|15801436	NP_287453.1	prsA	ribose-phosphate pyrophosphokinase	IANRLyTSLGDAAVGR	Y6(Phospho)	Y24	62.63	6.4238	GeneID:960457
gi|161367462	NP_290683.2	pspG	phage shock protein G	YQRyDR	Y4(phospho)	Y75	MaxQuan_Score:85.077	0.0354035
gi|15802844	NP_288871.1	pta	phosphate acetyltransferase	HQFAQSLNyEIAK	Y9(Phospho)	Y124	30.41	NA	GeneID:959575
gi|15802844	NP_288871.1	pta	phosphate acetyltransferase	VAMLSySTGTSGAGSDVEK	Y6(Phospho)	Y591	84.99	5.4448	GeneID:959575
gi|15803340	NP_289373.1	ptr	protease III	EVLAyR	Y5(phospho)	Y690	MaxQuan_Score:31.65	0.521639
gi|16130342	NP_416911.1	ptsI	PEP-protein phosphotransferase of PTS system (enzyme I)	HMTADAAAHEVIEGQASALEELDDEyLKER	Y26(Phospho)	Y122	110.801	94.52	8.29482	ASAP:ABE-0007967|UniProtKB/Swiss-Prot:P08839|ECOCYC:EG10789|EcoGene:EG10789|GeneID:946879
gi|15801328	NP_287345.1	purB	adenylosuccinate lyase	TARDEVILPyWR	Y10(Phospho)	Y146	NA	2.70842	GeneID:959619
gi|15802999	NP_289029.1	purC	phosphoribosylaminoimidazole-succinocarboxamide synthase	QAELyRGK	Y5(Phospho)	Y8	41.09	NA	GeneID:957467
gi|15802999	NP_289029.1	purC	phosphoribosylaminoimidazole-succinocarboxamide synthase	TVySTENPDLLVLEFR	Y3(Phospho)	Y16	83.58	3.96256	GeneID:957467
gi|15804597	NP_290638.1	purH	bifunctional phosphoribosylaminoimidazolecarboxamide formyltransferase/IMP cyclohydrolase	ALSyNNIADTDAALEcVK	Y4(Phospho)	Y262	NA	4.84978	GeneID:960123
gi|15803022	NP_289052.1	purM	phosphoribosylaminoimidazole synthetase	TDKTSLSyKDAGVDIDAGNALVGR	Y8(Phospho)	Y9	144.03	NA	GeneID:961316
gi|15802072	NP_288094.1	purR	DNA-binding transcriptional repressor PurR	ELHySPSAVAR	Y4(Phospho)	Y45	50.6	2.32865	GeneID:961621
gi|15802072	NP_288094.1	purR	DNA-binding transcriptional repressor PurR	SVADGPFRDyRR	Y10(Phospho)	Y339	36.17	NA	GeneID:961621
gi|15801004	NP_287020.1	putP	major sodium/proline symporter	FAEADAHyHSAPPSR	Y8(Phospho)	Y491	43.97	NA	GeneID:959151
gi|15802088	NP_288110.1	pykF	pyruvate kinase	LNFSHGDyAEHGQR	Y8(Phospho)	Y40	101.7	4.6228	GeneID:961647
gi|16130687	NP_417260.1	pyrG	CTP synthetase	SQGLDDyIcKR	Y7(Phospho)	Y259	114.273	36.78	NA	ASAP:ABE-0009112|UniProtKB/Swiss-Prot:P0A7E5|ECOCYC:EG10810|EcoGene:EG10810|GeneID:946116
gi|15802770	NP_288797.1	rcsB	transcriptional regulator RcsB	ISAGGyGDKR	Y6(Phospho)	Y146	46.32	3.00319	GeneID:961169
gi|15802770	NP_288797.1	rcsB	transcriptional regulator RcsB	LDAHVLITDLSMPGDKyGDGITLIK	Y17(Phospho)	Y64	61.87	4.95853	GeneID:961169
gi|15803214	NP_289246.1	recA	recombinase A	IVEIyGPESSGK	Y5(phospho)	Y66	MaxQuan_Score:77.127	0.00733017
gi|16129310	NP_415865.1	recT	DNA recombinase	nVQLIIGyRGmIDLAR	Y8(Phospho)	Y121	24.6564	NA	2.41177	ASAP:ABE-0004529|UniProtKB/Swiss-Prot:P33228|ECOCYC:EG11899|EcoGene:EG11899|GeneID:945917
gi|15804163	NP_290202.1	rfaD	ADP-L-glycero-D-mannoheptose-6-epimerase	AAGyDKPFK	Y4(Phospho)	Y288	44.77	NA	GeneID:960926
gi|15804164	NP_290203.1	rfaF	ADP-L-glycero-D-mannoheptose-6-epimerase	LITGyHK	Y5(phospho)	Y311	MaxQuan_Score:53.453	0.23243
gi|16131491	NP_418077.1	rfaF	ADP-heptose:LPS heptosyltransferase II WaaF	KGDAAEGyHQSLIDITPQR	Y8(Phospho)	Y323	177.973	55.71	4.13544	ASAP:ABE-0011845|UniProtKB/Swiss-Prot:P37692|ECOCYC:EG12210|EcoGene:EG12210|GeneID:948135
gi|16129979	NP_416543.1	rfbA	dTDP-glucose pyrophosphorylase	NNYGQYLyK	Y8(Phospho)	Y286		MaxquantScore78.191		ASAP:ABE-0006762|UniProtKB/Swiss-Prot:P37744|ECOCYC:EG11978|EcoGene:EG11978|GeneID:945154
gi|15804370	NP_290410.1	rhlB	ATP-dependent RNA helicase RhlB	LGLAYGGDGyDKQLK	Y10(phospho)	Y124	MaxQuan_Score:155.91	1.49643e-09
gi|15801183	NP_287200.1	rimJ	ribosomal-protein-S5-alanine N-acetyltransferase	MFGyR	Y4(Phospho)	Y4	22.94	NA	GeneID:959405
gi|15801201	NP_287218.1	rne	ribonuclease E	APAPEyVPEAPR	Y6(Phospho)	Y1018	29.71	2.34248	GeneID:959428
gi|15801201	NP_287218.1	rne	ribonuclease E	EYFPANySAHGRPNIK	Y7(Phospho)	Y82	67.71	NA	GeneID:959428
gi|15801201	NP_287218.1	rne	ribonuclease E	VRyEQSVAEETVVAPVAEETVAAEPIVQEAPAPR	Y3(Phospho)	Y731	127.18	8.86901	GeneID:959428
gi|15803449	NP_289482.1	rpiA	ribose-5-phosphate isomerase A	LGGRPEyR	Y7(phospho)	Y156	MaxQuan_Score:19.942	0.990187
gi|15803844	NP_289878.1	rplB	50S ribosomal protein L2	LEyDPNR	Y3(phospho)	Y83	MaxQuan_Score:64.424	0.0915435
gi|15803847	NP_289881.1	rplC	50S ribosomal protein L3	DLANDGyR	Y7(phospho)	Y45	MaxQuan_Score:78.473	0.0233114
gi|15803835	NP_289869.1	rplE	50S ribosomal protein L5	AKLHDyYKDEVVK	Y6(Phospho)	Y7	69.08	NA	GeneID:958768
gi|15803835	NP_289869.1	rplE	50S ribosomal protein L5	AKLHDYyKDEVVK	Y7(Phospho)	Y8	69.08	NA	GeneID:958768
gi|15803835	NP_289869.1	rplE	50S ribosomal protein L5	EQIIFPEIDyDKVDR	Y10(Phospho)	Y143	60.86	3.12104	GeneID:958768
gi|15803835	NP_289869.1	rplE	50S ribosomal protein L5	GNySMGVR	Y3(Phospho)	Y128	29.05	2.33559	GeneID:958768
gi|15803835	NP_289869.1	rplE	50S ribosomal protein L5	IRQGyPIGcK	Y5(Phospho)	Y83	44.65	2.73978	GeneID:958768
gi|15803832	NP_289866.1	rplF	50S ribosomal protein L6	DGyADGWAQAGTAR	Y3(Phospho)	Y58	63.06	3.91274	GeneID:958750
gi|15803832	NP_289866.1	rplF	50S ribosomal protein L6	KLQLVGVGyR	Y9(Phospho)	Y94	54.2	2.4452	GeneID:958750
gi|15803765	NP_289799.1	rplM	50S ribosomal protein L13	TDKVyYHHTGHIGGIK	Y5(Phospho)	Y74	31.22	3.08622	GeneID:959313
gi|15803765	NP_289799.1	rplM	50S ribosomal protein L13	TDKVYyHHTGHIGGIK	Y6(Phospho)	Y75	64.95	NA	GeneID:959313
gi|16131189	NP_417769.1	rplN	50S ribosomal subunit protein L14	yAGVGDIIKItIK	Y1(Phospho)T11(Phospho)	Y32	20.0411	NA	2.8751	ASAP:ABE-0010837|UniProtKB/Swiss-Prot:P0ADY3|ECOCYC:EG10875|EcoGene:EG10875|GeneID:947809
gi|15803828	NP_289862.1	rplO	50S ribosomal protein L15	RGFEGGQMPLyR	Y11(Phospho)	Y58	60.67	3.83941	GeneID:961484
gi|15803821	NP_289855.1	rplQ	50S ribosomal protein L17	AGDNAPMAyIELVDR	Y9(Phospho)	Y112	43.27	2.61705	GeneID:958759
gi|15803831	NP_289865.1	rplR	50S ribosomal protein L18	SGFQyHGR	Y5(Phospho)	Y99	53.35	2.89568	GeneID:958760
gi|15802128	NP_288150.1	rplT	50S ribosomal protein L20	AGQyAYR	Y4(Phospho)	Y45	31.66	NA	GeneID:961687
gi|15802128	NP_288150.1	rplT	50S ribosomal protein L20	GyYGAR	Y2(phospho)	Y24	MaxQuan_Score:82.473	0.0424285
gi|15803726	NP_289760.1	rplU	50S ribosomal protein L21	MyAVFQSGGK	Y2(Phospho)	Y2	51.48	2.94333	GeneID:958628
gi|15803842	NP_289876.1	rplV	50S ribosomal protein L22	KVSQALDILTyTNKK	Y11(Phospho)	Y38	109.13	6.05761	GeneID:958554
gi|15802741	NP_288768.1	rplY	50S ribosomal protein L25	AQDVQRHPyKPK	Y9(Phospho)	Y82	35.54	NA	GeneID:957144
gi|15804527	NP_290567.1	rpmE	50S ribosomal protein L31	DIHPKyEEITAScScGNVMK	Y6(Phospho)	Y9	85.73	7.05688	GeneID:960201
gi|15800002	NP_286014.1	rpmE2	50S ribosomal protein L31 type B	SHPFyTGK	Y5(Phospho)	Y57	29.13	NA	GeneID:957162
gi|15801206	NP_287223.1	rpmF	50S ribosomal protein L32	HHITADGyYR	Y8(Phospho)	Y48	57.49	4.6836	GeneID:959433
gi|15801206	NP_287223.1	rpmF	50S ribosomal protein L32	HHITADGYyR	Y9(Phospho)	Y49	59.31	4.5961	GeneID:959433
gi|15804177	NP_290216.1	rpmG	50S ribosomal protein L33	LVSSAGTGHFyTTTK	Y11(Phospho)	Y21	66.04	3.79856	GeneID:960910
gi|15803822	NP_289856.1	rpoA	DNA-directed RNA polymerase subunit alpha	IAyNVEAAR	Y3(Phospho)	Y185	42.74	2.27449	GeneID:958748
gi|15803822	NP_289856.1	rpoA	DNA-directed RNA polymerase subunit alpha	LLVDAcySPVER	Y7(Phospho)	Y177	51.36	3.07117	GeneID:958748
gi|15804577	NP_290618.1	rpoB	DNA-directed RNA polymerase subunit beta	IVIKVNEDEMyPGEAGIDIYNLTK	Y11(Phospho)	Y742	57.75	5.1842	GeneID:960143
gi|15804577	NP_290618.1	rpoB	DNA-directed RNA polymerase subunit beta	MVySYTEK	Y3(Phospho)	Y3	42.45	2.45394	GeneID:960143
gi|15804577	NP_290618.1	rpoB	DNA-directed RNA polymerase subunit beta	STGSySLVTQQPLGGK	Y5(Phospho)	Y1251	40.7	4.01804	GeneID:960143
gi|15804577	NP_290618.1	rpoB	DNA-directed RNA polymerase subunit beta	SVFPIQSySGNSELQYVSYR	Y8(Phospho)	Y62	77.39	4.39563	GeneID:960143
gi|15804578	NP_290619.1	rpoC	DNA-directed RNA polymerase subunit beta'	LIPAGTGYAyHQDR	Y10(Phospho)	Y1365	100.72	3.2677	GeneID:960142
gi|15804578	NP_290619.1	rpoC	DNA-directed RNA polymerase subunit beta'	LIPAGTGyAYHQDR	Y8(Phospho)	Y1363	120.73	3.2638	GeneID:960142
gi|15804578	NP_290619.1	rpoC	DNA-directed RNA polymerase subunit beta'	SVITVGPyLR	Y8(Phospho)	Y360	51.9	2.87534	GeneID:960142
gi|16128878	NP_415431.1	rpsA	30S ribosomal subunit protein S1	HEAWITLEKAyEDAETVTGVINGK	Y11(Phospho)	Y102	223.734	46.27	3.97912	ASAP:ABE-0003104|UniProtKB/Swiss-Prot:P0AG67|ECOCYC:EG10900|EcoGene:EG10900|GeneID:945536
gi|15804789	NP_290830.1	rpsF	30S ribosomal protein S6	RQLAyPINK	Y5(Phospho)	Y49	43.68	3.08203	GeneID:959923
gi|15803854	NP_289888.1	rpsG	30S ribosomal protein S7	VGGSTyQVPVEVRPVRR	Y6(Phospho)	Y85	100.78	4.11184	GeneID:958803
gi|15803764	NP_289798.1	rpsI	30S ribosomal protein S9	AENQYyGTGR	Y6(Phospho)	Y7	37.05	NA	GeneID:958573
gi|15803764	NP_289798.1	rpsI	30S ribosomal protein S9	MAENQyYGTGR	Y6(Phospho)	Y6	67.58	3.38025	GeneID:958573
gi|15803848	NP_289882.1	rpsJ	30S ribosomal protein S10	DQyEIR	Y3(phospho)	Y65	MaxQuan_Score:100.14	0.0115856
gi|15803834	NP_289868.1	rpsN	30S ribosomal protein S14	RVALADKyFAK	Y8(Phospho)	Y20	NA	3.65605	GeneID:958763
gi|15803131	NP_289162.1	rpsP	30S ribosomal protein S16	KRPFyQVVVADSR	Y5(Phospho)	Y17	54.55	4.52238	GeneID:956739
gi|15803838	NP_289872.1	rpsQ	30S ribosomal protein S17	FVKHPIyGK	Y7(Phospho)	Y34	58.5	3.69822	GeneID:958773
gi|15804791	NP_290832.1	rpsR	30S ribosomal protein S18	YLSLLPyTDRHQ	Y7(Phospho)	Y70	41.82	3.4136	GeneID:959921
gi|15803607	NP_289640.1	rpsU	30S ribosomal protein S21	EFyEKPTTER	Y3(Phospho)	Y38	55.52	NA	GeneID:958532
gi|15803719	NP_289753.1	rrmJ	23S rRNA methyltransferase J	WLQEHFSDKyVQQAQK	Y10(Phospho)	Y22	102.22	5.41498	GeneID:958623
gi|15801876	NP_287896.1	sapC	peptide transport permease protein	PYDSVySEKRPPGTLR	Y6(Phospho)	Y7	40.28	NA	GeneID:961350
gi|157267360	NP_288516.2	sbcB	exonuclease I	NFPGTLDyAEQQR	Y8(phospho)	Y421	MaxQuan_Score:75.714	0.0160799
gi|15799782	NP_285794.1	secA	preprotein translocase subunit SecA	GVHVVTVNDyLAQR	Y10(Phospho)	Y134	56.08	4.98715	GeneID:956789
gi|15799782	NP_285794.1	secA	preprotein translocase subunit SecA	KQLLEyDDVANDQR	Y6(Phospho)	Y648	95.01	4.63293	GeneID:956789
gi|15800136	NP_286148.1	secF	preprotein translocase subunit SecF	AQEyTVEQLNHGR	Y4(Phospho)	Y5	84.19	NA	GeneID:957364
gi|15803827	NP_289861.1	secY	preprotein translocase subunit SecY	ANLKGyGR	Y6(Phospho)	Y441	48.56	NA	GeneID:958757
gi|15803827	NP_289861.1	secY	preprotein translocase subunit SecY	VyAAQSTHLPLK	Y2(Phospho)	Y258	NA	3.69636	GeneID:958757
gi|15802175	NP_288197.1	selD	selenophosphate synthetase	LTQySHGAGcGcK	Y4(Phospho)	Y11	81.17	3.6246	GeneID:961735
gi|15800768	NP_286782.1	serC	phosphoserine aminotransferase	GQFAAVPLNILGDKTTADYVDAGyWAASAIK	Y24(Phospho)	Y101	127.6	5.46548	GeneID:958869
gi|15800756	NP_286770.1	serS	seryl-tRNA synthetase	FAGDLFHTRPLEEEADTSNyALIPTAEVPLTNLVR	Y20(Phospho)	Y232	48.6	3.89809	GeneID:958852
gi|16128063	NP_414611.1	sgrR	DNA-binding transcriptional dual regulator	LEEGCyYLLFDSR	Y6(Phospho)	Y336		MaxquantScore69.884		ASAP:ABE-0000251|UniProtKB/Swiss-Prot:P33595|ECOCYC:EG12094|EcoGene:EG12094|GeneID:944788
gi|16128063	NP_414611.1	sgrR	DNA-binding transcriptional dual regulator	VLyYRPLR	Y3(Phospho)	Y126		MaxquantScore89.676		ASAP:ABE-0000251|UniProtKB/Swiss-Prot:P33595|ECOCYC:EG12094|EcoGene:EG12094|GeneID:944788
gi|15803861	NP_289895.1	slyX	hypothetical protein	ASQPSNIASQAEETPPPHy	Y19(Phospho)	Y72	77.82	6.84694	GeneID:961315
gi|15804960	NP_291002.1	sms	DNA repair protein RadA	LSGyAGSAGVAK	Y4(Phospho)	Y54	38.11	NA	GeneID:959666
gi|15803763	NP_289797.1	sspA	stringent starvation protein A	IIMEYLDERFPHPPLMPVyPVAR	Y19(Phospho)	Y92	NA	5.06052	GeneID:959207
gi|15800430	NP_286442.1	sucA	2-oxoglutarate dehydrogenase E1 component	YAGRPASASPAVGyMSVHQK	Y14(Phospho)	Y914	43.95	3.86808	GeneID:957833
gi|15800432	NP_286444.1	sucC	succinyl-CoA synthetase subunit beta	LVTyQTDANGQPVNQILVEAATDIAK	Y4(Phospho)	Y84	82.92	4.99957	GeneID:957835
gi|16128703	NP_415256.1	sucC	succinyl-CoA synthetase, beta subunit	YGLPAPVGyAcTTPR	Y9(Phospho)	Y23	113.735	36.63	2.69716	ASAP:ABE-0002483|UniProtKB/Swiss-Prot:P0A836|ECOCYC:EG10981|EcoGene:EG10981|GeneID:945312
gi|15802094	NP_288116.1	sufC	cysteine desulfurase ATPase component	SFIIVTHyQR	Y8(Phospho)	Y204	NA	2.86116	GeneID:961653
gi|15799738	NP_285750.1	surA	peptidyl-prolyl cis-trans isomerase SurA	LAyDGLNYNTYR	Y3(Phospho)	Y120	63.26	2.42947	GeneID:956729
gi|15799688	NP_285700.1	talB	transaldolase B	KLSyTGEVK	Y4(Phospho)	Y265	43.64	2.96808	GeneID:956664
gi|15800695	NP_286709.1	terC	putative phage inhibition, colicin resistance and tellurite resistance protein	SGDDDDEIEDySQHLAYR	Y11(Phospho)	Y164	86.12	3.0233	GeneID:958744
gi|15802131	NP_288153.1	thrS	threonyl-tRNA synthetase	TGHWDNyKDAMFTTSSENR	Y7(Phospho)	Y313	120.34	6.22293	GeneID:961690
gi|15800166	NP_286178.1	tig	Peptidyl-prolyl cis/trans isomerase (trigger factor)	GLIEEMASAyEDPKEVIEFYSK	Y10(Phospho)	Y378	64.27	4.1856	GeneID:957406
gi|15804305	NP_290344.1	tnaA	tryptophanase	SyYALAESVK	Y2(Phospho)	Y85	40.3	NA	GeneID:960743
gi|90111643	NP_418164.4	tnaA	tryptophanase/L-cysteine desulfhydrase, PLP-dependent	AMySIAK	Y3(Phospho)	Y214	174.095	18.5	NA	ASAP:ABE-0012133|UniProtKB/Swiss-Prot:P0A853|ECOCYC:EG11005|EcoGene:EG11005|GeneID:948221
gi|90111643	NP_418164.4	tnaA	tryptophanase/L-cysteine desulfhydrase, PLP-dependent	EAFDTGVRyDFK	Y9(Phospho)	Y165	173.361	34.86	NA	ASAP:ABE-0012133|UniProtKB/Swiss-Prot:P0A853|ECOCYC:EG11005|EcoGene:EG11005|GeneID:948221
gi|90111643	NP_418164.4	tnaA	tryptophanase/L-cysteine desulfhydrase, PLP-dependent	ETyKYADMLAMSAK	Y3(Phospho)	Y258	121.717	NA	2.84694	ASAP:ABE-0012133|UniProtKB/Swiss-Prot:P0A853|ECOCYC:EG11005|EcoGene:EG11005|GeneID:948221
gi|90111643	NP_418164.4	tnaA	tryptophanase/L-cysteine desulfhydrase, PLP-dependent	ETYKyADMLAMSAK	Y5(Phospho)	Y260	171.811	67	2.84775	ASAP:ABE-0012133|UniProtKB/Swiss-Prot:P0A853|ECOCYC:EG11005|EcoGene:EG11005|GeneID:948221
gi|90111643	NP_418164.4	tnaA	tryptophanase/L-cysteine desulfhydrase, PLP-dependent	FAENAyFIK	Y6(Phospho)	Y236	145.835	54.58	NA	ASAP:ABE-0012133|UniProtKB/Swiss-Prot:P0A853|ECOCYC:EG11005|EcoGene:EG11005|GeneID:948221
gi|90111643	NP_418164.4	tnaA	tryptophanase/L-cysteine desulfhydrase, PLP-dependent	GLTFTyEPK	Y6(Phospho)	Y456	171.626	38.25	NA	ASAP:ABE-0012133|UniProtKB/Swiss-Prot:P0A853|ECOCYC:EG11005|EcoGene:EG11005|GeneID:948221
gi|90111643	NP_418164.4	tnaA	tryptophanase/L-cysteine desulfhydrase, PLP-dependent	LLPHIPADQFPAqALAcELyK	Y20(Phospho)	Y386	271.792	43.53	3.71706	ASAP:ABE-0012133|UniProtKB/Swiss-Prot:P0A853|ECOCYC:EG11005|EcoGene:EG11005|GeneID:948221
gi|90111643	NP_418164.4	tnaA	tryptophanase/L-cysteine desulfhydrase, PLP-dependent	MVAFSNyFFDTTQGHSQINGcTVR	Y7(Phospho)	Y134	127.35	85.64	6.70112	ASAP:ABE-0012133|UniProtKB/Swiss-Prot:P0A853|ECOCYC:EG11005|EcoGene:EG11005|GeneID:948221
gi|90111643	NP_418164.4	tnaA	tryptophanase/L-cysteine desulfhydrase, PLP-dependent	NIFGyQYTIPTHQGR	Y5(Phospho)	Y93	273.357	71.73	3.39343	ASAP:ABE-0012133|UniProtKB/Swiss-Prot:P0A853|ECOCYC:EG11005|EcoGene:EG11005|GeneID:948221
gi|90111643	NP_418164.4	tnaA	tryptophanase/L-cysteine desulfhydrase, PLP-dependent	NIFGYQyTIPTHQGR	Y7(Phospho)	Y95	164.487	79.68	2.97733	ASAP:ABE-0012133|UniProtKB/Swiss-Prot:P0A853|ECOCYC:EG11005|EcoGene:EG11005|GeneID:948221
gi|90111643	NP_418164.4	tnaA	tryptophanase/L-cysteine desulfhydrase, PLP-dependent	SyYALAESVK	Y2(Phospho)	Y80	187.885	54.52	3.55447	ASAP:ABE-0012133|UniProtKB/Swiss-Prot:P0A853|ECOCYC:EG11005|EcoGene:EG11005|GeneID:948221
gi|90111643	NP_418164.4	tnaA	tryptophanase/L-cysteine desulfhydrase, PLP-dependent	TLcVVQEGFPTyGGLEGGAMER	Y12(Phospho)	Y307	137.46	46.95	3.78458	ASAP:ABE-0012133|UniProtKB/Swiss-Prot:P0A853|ECOCYC:EG11005|EcoGene:EG11005|GeneID:948221
gi|15801905	NP_287925.1	topA	DNA topoisomerase I	LYEAGYITyMR	Y9(Phospho)	Y319	57.19	3.31166	GeneID:961387
gi|15803817	NP_289851.1	trkA	NAD-binding component of TrK potassium transporter	AyYGGPLIGNALSTMR	Y2(Phospho)	Y161	39.09	3.47659	GeneID:961474
gi|15803817	NP_289851.1	trkA	NAD-binding component of TrK potassium transporter	AYyGGPLIGNALSTMR	Y3(Phospho)	Y162	39.09	NA	GeneID:961474
gi|15799852	NP_285864.1	tsf	elongation factor Ts	VAALEGDVLGSyQHGAR	Y12(Phospho)	Y146	35.94	3.21156	GeneID:956894
gi|15803852	NP_289886.1	tuf	elongation factor Tu	GITINTSHVEyDTPTR	Y11(Phospho)	Y70	107.25	5.1715	GeneID:958801
gi|15803852	NP_289886.1	tuf	elongation factor Tu	HYAHVDcPGHADyVK	Y13(Phospho)	Y88	108.09	7.32526	GeneID:958801
gi|15803852	NP_289886.1	tuf	elongation factor Tu	HyAHVDcPGHADYVK	Y2(Phospho)	Y77	94.2	5.74983	GeneID:958801
gi|15804570	NP_290611.1	tuf	elongation factor Tu	ELLSQyDFPGDDTPIVR	Y6(Phospho)	Y161	87.3	4.37021	GeneID:960150
gi|15804570	NP_290611.1	tuf	elongation factor Tu	GYRPQFyFR	Y7(Phospho)	Y332	NA	1.96074	GeneID:960150
gi|16131810	NP_418407.1	tufB	protein chain elongation factor EF-Tu (duplicate of tufA)	FESEVyILSKDEGGR	Y6(Phospho)	Y310	124.363	50.74	3.12742	ASAP:ABE-0013020|UniProtKB/Swiss-Prot:P0A6N1|ECOCYC:EG11037|EcoGene:EG11037|GeneID:948482
gi|15802024	NP_288045.1	tus	DNA replication terminus site-binding protein	ARyDLVDR	Y3(phospho)	Y4	MaxQuan_Score:45.696	0.354408
gi|15804646	NP_290687.1	tyrB	aromatic amino acid aminotransferase	VDAyAGDPILTLMER	Y4(Phospho)	Y8	44.46	3.51014	GeneID:960070
gi|15804423	NP_290463.1	udp	uridine phosphorylase	SIGATTHVGVTASSDTFYPGQERyDTYSGR	Y24(Phospho)	Y169	52.71	3.87008	GeneID:960327
gi|15804423	NP_290463.1	udp	uridine phosphorylase	YDTySGR	Y4(phospho)	Y172	MaxQuan_Score:45.084	0.34563
gi|16131321	NP_417906.1	ugpQ	glycerophosphodiester phosphodiesterase, cytosolic	ILVyTVNKPQR	Y4(Phospho)	Y213	69.993	NA	2.60952	ASAP:ABE-0011264|UniProtKB/Swiss-Prot:P10908|ECOCYC:EG11050|EcoGene:EG11050|GeneID:947955
gi|161367552	NP_289051.2	upp	uracil phosphoribosyltransferase	NEETLEPVPyFQK	Y10(Phospho)	Y113	36	3.40088	GeneID:961291
gi|161367552	NP_289051.2	upp	uracil phosphoribosyltransferase	ISVVGMyRNEETLEPVPYFQK	Y7(phospho)	Y102	MaxQuan_Score:79.658	0.0500119
gi|15804030	NP_290066.1	uspA	universal stress protein; broad regulatory function?	AVSMARPyNAK	Y8(Phospho)	Y30	48.28	2.98273	GeneID:961205
gi|15804030	NP_290066.1	uspA	universal stress protein; broad regulatory function?	VSLIHVDVNySDLYTGLIDVNLGDMQK	Y10(Phospho)	Y43	53.95	NA	GeneID:961205
gi|16129861	NP_416424.1	uvrY	DNA-binding response regulator in two-component regulatory system with BarA	VmQAGAAGyLSKGAAPQEVVSAIRSVySGQR	Y9(Phospho)Y27(Phospho)	Y101,Y119	0.82325	NA	3.48682	ASAP:ABE-0006373|UniProtKB/Swiss-Prot:P0AED5|ECOCYC:EG11140|EcoGene:EG11140|GeneID:946424
gi|161367456	NP_290809.2	vacB	exoribonuclease R	SQDPFQEREAEKyANPIPSR	Y13(Phospho)	Y14	74.06	NA	GeneID:959944
gi|15802515	NP_288541.1	wbdP	glycosyl transferase	FNEQyYR	Y5(Phospho)	Y80	41.23	2.78461	GeneID:962094
gi|15802515	NP_288541.1	wbdP	glycosyl transferase	FNEQYyR	Y6(Phospho)	Y81	31.44	NA	GeneID:962094
gi|15802515	NP_288541.1	wbdP	glycosyl transferase	IyTEYNPDVYLVcTGATQDYR	Y2(Phospho)	Y245	65.26	NA	GeneID:962094
gi|15802515	NP_288541.1	wbdP	glycosyl transferase	IYTEyNPDVYLVcTGATQDYR	Y5(Phospho)	Y248	109.78	4.86021	GeneID:962094
gi|15802515	NP_288541.1	wbdP	glycosyl transferase	NHySLNDAMVK	Y3(Phospho)	Y356	67.42	4.87761	GeneID:962094
gi|15802515	NP_288541.1	wbdP	glycosyl transferase	WFADySGNIAK	Y5(phospho)	Y209	MaxQuan_Score:81.498	0.00582908
gi|15802536	NP_288562.1	wcaD	putative colanic acid biosynthesis protein	yLIYSNSYVLNFIK	Y1(Phospho)	Y151	NA	2.28026	GeneID:959508
gi|15802522	NP_288548.1	wcaG	putative UDP-galactose 4-epimerase	VHSSGFVAPyTLSQGLDR	Y10(Phospho)	Y304	58.86	3.38666	GeneID:962101
gi|15802522	NP_288548.1	wcaG	putative UDP-galactose 4-epimerase	TLQyEFVHAK	Y4(phospho)	Y316	MaxQuan_Score:52.89	0.164309
gi|161367581	NP_288566.2	wzc	tyrosine kinase	ASAyQDYGYYEYEYK	Y4(Phospho)	Y705	45.91	3.61609	GeneID:956738
gi|161367581	NP_288566.2	wzc	tyrosine kinase	ASAYQDyGYYEYEYK	Y7(Phospho)	Y708	40.76	3.74547	GeneID:956738
gi|161367581	NP_288566.2	wzc	tyrosine kinase	ASAYQDYGYYEyEYKSDAK	Y12(Phospho)	Y713	33.93	2.99272	GeneID:956738
gi|161367581	NP_288566.2	wzc	tyrosine kinase	ASAYQDYGYYEYEyKSDAK	Y14(Phospho)	Y715	33.93	NA	GeneID:956738
gi|90111377	NP_416564.4	wzc	protein-tyrosine kinase	ASAYQDYGyYEYEYK	Y9(Phospho)	Y710	66.2834	NA	2.94082	ASAP:ABE-0006819|UniProtKB/Swiss-Prot:P76387|ECOCYC:G7105|EcoGene:EG13568|GeneID:946567
gi|15802519	NP_288545.1	wzy	O antigen polymerase	LSRNENISyNcDL	Y9(Phospho)	Y390	71.17	4.63768	GeneID:962098
gi|15801646	NP_287663.1	xasA	acid sensitivity protein, putative transporter	ARSPHyIVMNDK	Y6(Phospho)	Y503	52.62	3.93884	GeneID:960676
gi|16129703	NP_416263.1	xthA	exonuclease III	IIMAEIPSLLGNVTVINGyFPQGESR	Y19(Phospho)	Y109	150.953	90.73	4.44558	ASAP:ABE-0005829|UniProtKB/Swiss-Prot:P09030|ECOCYC:EG11073|EcoGene:EG11073|GeneID:946254
gi|15799847	NP_285859.1	yaeH	hypothetical protein	KTVVADGVGQGyKEVQEISPNLR	Y12(Phospho)	Y66	137.57	5.83534	GeneID:956884
gi|15800108	NP_286120.1	yaiB	hypothetical protein	LIDQVEGALyEVKPDASIPDDDTELLR	Y10(Phospho)	Y57	42.89	3.58093	GeneID:957326
gi|15800117	NP_286129.1	yaiE	hypothetical protein Z0487	MLQSNEyFSGK	Y7(phospho)	Y7	MaxQuan_Score:56.341	0.097356
gi|15800139	NP_286151.1	yajD	hypothetical protein Z0511	EFVySNLR	Y4(phospho)	Y36	MaxQuan_Score:71.03	0.0541141
gi|90111142	NP_415025.4	ybbN	DnaK co-chaperone, thioredoxin-like protein	AIPTVyLFQNGQPVDGFQGPQPEEAIR	Y6(Phospho)	Y82	147.334	39.32	3.39102	ASAP:ABE-0001707|UniProtKB/Swiss-Prot:P77395|ECOCYC:G6268|EcoGene:EG13261|GeneID:947119
gi|15800373	NP_286385.1	ybeZ	predicted protein with nucleoside triphosphate hydrolase domain	VLEQSAESVPEyGK	Y12(Phospho)	Y118	51.3	2.79038	GeneID:957720
gi|15800400	NP_286412.1	ybfA	hypothetical protein	MELyR	Y4(Phospho)	Y4	23.93	NA	GeneID:957782
gi|15800400	NP_286412.1	ybfA	hypothetical protein Z0846	ATGDFy	Y6(phospho)	Y68	MaxQuan_Score:58.826	0.161601
gi|16128675	NP_415228.1	ybfA	predicted protein	EyPAWLIFLRR	Y2(Phospho)	Y7	111.576	21.52	NA	ASAP:ABE-0002386|UniProtKB/Swiss-Prot:P0AAU2|ECOCYC:EG11521|EcoGene:EG11521|GeneID:947452
gi|15800413	NP_286425.1	ybgI	putative hydrolase-oxidase	LNSAAISDyAPNGLQVEGK	Y9(Phospho)	Y22	61.23	4.92346	GeneID:957801
gi|15800555	NP_286567.1	ybiI	hypothetical protein	DLQKPAYTGyNR	Y10(Phospho)	Y77	73.76	3.5234	GeneID:958039
gi|15800555	NP_286567.1	ybiI	hypothetical protein	DLQKPAyTGYNR	Y7(Phospho)	Y74	41.22	NA	GeneID:958039
gi|15800560	NP_286572.1	ybiO	putative transport protein	WLAKTITLSPHtQRNyPELQK	T12(Phospho)Y16(Phospho)	Y412	NA	3.17327	GeneID:958048
gi|16128788	NP_415341.1	ybiT	fused predicted transporter subunits of ABC superfamily: ATP-binding components	DRIyALPEMSEEDGYKVADLEVK	Y4(Phospho)	Y103	72.8527	NA	4.58081	ASAP:ABE-0002801|UniProtKB/Swiss-Prot:P0A9U3|ECOCYC:G6423|EcoGene:EG13325|GeneID:945440
gi|16128788	NP_415341.1	ybiT	fused predicted transporter subunits of ABC superfamily: ATP-binding components	IYALPEMSEEDGyKVADLEVK	Y13(Phospho)	Y114	114.513	43.93	4.06839	ASAP:ABE-0002801|UniProtKB/Swiss-Prot:P0A9U3|ECOCYC:G6423|EcoGene:EG13325|GeneID:945440
gi|16128788	NP_415341.1	ybiT	fused predicted transporter subunits of ABC superfamily: ATP-binding components	YGEMDGySAEAR	Y7(Phospho)	Y129	201.974	76.95	3.15329	ASAP:ABE-0002801|UniProtKB/Swiss-Prot:P0A9U3|ECOCYC:G6423|EcoGene:EG13325|GeneID:945440
gi|15800602	NP_286616.1	ybjC	hypothetical protein	LAPQLMNRPPQySR	Y12(Phospho)	Y82	57.23	3.51622	GeneID:958199
gi|15800786	NP_286800.1	ycbB	L,D-transpeptidase YcbB	FQQAPGPRNSLGRyK	Y14(Phospho)	Y496	NA	2.19712	GeneID:958895
gi|15801233	NP_287250.1	ycfU	outer membrane-specific lipoprotein transporter subunit LolC	AAATQPAEALRyE	Y12(Phospho)	Y398	33.63	2.20615	GeneID:959470
gi|15801895	NP_287915.1	yciH	translation initiation factor Sui1	LVySTETGRIDEPK	Y3(Phospho)	Y11	46.31	3.47387	GeneID:961376
gi|15801835	NP_287853.1	ydaA	universal stress protein UspE	cDLLVIKPDQyQTPVELDDEEDD	Y11(Phospho)	Y304	43.86	3.66311	GeneID:961275
gi|15801716	NP_287734.1	ydcH	hypothetical protein	KEGSDDRGyNAEVVR	Y9(Phospho)	Y25	52.03	NA	GeneID:960981
gi|15801594	NP_287611.1	ydfG	3-hydroxy acid dehydrogenase	NHGHIINIGSTAGSWPyAGGNVYGATK	Y17(Phospho)	Y141	57.8	3.92007	GeneID:960623
gi|15802115	NP_288137.1	ydiA	PEP synthetase regulatory protein	THGLNPNNLNKyDAR	Y12(Phospho)	Y126	74.37	5.27156	GeneID:961674
gi|15802115	NP_288137.1	ydiA	PEP synthetase regulatory protein	PLVFySIVLPEIR	Y5(phospho)	Y71	MaxQuan_Score:51.712	0.260191
gi|15802277	NP_288301.1	yebC	hypothetical protein	cGGNLGTDGSVAyLFSK	Y13(Phospho)	Y132	37.92	NA	GeneID:961837
gi|161367591	NP_288306.2	yecN	hypothetical protein	VAyGDGGFSELQSAIR	Y3(Phospho)	Y32	81.59	4.4064	GeneID:961842
gi|15802493	NP_288519.1	yeeF	putative amino acid/amine transport protein	SFRNPVPQyEDVA	Y9(Phospho)	Y450	59.8	3.57811	GeneID:962072
gi|145698283	NP_416511.4	yeeX	conserved protein	GDYEDRVDDyIIKNAELSK	Y10(Phospho)	Y79	66.0378	43.03	4.85595	ASAP:ABE-0006663|UniProtKB/Swiss-Prot:P0A8M6|ECOCYC:G7087|EcoGene:EG13391|GeneID:946541
gi|16130122	NP_416689.1	yejH	predicted ATP-dependent DNA or RNA helicase	HGYLTPPERLDMPVVQyDFSRLqAQSNGLFSEADLnR	Y17(Phospho)	Y209	1.01254e-14	NA	3.2664	ASAP:ABE-0007228|UniProtKB/Swiss-Prot:P33919|ECOCYC:EG12045|EcoGene:EG12045|GeneID:945529
gi|15802745	NP_288772.1	yejO	putative ATP-binding component of a transport system	VNDDGKFNNDVAGTRGVyQAGIR	Y18(Phospho)	Y796	NA	3.26338	GeneID:957156
gi|16130438	NP_417008.1	yfgM	conserved protein, UPF0070 family	mEIyENENDQVEAVKR	Y4(Phospho)	Y4	213.39	77.15	4.28509	ASAP:ABE-0008274|UniProtKB/Swiss-Prot:P76576|ECOCYC:G7321|EcoGene:EG14209|GeneID:946981
gi|15803106	NP_289137.1	yfiD	stress-induced alternate pyruvate formate-lyase subunit	AGyAEDEVVAVSK	Y3(Phospho)	Y38	82.78	4.21231	GeneID:957971
gi|15803106	NP_289137.1	yfiD	stress-induced alternate pyruvate formate-lyase subunit	LGDIEyR	Y6(Phospho)	Y54	57.83	NA	GeneID:957971
gi|15803206	NP_289238.1	ygaG	S-ribosylhomocysteinase LuxS	VQDQNQIPELNVyQcGTYQMHSLQEAQDIAR	Y13(Phospho)	Y126	68.55	6.2623	GeneID:960942
gi|15803206	NP_289238.1	ygaG	S-ribosylhomocysteinase LuxS	VQDQNQIPELNVYQcGTyQMHSLQEAQDIAR	Y18(Phospho)	Y131	55.17	5.07467	GeneID:960942
gi|16130579	NP_417151.1	ygaU	predicted protein	QVYGNANLyNK	Y9(Phospho)	Y121	230.715	61.45	3.61164	ASAP:ABE-0008767|UniProtKB/Swiss-Prot:P0ADE6|ECOCYC:G7395|EcoGene:EG12675|GeneID:947144
gi|15803328	NP_289361.1	ygdE	putative RNA 2'-O-ribose methyltransferase	DAGVLANyETPK	Y8(Phospho)	Y140	NA	2.65015	GeneID:958273
gi|161367534	NP_289477.2	ygfB	Hypothetical protein Z4246	NIAQLGYDEDEDQEELEmSLEEIIEyVR	Y26(Phospho)	Y164	NA	3.9889	GeneID:958387
gi|15803501	NP_289534.1	yggX	hypothetical protein Z4307	EVHIEGyTPEDKK	Y7(Phospho)	Y85	84.34	4.78353	GeneID:958439
gi|15803767	NP_289801.1	yhcB	Conserved protein	LAESEASNDQAPVQMPRDySEGASGLLR	Y19(Phospho)	Y119	151.79	6.34529	GeneID:958667
gi|15803767	NP_289801.1	yhcB	Conserved protein	NKAELDEyREELVSHFAR	Y8(Phospho)	Y50	NA	3.67218	GeneID:958667
gi|15803767	NP_289801.1	yhcB	Conserved protein	QLyQHMAK	Y3(Phospho)	Y76	33.67	NA	GeneID:958667
gi|15803767	NP_289801.1	yhcB	Conserved protein	QQQALQyELEK	Y7(Phospho)	Y38	41.85	3.53777	GeneID:958667
gi|15803767	NP_289801.1	yhcB	Conserved protein	SAELLDTMAHDyR	Y12(Phospho)	Y72	75.41	3.86775	GeneID:958667
gi|15803866	NP_289900.1	yheS	putative ABC transporter ATP-binding protein	LAQQQAMyESQQER	Y8(Phospho)	Y249	36.31	3.13803	GeneID:958805
gi|15803918	NP_289954.1	yhgI	Iron-sulfur cluster scaffold protein	DLTEHQRGEHSyY	Y12(phospho)	Y190	MaxQuan_Score:77.377	0.00829353
gi|16131369	NP_417954.1	yhiQ	predicted SAM-dependent methyltransferase	LqLIHAsSLtALTDITPRPQVVyLDPMFPHKQKSALVK	S7(Phospho)T10(Phospho)Y23(Phospho)	Y169	0.333703	NA	5.17078	ASAP:ABE-0011419|UniProtKB/Swiss-Prot:P68567|ECOCYC:EG12233|EcoGene:EG12233|GeneID:948005
gi|15804067	NP_290103.1	yhjE	major facilitator superfamily (MFS) of transporters protein	M(ox)QAtATTLDHEQEytPINsR	Y14(phospho)	Y14	MaxQuan_Score:200.3	1.39405e-20
gi|15804150	NP_290189.1	yibK	tRNA methyltransferase	AGLDyHEFTAVTR	Y5(Phospho)	Y51	51.92	3.41665	GeneID:960941
gi|15804156	NP_290195.1	yibO	phosphoglyceromutase	VATyDLQPEMSSAELTEK	Y4(Phospho)	Y368	50.59	3.57379	GeneID:960935
gi|15804356	NP_290396.1	yifE	hypothetical protein	RFHTLSGGKPQVEGAEDyTDSDD	Y18(Phospho)	Y107	143.3	6.45227	GeneID:960404
gi|145698334	NP_418301.3	yihA	GTP-binding protein required for normal cell division, EngB in EHEC	LVDLPGyGYAEVPEEMKR	Y7(Phospho)	Y82	181.018	72.62	NA	ASAP:ABE-0012623|UniProtKB/Swiss-Prot:P0A6P7|ECOCYC:EG11203|EcoGene:EG11203|GeneID:948358
gi|161367480	NP_290489.2	yihA	ribosome biogenesis GTP-binding protein YsxC	LVDLPGYGyAEVPEEMKR	Y9(Phospho)	Y84	64.6	5.46863	GeneID:960295
gi|15804451	NP_290491.1	yihI	GAP-like protein that activates GTPase activity of Der	LGLSyDDDEEEEEDEKQEDMMR	Y5(Phospho)	Y146	36.25	3.32863	GeneID:960293
gi|15804648	NP_290689.1	yjbQ	hypothetical protein Z5655	TVPDNGNyEHDYEGADDMPSHIK	Y8(phospho)	Y77	MaxQuan_Score:86.051	0.0504901
gi|15804834	NP_290875.1	yjgF	hypothetical protein	TIATENAPAAIGPyVQGVDLGNMIITSGQIPVNPK	Y14(Phospho)	Y30	NA	3.18538	GeneID:959796
gi|90111735	NP_418755.4	yjiM	predicted 2-hydroxyglutaryl-CoA dehydratase	TDKcPyFYFSDLVVGETTcDGK	Y6(Phospho)	Y95	35.9604	43.82	3.81853	ASAP:ABE-0014214|UniProtKB/Swiss-Prot:P39384|ECOCYC:G7932|EcoGene:EG12574|GeneID:945789
gi|90111735	NP_418755.4	yjiM	predicted 2-hydroxyglutaryl-CoA dehydratase	TDKcPYFyFSDLVVGETTcDGK	Y8(Phospho)	Y97	324.52	57.03	4.94102	ASAP:ABE-0014214|UniProtKB/Swiss-Prot:P39384|ECOCYC:G7932|EcoGene:EG12574|GeneID:945789
gi|90111739	NP_418774.2	yjiY	predicted inner membrane protein	LDPTRAtPAVINNDGLNyVPTnR	T7(Phospho)Y18(Phospho)	Y82	4.04077	NA	3.48184	ASAP:ABE-0014278|UniProtKB/Swiss-Prot:P39396|ECOCYC:G7942|EcoGene:EG12586|GeneID:948914
gi|16132208	NP_418808.1	yjjK	transporter subunits of ABC superfamily: ATP- and membrane binding components	RLDEVyALYADPDADFDKLAAEQGR	Y6(Phospho)	Y108	300.281	79.79	5.63264	ASAP:ABE-0014400|UniProtKB/Swiss-Prot:P0A9W3|ECOCYC:EG12343|EcoGene:EG12343|GeneID:948909
gi|15800187	NP_286199.1	ylaC	hypothetical protein	VcyNGEWYNTR	Y3(Phospho)	Y112	58.76	3.67713	GeneID:957431
gi|15800374	NP_286386.1	yleA	isopentenyl-adenosine A37 tRNA methylthiolase MiaB	TWGcQMNEyDSSK	Y9(Phospho)	Y17	38.76	2.73079	GeneID:957722
gi|15803488	NP_289521.1	yqgF	holliday junction resolvase-like protein	SGLFEQGGyR	Y9(Phospho)	Y113	NA	2.46904	GeneID:958382
gi|15803578	NP_289611.1	yqiA	esterase YqiA	HIyDLK	Y3(phospho)	Y123	MaxQuan_Score:67.995	0.0814852
gi|15799981	NP_285993.1	Z0342	putative LysR-like transcriptional regulator	EMVVAsPsyLAANsTPVHPR	S6(Phospho)S8(Phospho)Y9(Phospho)S14(Phospho)	Y172	NA	3.98724	GeneID:957123
gi|15800005	NP_286017.1	Z0367	unknown protein encoded in ISEc8	VyDPAVQRPLR	Y2(Phospho)	Y85	53.49	2.94353	GeneID:957165
gi|15800642	NP_286656.1	Z1121	hypothetical protein	HLLyLSNEDKEK	Y4(Phospho)	Y204	38.15	4.92188	GeneID:958445
gi|15800642	NP_286656.1	Z1121	hypothetical protein	YIYYFPNENSPFyTLK	Y13(Phospho)	Y291	39.27	3.30438	GeneID:958445
gi|15801021	NP_287037.1	Z1533	putative oxidoreductase	AYADDFAEYNIQINGIAPGYyVsEMTAIIYNNPKIK	Y21(Phospho)S23(Phospho)	Y201	NA	3.82463	GeneID:959168
gi|15801487	NP_287504.1	Z2040	hypothetical protein Z2040	VNyFIKDLWDL	Y3(Phospho)	Y69	38.41	3.75864	GeneID:960513
gi|15802878	NP_288905.1	Z3594	hypothetical protein	LIQEQVDASHyFSDEFQPLLNADGPVK	Y11(Phospho)	Y57	52.29	4.13244	GeneID:957513
gi|15803036	NP_289066.1	Z3776	hypothetical protein Z3776	MEIyENENDQVEAIKR	Y4(Phospho)	Y4	113.3	6.20448	GeneID:961303
gi|15803162	NP_289194.1	Z3939	hypothetical protein Z3939	HVNQSyFR	Y6(phospho)	Y56	MaxQuan_Score:76.578	0.0267504
gi|15804246	NP_290285.1	Z5137	hypothetical type three secretion system protein	yLLPKSGEIKPtHINDLFLNRLnK	Y1(Phospho)T12(Phospho)	Y168	NA	3.70784	GeneID:960835
gi|15804247	NP_290286.1	Z5137	hypothetical type three secretion system protein	LIEGYTyGEER	Y7(Phospho)	Y64	44.02	3.14474	GeneID:960834
gi|15804876	NP_290917.1	Z5897	hypothetical protein Z5897	TQQLyDSAIEYYIK	Y5(Phospho)	Y458	37.46	3.18432	GeneID:959752
gi|15802945	NP_288974.1	zipA	cell division protein	SKRDDDSyDEDVEDDEGVGEVR	Y8(Phospho)	Y53	106.21	5.51842	GeneID:957627
gi|15802945	NP_288974.1	zipA	cell division protein	VNHAPANAQEHEAARPSPQHQyQPPYASAQPR	Y22(Phospho)	Y92	39.41	NA	GeneID:957627
gi|16129811	NP_416372.1	znuC	zinc transporter subunit: ATP-binding component of ABC superfamily	GAEQLGIyR	Y8(Phospho)	Y228	132.105	38.82	2.36223	ASAP:ABE-0006198|UniProtKB/Swiss-Prot:P0A9X1|ECOCYC:G7018|EcoGene:EG13132|GeneID:946374

## Sheet: 8
342 phosphotyrosine proteins identified combined in EHEC O157:H7 (TUV93-0) and E. coli K12 (MG1655)
*Encoded by an EHEC O157:H7 pathogenicity island
GI Accession	Protein accession	Gene	Protein name	Phosphotyrosine site
gi|15803789	NP_289823.1	accB	acetyl-CoA carboxylase biotin carboxyl carrier protein subunit	Y48
gi|16131841	NP_418439.1	aceA	isocitrate lyase	Y316
gi|16131840	NP_418438.1	aceB	malate synthase A	Y146,154
gi|15799798	NP_285810.1	aceE	pyruvate dehydrogenase subunit E1	Y539,556,546
gi|15799799	NP_285811.1	aceF	dihydrolipoamide acetyltransferase	Y493
gi|15802843	NP_288870.1	ackA	acetate kinase	Y293
gi|15801211	NP_287228.1	acpP	acyl carrier protein	Y72
gi|15801467	NP_287484.1	adhE	bifunctional acetaldehyde-CoA/alcohol dehydrogenase	Y75,77,80,203,272,302,372,384,409,581,690,766
gi|15800320	NP_286332.1	ahpC	alkyl hydroperoxide reductase subunit C	Y157
gi|15802921	NP_288949.1	alaC	glutamate-pyruvate aminotransferase AlaC, Z3644	Y70
gi|15803211	NP_289243.1	alaS	alanyl-tRNA synthetase	Y446,649
gi|15802837	NP_288864.1	alaT	aminotransferase AlaT	Y68
gi|90111619	NP_418045.4	aldB	aldehyde dehydrogenase B	Y15
gi|16128547	NP_415096.1	appY	DNA-binding global transcriptional activator	Y201
gi|15802876	NP_288903.1	aroC	chorismate synthase	Y111
gi|15800463	NP_286475.1	aroG	phospho-2-dehydro-3-deoxyheptonate aldolase	Y3
gi|15800376	NP_286388.1	asnB	asparagine synthetase B	Y64,314,440,553
gi|15800791	NP_286805.1	asnS	asparaginyl-tRNA synthetase	Y120,332
gi|15804731	NP_290772.1	aspA	aspartate ammonia-lyase	Y22,144,146
gi|15800789	NP_286803.1	aspC	aromatic amino acid aminotransferase	Y36
gi|15804334	NP_290373.1	atpA	F0F1 ATP synthase subunit alpha	Y79
gi|15804332	NP_290371.1	atpD	F0F1 ATP synthase subunit beta	Y27,117,174,268
gi|15804333	NP_290372.1	atpG	F0F1 ATP synthase subunit gamma	Y208
gi|15803003	NP_289033.1	bcp	thioredoxin-dependent thiol peroxidase	Y116
gi|16128296	NP_414845.1	betA	choline dehydrogenase, a flavoprotein	Y544
gi|15800526	NP_286538.1	bioB	biotin synthase	Y59,161
gi|15804097	NP_290136.1	bisC	biotin sulfoxide reductase	Y77
gi|15799715	NP_285727.1	carB	carbamoyl phosphate synthase large subunit	Y330
gi|15804221	NP_290260.1	cesT*	type III secretion system Tir chaperone protein	Y152,153
gi|15802293	NP_288318.1	cheZ	phosphatase of chemotaxis regulator CheY	Y57
gi|15804048	NP_290084.1	chuX*	heme-binding protein involved in iron acquisition	Y86
gi|15803116	NP_289147.1	clpB	protein disaggregation chaperone	Y503,553,556,661
gi|15800167	NP_286179.1	clpP	ATP-dependent Clp protease proteolytic subunit	Y142
gi|15802039	NP_288061.1	cnu	oriC-binding nucleoid-associated protein	Y28
gi|16128322	NP_414871.1	codA	cytosine deaminase	Y208
gi|15803210	NP_289242.1	csrA	RNA chaperone and carbon storage regulator	Y48
gi|15800450	NP_286462.1	cydB	cytochrome d terminal oxidase polypeptide subunit II	Y379
gi|16128417	NP_414966.1	cyoA	cytochrome bo terminal oxidase subunit II	Y184
gi|15801904	NP_287924.1	cysB	transcriptional regulator of cystein regulon	Y27
gi|16130671	NP_417244.1	cysJ	sulfite reductase, alpha subunit, flavoprotein	Y231
gi|16130349	NP_416919.1	cysU	sulfate/thiosulfate transporter subunit	Y125
gi|15799848	NP_285860.1	dapD	2,3,4,5-tetrahydropyridine-2,6-carboxylate N-succinyltransferase	Y93
gi|226524708	NP_415716.4	dhaM	dihydroxyacetone kinase subunite M-specific, PTS-like enzyme	Y357,364
gi|15801178	NP_287195.1	dinI	DNA damage-inducible protein I	Y31
gi|15799694	NP_285706.1	dnaK	molecular chaperone DnaK	Y42,285
gi|15800564	NP_286576.1	dps	DNA starvation/stationary phase protection protein Dps	Y16
gi|15804220	NP_290259.1	eae*	type III secretion system intimin adherence protein	Y7
gi|15804739	NP_290780.1	efp	elongation factor P	Y4,5
gi|16130201	NP_416769.1	elaB	conserved protein	Y63
gi|15803203	NP_289235.1	emrR	transcriptional repressor MprA	Y24
gi|15803300	NP_289333.1	eno	phosphopyruvate hydratase	Y131,364,422
gi|15800309	NP_286321.1	entE	enterobactin synthase subunit E	Y357
gi|15803092	NP_289123.1	era	GTP-binding protein Era	Y212
gi|15804217	NP_290256.1	espA*	type III secretion system secreted protein EspA	Y182
gi|15804215	NP_290254.1	espB*	type III secretion system secreted protein EspB	Y75,272
gi|15804216	NP_290255.1	espD*	type III secretion system secreted protein EspD	Y137
gi|15802410	NP_288436.1	espJ*	type III secretion system secreted protein EspJ	Y22,50
gi|75994466	YP_325580.1	espP*	type V secretion system secreted serine protease, pO157 encoded	Y189
gi|15800902	NP_286918.1	etk	cryptic autophosphorylating protein tyrosine kinase Etk	Y711,713,715,717,718,720,722
gi|161367623	NP_286919.2	etp	phosphotyrosine-protein phosphatase	Y121
gi|15801210	NP_287227.1	fabG	3-ketoacyl-(acyl-carrier-protein) reductase	Y151
gi|15801888	NP_287908.1	fabI	enoyl-(acyl carrier protein) reductase	Y156
gi|161367532	NP_289492.2	fbaA	fructose-bisphosphate aldolase class II	Y281,310
gi|161367576	NP_288599.2	fbaB	fructose-bisphosphate aldolase classI	Y254
gi|16132054	NP_418653.1	fbp	fructose-1,6-bisphosphatase I	Y259
gi|15802513	NP_288539.1	fcI	fucose synthetase	Y319
gi|16131731	NP_418327.1	fdhE	formate dehydrogenase formation protein	Y69
gi|16130450	NP_417020.1	fdx	[2Fe-2S] ferredoxin	Y103
gi|15803912	NP_289948.1	feoA	ferrous iron transport protein A	Y3
gi|15799835	NP_285847.1	fhuC	iron-hydroxamate transporter ATP-binding subunit	Y4
gi|15802359	NP_288385.1	fliD	flagellar capping protein	Y47
gi|161367517	NP_289751.2	folP	dihydropteroate synthase	Y154
gi|16131978	NP_418577.1	frdB	fumarate reductase (anaerobic), Fe-S subunit	Y210
gi|15799854	NP_285866.1	frr	ribosome recycling factor	Y44,45
gi|15799764	NP_285776.1	fruR	DNA-binding transcriptional regulator FruR	Y47
gi|15799778	NP_285790.1	ftsA	cell division protein FtsA	Y139
gi|15800753	NP_286767.1	ftsK	DNA translocase FtsK	Y5,217,223,280,663,667
gi|15799779	NP_285791.1	ftsZ	cell division protein FtsZ	Y339,371
gi|15802026	NP_288047.1	fumA	fumarase A = fumarate hydratase class I; aerobic isozyme	Y253,431
gi|16131948	NP_418546.1	fumB	anaerobic class I fumarate hydratase (fumarase B)	Y252
gi|15800386	NP_286398.1	fur	ferric uptake regulator	Y130
gi|15803853	NP_289887.1	fusA	elongation factor G	Y33
gi|161367460	NP_290773.2	fxsA	F exclusion of bacteriophage T7	Y140
gi|15801645	NP_287662.1	gadB	glutamate decarboxylase isozyme	Y90
gi|15802193	NP_288215.1	gapA	glyceraldehyde-3-phosphate dehydrogenase	Y139,312,318
gi|16130032	NP_416597.1	gatA	galactitol-specific enzyme IIA component of PTS	Y74
gi|16130031	NP_416596.1	gatB	galactitol-specific enzyme IIB component of PTS	Y47
gi|90111384	NP_416599.2	gatY	D-tagatose 1,6-bisphosphate aldolase 2, catalytic subunit	Y73,246,259
gi|15802570	NP_288597.1	gatZ	putative tagatose 6-phosphate kinase 1	Y56,254,351,352
gi|15803438	NP_289471.1	gcvP	glycine dehydrogenase	Y956
gi|15802172	NP_288194.1	gdhA	glutamate dehydrogenase	Y5
gi|16129976	NP_416540.1	glf	UDP-galactopyranose mutase, FAD/NAD(P)-binding	Y311,358
gi|15803939	NP_289975.1	glgC	glucose-1-phosphate adenylyltransferase	Y114
gi|15804329	NP_290368.1	glmS	glucosamine--fructose-6-phosphate aminotransferase	Y241
gi|15804455	NP_290495.1	glnA	glutamine synthetase	Y180,327,398,467
gi|15803078	NP_289109.1	glnB	regulatory protein P-II for glutamine synthetase	Y51
gi|16128435	NP_414984.1	glnK	nitrogen assimilation regulatory protein	Y51
gi|15804454	NP_290494.1	glnL	nitrogen regulation protein NR(II)/NtrB sensory histidin kinase	Y277
gi|16131300	NP_417884.1	glpD	sn-glycerol-3-phosphate dehydrogenase, aerobic, FAD/NAD(P)-binding	Y55
gi|15803931	NP_289967.1	glpG	intramembrane serine protease GlpG	Y80
gi|15804515	NP_290555.1	glpK	glycerol kinase	Y266,332,335
gi|15800424	NP_286436.1	gltA	type II citrate synthase	Y416
gi|15803076	NP_289107.1	glyA	serine hydroxymethyltransferase	Y11,55,59,177
gi|16131430	NP_418016.1	glyS	glycine tRNA synthetase, beta subunit	Y628
gi|15802533	NP_288559.1	gmd	GDP-D-mannose dehydratase	Y48,152,157
gi|15804189	NP_290228.1	gmk	guanylate kinase	Y31
gi|15802508	NP_288534.1	gnd	6-phosphogluconate dehydrogenase	Y447
gi|15800464	NP_286476.1	gpmA	phosphoglyceromutase	Y26,92
gi|15799943	NP_285955.1	gpt	xanthine-guanine phosphoribosyltransferase	Y63
gi|161367516	NP_289755.2	greA	transcription elongation factor GreA	Y48
gi|15804735	NP_290776.1	groEL	Cpn60 chaperonin GroEL, large subunit of GroESL	Y203,360
gi|15804734	NP_290775.1	groES	Cpn10 chaperonin GroES, small subunit of GroESL	Y71
gi|16129027	NP_415582.1	grxB	glutaredoxin 2 (Grx2)	Y11
gi|16129612	NP_416171.1	grxD	glutaredoxin-4	Y49
gi|15803032	NP_289062.1	guaB	inosine 5'-monophosphate dehydrogenase	Y402
gi|15799788	NP_285800.1	guaC	guanosine 5'-monophosphate oxidoreductase	Y285,318
gi|15804293	NP_290332.1	gyrB	DNA gyrase subunit B	Y5
gi|15802033	NP_288055.1	hdhA	7-alpha-hydroxysteroid dehydrogenase	Y159
gi|15799838	NP_285850.1	hemL	glutamate-1-semialdehyde aminotransferase	Y8
gi|15804390	NP_290430.1	hemY	putative protoheme IX biogenesis protein	Y100
gi|15800189	NP_286201.1	hha	hemolysin expression-modulating protein	Y33
gi|15802500	NP_288526.1	hisC	histidinol-phosphate aminotransferase	Y20
gi|15803037	NP_289067.1	hisS	histidyl-tRNA synthetase	Y99
gi|15801465	NP_287482.1	hns	global DNA-binding transcriptional dual regulator H-NS	Y61,99
gi|15802255	NP_288279.1	holE	DNA polymerase III subunit theta	Y71
gi|15804522	NP_290562.1	hslU	ATP-dependent protease ATP-binding subunit HslU	Y91
gi|15800202	NP_286214.1	htpG	heat shock protein Hsp90	Y57
gi|15804286	NP_290325.1	ibpA	heat shock protein IbpA	Y87
gi|15801333	NP_287350.1	icd	isocitrate dehydrogenase specific for NADP+	Y391
gi|15800699	NP_286713.1	iha*	bifunctional enterobactin receptor/adhesin protein	Y276
gi|15800773	NP_286787.1	ihfB	integration host factor subunit beta	Y55
gi|15800747	NP_286761.1	infA	translation initiation factor IF-1	Y60
gi|15803710	NP_289744.1	infB	translation initiation factor IF-2	Y228,656,772
gi|15802130	NP_288152.1	infC	translation initiation factor IF-3	Y39
gi|15803056	NP_289086.1	iscU	scaffold protein for assembly and transfer of iron-sulfur clusters	Y3,11
gi|15803038	NP_289068.1	ispG	4-hydroxy-3-methylbut-2-en-1-yl diphosphate synthase	Y330
gi|15801444	NP_287461.1	kdsA	2-dehydro-3-deoxyphosphooctonate aldolase	Y69
gi|75994512	YP_325626.1	L7066*	hypothetical protein L7066 encoded by pO157	Y96
gi|15800169	NP_286181.1	lon	DNA-binding ATP-dependent protease La	Y243
gi|15799800	NP_285812.1	lpdA	dihydrolipoamide dehydrogenase	Y19,374
gi|16129476	NP_416034.1	lsrF	putative autoinducer-2 (AI-2) aldolase	Y205
gi|15802985	NP_289015.1	maeB	malic enzyme	Y39
gi|15802230	NP_288253.1	manX	PTS system, mannose-specific IIAB component	Y161
gi|15802232	NP_288255.1	manZ	PTS system mannose-specific transporter subunit IID	Y171,173
gi|15799850	NP_285862.1	map	methionine aminopeptidase	Y62,65,186
gi|15804605	NP_290646.1	metH	B12-dependent methionine synthase	Y856
gi|15802934	NP_288962.1	mntH	manganese transport protein MntH	Y4
gi|15799689	NP_285701.1	mogA	molybdenum cofactor biosynthesis protein MogA	Y20
gi|15799771	NP_285783.1	mraY	phospho-N-acetylmuramoyl-pentapeptide-transferase	Y328
gi|15799833	NP_285845.1	mrcB	penicillin-binding protein 1b	Y28,37,40
gi|90111564	NP_417717.2	mreB	cell wall structural complex MreBCD, actin-like component MreB	Y226
gi|15800785	NP_286799.1	mukB	cell division protein MukB	Y1140
gi|90111746	NP_418807.4	nadR	bifunctional DNA-binding transcriptional repressor/ NMN adenylyltransferase	Y31
gi|15800377	NP_286389.1	nagD	ribonucleotide monophosphatase	Y132,153
gi|15801453	NP_287470.1	narX	narX sensory histidine kinase	Y58
gi|15803041	NP_289071.1	ndk	nucleoside diphosphate kinase	Y107
gi|16131290	NP_417873.1	nfuA	iron-sulfur cluster scaffold protein F	Y190
gi|15802782	NP_288809.1	nrdB	ribonucleotide-diphosphate reductase subunit beta	Y3
gi|15802834	NP_288861.1	nuoB	NADH dehydrogenase subunit B	Y193
gi|15802828	NP_288855.1	nuoI	NADH dehydrogenase subunit I	Y39,151
gi|15800816	NP_286832.1	ompA	outer membrane protein A	Y269
gi|15803909	NP_289945.1	ompR	osmolarity response regulator	Y23,194
gi|16129204	NP_415759.1	oppA	oligopeptide ABC transporter substrate-binding protein	Y341
gi|16132194	NP_418793.1	osmY	hyperosmotically inducible periplasmic protein	Y27
gi|15803807	NP_289841.1	paaY	putative transferase	Y146
gi|15803907	NP_289943.1	pckA	phosphoenolpyruvate carboxykinase	Y207
gi|16130255	NP_416823.1	pdxB	erythronate-4-phosphate dehydrogenase	Y258
gi|161367548	NP_289080.2	pepB	aminopeptidase B	Y144,204
gi|15799942	NP_285954.1	pepD	aminoacyl-histidine dipeptidase (peptidase D)	Y27
gi|15804607	NP_290648.1	pepE	peptidase E	Y49
gi|15802516	NP_288542.1	per*	perosamine synthetase	Y7,218
gi|15804505	NP_290545.1	pfkA	6-phosphofructokinase	Y56
gi|15800764	NP_286778.1	pflB	formate acetyltransferase 1	Y153,473,613,659,713
gi|15804618	NP_290659.1	pgi	glucose-6-phosphate isomerase	Y348
gi|15803460	NP_289493.1	pgk	phosphoglycerate kinase	Y234
gi|16129093	NP_415648.1	phoP	DNA-binding response regulator in two-component regulatory system with PhoQ	Y98
gi|161367465	NP_290675.2	plsB	glycerol-3-phosphate acyltransferase	Y94,95
gi|15802016	NP_288037.1	pntB	pyridine nucleotide transhydrogenase	Y431
gi|15804817	NP_290858.1	ppa	inorganic pyrophosphatase	Y142
gi|15804552	NP_290593.1	ppc	phosphoenolpyruvate carboxylase	Y5
gi|15799948	NP_285960.1	proA	gamma-glutamyl phosphate reductase	Y267
gi|15804703	NP_290744.1	proP	proline/glycine betaine transporter	Y467
gi|49176156	YP_026161.1	proQ	RNA chaperone	Y70,72
gi|15799876	NP_285888.1	proS	prolyl-tRNA synthetase	Y460
gi|16130593	NP_417165.1	proX	glycine betaine transporter ligand binding protein	Y104
gi|15801436	NP_287453.1	prsA	ribose-phosphate pyrophosphokinase	Y24
gi|161367462	NP_290683.2	pspG	phage shock protein G	Y75
gi|15802844	NP_288871.1	pta	phosphate acetyltransferase	Y124,591
gi|15803340	NP_289373.1	ptr	protease III	Y690
gi|16130342	NP_416911.1	ptsI	PEP-protein phosphotransferase of PTS system (enzyme I)	Y122
gi|15801328	NP_287345.1	purB	adenylosuccinate lyase	Y146
gi|15802999	NP_289029.1	purC	phosphoribosylaminoimidazole-succinocarboxamide synthase	Y8,16
gi|15804597	NP_290638.1	purH	bifunctional phosphoribosylaminoimidazolecarboxamide formyltransferase/IMP cyclohydrolase	Y262
gi|15803022	NP_289052.1	purM	phosphoribosylaminoimidazole synthetase	Y9
gi|15802072	NP_288094.1	purR	DNA-binding transcriptional repressor PurR	Y45,339
gi|15801004	NP_287020.1	putP	major sodium/proline symporter	Y491
gi|15802088	NP_288110.1	pykF	pyruvate kinase	Y40
gi|16130687	NP_417260.1	pyrG	CTP synthetase	Y259
gi|15802770	NP_288797.1	rcsB	transcriptional regulator RcsB	Y64,146
gi|15803214	NP_289246.1	recA	recombinase A	Y66
gi|16129310	NP_415865.1	recT	DNA recombinase	Y121
gi|15804163	NP_290202.1	rfaD	ADP-L-glycero-D-mannoheptose-6-epimerase	Y288
gi|15804164	NP_290203.1	rfaF	ADP-L-glycero-D-mannoheptose-6-epimerase	Y311,323
gi|16129979	NP_416543.1	rfbA	dTDP-glucose pyrophosphorylase	Y286
gi|15804370	NP_290410.1	rhlB	ATP-dependent RNA helicase RhlB	Y124
gi|15801183	NP_287200.1	rimJ	ribosomal-protein-S5-alanine N-acetyltransferase	Y4
gi|15801201	NP_287218.1	rne	ribonuclease E	Y82,731,1018
gi|15803449	NP_289482.1	rpiA	ribose-5-phosphate isomerase A	Y156
gi|15803844	NP_289878.1	rplB	50S ribosomal protein L2	Y83
gi|15803847	NP_289881.1	rplC	50S ribosomal protein L3	Y45
gi|15803835	NP_289869.1	rplE	50S ribosomal protein L5	Y7,8,83,128,143
gi|15803832	NP_289866.1	rplF	50S ribosomal protein L6	Y58,94
gi|15803765	NP_289799.1	rplM	50S ribosomal protein L13	Y74,75
gi|16131189	NP_417769.1	rplN	50S ribosomal subunit protein L14	Y32
gi|15803828	NP_289862.1	rplO	50S ribosomal protein L15	Y58
gi|15803821	NP_289855.1	rplQ	50S ribosomal protein L17	Y112
gi|15803831	NP_289865.1	rplR	50S ribosomal protein L18	Y99
gi|15802128	NP_288150.1	rplT	50S ribosomal protein L20	Y24,45
gi|15803726	NP_289760.1	rplU	50S ribosomal protein L21	Y2
gi|15803842	NP_289876.1	rplV	50S ribosomal protein L22	Y38
gi|15802741	NP_288768.1	rplY	50S ribosomal protein L25	Y82
gi|15804527	NP_290567.1	rpmE	50S ribosomal protein L31	Y9
gi|15800002	NP_286014.1	rpmE2	50S ribosomal protein L31 type B	Y57
gi|15801206	NP_287223.1	rpmF	50S ribosomal protein L32	Y48,49
gi|15804177	NP_290216.1	rpmG	50S ribosomal protein L33	Y21
gi|15803822	NP_289856.1	rpoA	DNA-directed RNA polymerase subunit alpha	Y177,185
gi|15804577	NP_290618.1	rpoB	DNA-directed RNA polymerase subunit beta	Y3,62,742,1251
gi|15804578	NP_290619.1	rpoC	DNA-directed RNA polymerase subunit beta'	Y360,1363,1365
gi|16128878	NP_415431.1	rpsA	30S ribosomal subunit protein S1	Y102
gi|15804789	NP_290830.1	rpsF	30S ribosomal protein S6	Y49
gi|15803854	NP_289888.1	rpsG	30S ribosomal protein S7	Y85
gi|15803764	NP_289798.1	rpsI	30S ribosomal protein S9	Y6,7
gi|15803848	NP_289882.1	rpsJ	30S ribosomal protein S10	Y65
gi|15803834	NP_289868.1	rpsN	30S ribosomal protein S14	Y20
gi|15803131	NP_289162.1	rpsP	30S ribosomal protein S16	Y17
gi|15803838	NP_289872.1	rpsQ	30S ribosomal protein S17	Y34
gi|15804791	NP_290832.1	rpsR	30S ribosomal protein S18	Y70
gi|15803607	NP_289640.1	rpsU	30S ribosomal protein S21	Y38
gi|15803719	NP_289753.1	rrmJ	23S rRNA methyltransferase J	Y22
gi|15801876	NP_287896.1	sapC	peptide transport permease protein	Y7
gi|157267360	NP_288516.2	sbcB	exonuclease I	Y421
gi|15799782	NP_285794.1	secA	preprotein translocase subunit SecA	Y134,648
gi|15800136	NP_286148.1	secF	preprotein translocase subunit SecF	Y5
gi|15803827	NP_289861.1	secY	preprotein translocase subunit SecY	Y258,441
gi|15802175	NP_288197.1	selD	selenophosphate synthetase	Y11
gi|15800768	NP_286782.1	serC	phosphoserine aminotransferase	Y101
gi|15800756	NP_286770.1	serS	seryl-tRNA synthetase	Y232
gi|16128063	NP_414611.1	sgrR	DNA-binding transcriptional dual regulator	Y126,336
gi|15803861	NP_289895.1	slyX	hypothetical protein	Y72
gi|15804960	NP_291002.1	sms	DNA repair protein RadA	Y54
gi|15803763	NP_289797.1	sspA	stringent starvation protein A	Y92
gi|15800430	NP_286442.1	sucA	2-oxoglutarate dehydrogenase E1 component	Y914
gi|15800432	NP_286444.1	sucC	succinyl-CoA synthetase subunit beta	Y23,84
gi|15802094	NP_288116.1	sufC	cysteine desulfurase ATPase component	Y204
gi|15799738	NP_285750.1	surA	peptidyl-prolyl cis-trans isomerase SurA	Y120
gi|15799688	NP_285700.1	talB	transaldolase B	Y265
gi|15800695	NP_286709.1	terC*	putative phage inhibition, colicin resistance and tellurite resistance protein	Y164
gi|15802131	NP_288153.1	thrS	threonyl-tRNA synthetase	Y313
gi|15800166	NP_286178.1	tig	Peptidyl-prolyl cis/trans isomerase (trigger factor)	Y378
gi|15804305	NP_290344.1	tnaA	tryptophanase	Y80,85,93,95,134,165,214,236,258,260,307,386,456
gi|15801905	NP_287925.1	topA	DNA topoisomerase I	Y319
gi|15803817	NP_289851.1	trkA	NAD-binding component of TrK potassium transporter	Y161,162
gi|15799852	NP_285864.1	tsf	elongation factor Ts	Y146
gi|15803852	NP_289886.1	tuf	elongation factor Tu	Y70,77,80,161,310,332
gi|15802024	NP_288045.1	tus	DNA replication terminus site-binding protein	Y4
gi|15804646	NP_290687.1	tyrB	aromatic amino acid aminotransferase	Y8
gi|15804423	NP_290463.1	udp	uridine phosphorylase	Y169,172
gi|16131321	NP_417906.1	ugpQ	glycerophosphodiester phosphodiesterase, cytosolic	Y213
gi|161367552	NP_289051.2	upp	uracil phosphoribosyltransferase	Y102,113
gi|15804030	NP_290066.1	uspA	universal stress protein; broad regulatory function?	Y30,43
gi|16129861	NP_416424.1	uvrY	DNA-binding response regulator in two-component regulatory system with BarA	Y101,Y119
gi|161367456	NP_290809.2	vacB	exoribonuclease R	Y14
gi|15802515	NP_288541.1	wbdP*	glycosyl transferase	Y80,81,209,245,248,356
gi|15802536	NP_288562.1	wcaD	putative colanic acid biosynthesis protein	Y151
gi|15802522	NP_288548.1	wcaG	putative UDP-galactose 4-epimerase	Y304,316
gi|161367581	NP_288566.2	wzc	tyrosine kinase	Y705,708,710,713,715
gi|15802519	NP_288545.1	wzy*	O antigen polymerase	Y390
gi|15801646	NP_287663.1	xasA	acid sensitivity protein, putative transporter	Y503
gi|16129703	NP_416263.1	xthA	exonuclease III	Y109
gi|15799847	NP_285859.1	yaeH	hypothetical protein	Y66
gi|15800108	NP_286120.1	yaiB	hypothetical protein	Y57
gi|15800117	NP_286129.1	yaiE	hypothetical protein Z0487	Y7
gi|15800139	NP_286151.1	yajD	hypothetical protein Z0511	Y36
gi|90111142	NP_415025.4	ybbN	DnaK co-chaperone, thioredoxin-like protein	Y82
gi|15800373	NP_286385.1	ybeZ	predicted protein with nucleoside triphosphate hydrolase domain	Y118
gi|15800400	NP_286412.1	ybfA	hypothetical protein	Y4,7,68
gi|15800413	NP_286425.1	ybgI	putative hydrolase-oxidase	Y22
gi|15800555	NP_286567.1	ybiI	hypothetical protein	Y74,77
gi|15800560	NP_286572.1	ybiO	putative transport protein	Y412
gi|16128788	NP_415341.1	ybiT	fused predicted transporter subunits of ABC superfamily: ATP-binding components	Y103,114,129
gi|15800602	NP_286616.1	ybjC	hypothetical protein	Y82
gi|15800786	NP_286800.1	ycbB	L,D-transpeptidase YcbB	Y496
gi|15801233	NP_287250.1	ycfU	outer membrane-specific lipoprotein transporter subunit LolC	Y398
gi|15801895	NP_287915.1	yciH	translation initiation factor Sui1	Y11
gi|15801835	NP_287853.1	ydaA	universal stress protein UspE	Y304
gi|15801716	NP_287734.1	ydcH	hypothetical protein	Y25
gi|15801594	NP_287611.1	ydfG	3-hydroxy acid dehydrogenase	Y141
gi|15802115	NP_288137.1	ydiA	PEP synthetase regulatory protein	Y71,126
gi|15802277	NP_288301.1	yebC	hypothetical protein	Y132
gi|161367591	NP_288306.2	yecN	hypothetical protein	Y32
gi|15802493	NP_288519.1	yeeF	putative amino acid/amine transport protein	Y450
gi|145698283	NP_416511.4	yeeX	conserved protein	Y79
gi|16130122	NP_416689.1	yejH	predicted ATP-dependent DNA or RNA helicase	Y209
gi|15802745	NP_288772.1	yejO	putative ATP-binding component of a transport system	Y796
gi|16130438	NP_417008.1	yfgM	conserved protein, UPF0070 family	Y4
gi|15803106	NP_289137.1	yfiD	stress-induced alternate pyruvate formate-lyase subunit	Y38,54
gi|15803206	NP_289238.1	ygaG	S-ribosylhomocysteinase LuxS	Y126,131
gi|16130579	NP_417151.1	ygaU	predicted protein	Y121
gi|15803328	NP_289361.1	ygdE	putative RNA 2'-O-ribose methyltransferase	Y140
gi|161367534	NP_289477.2	ygfB	Hypothetical protein Z4246	Y164
gi|15803501	NP_289534.1	yggX	hypothetical protein Z4307	Y85
gi|15803767	NP_289801.1	yhcB	Conserved protein	Y38,50,72,76,119
gi|15803866	NP_289900.1	yheS	putative ABC transporter ATP-binding protein	Y249
gi|15803918	NP_289954.1	yhgI	Iron-sulfur cluster scaffold protein	Y190
gi|16131369	NP_417954.1	yhiQ	predicted SAM-dependent methyltransferase	Y169
gi|15804067	NP_290103.1	yhjE	major facilitator superfamily (MFS) of transporters protein	Y14
gi|15804150	NP_290189.1	yibK	tRNA methyltransferase	Y51
gi|15804156	NP_290195.1	yibO	phosphoglyceromutase	Y368
gi|15804356	NP_290396.1	yifE	hypothetical protein	Y107
gi|145698334	NP_418301.3	yihA	GTP-binding protein required for normal cell division, EngB in EHEC	Y82,84
gi|15804451	NP_290491.1	yihI	GAP-like protein that activates GTPase activity of Der	Y146
gi|15804648	NP_290689.1	yjbQ	hypothetical protein Z5655	Y77
gi|15804834	NP_290875.1	yjgF	hypothetical protein	Y30
gi|90111735	NP_418755.4	yjiM	predicted 2-hydroxyglutaryl-CoA dehydratase	Y95,97
gi|90111739	NP_418774.2	yjiY	predicted inner membrane protein	Y82
gi|16132208	NP_418808.1	yjjK	transporter subunits of ABC superfamily: ATP- and membrane binding components	Y108
gi|15800187	NP_286199.1	ylaC	hypothetical protein	Y112
gi|15800374	NP_286386.1	yleA	isopentenyl-adenosine A37 tRNA methylthiolase MiaB	Y17
gi|15803488	NP_289521.1	yqgF	holliday junction resolvase-like protein	Y113
gi|15803578	NP_289611.1	yqiA	esterase YqiA	Y123
gi|15799981	NP_285993.1	Z0342*	putative LysR-like transcriptional regulator	Y172
gi|15800005	NP_286017.1	Z0367*	unknown protein encoded in ISEc8	Y85
gi|15800642	NP_286656.1	Z1121*	hypothetical protein	Y204,291
gi|15801021	NP_287037.1	Z1533*	putative oxidoreductase	Y201
gi|15801487	NP_287504.1	Z2040*	hypothetical protein	Y69
gi|15802878	NP_288905.1	Z3594*	hypothetical protein	Y57
gi|15803036	NP_289066.1	Z3776*	hypothetical protein Z3776	Y4
gi|15803162	NP_289194.1	Z3939*	hypothetical protein Z3939	Y56
gi|15804247	NP_290286.1	Z5137*	hypothetical type three secretion system protein	Y64,168
gi|15804876	NP_290917.1	Z5897*	hypothetical protein Z5897	Y458
gi|15802945	NP_288974.1	zipA	cell division protein	Y53,92
gi|16129811	NP_416372.1	znuC	zinc transporter subunit: ATP-binding component of ABC superfamily	Y228

## Sheet: 9
115 unique phosphopeptides identified in a etk wzc double mutant of EHEC O157:H7 (TUV93-0)
GI accession	Protein accession	Gene symbol	Protein name	Sequence	Modifications	IonScore	XCorr	dbXrefs	Sequence	Modifications	Sites
gi|15799799	NP_285811.1	aceF	dihydrolipoamide acetyltransferase	yINIGVAVDTPNGLVVPVFK	Y1(Phospho)	32.332	NA	GeneID:956812	yINIGVAVDTPNGLVVPVFK	y1(Phospho)	115
gi|15802843	NP_288870.1	ackA	acetate kinase	YVEDNyATKEDAKR	Y6(Phospho)	53.02	NA	GeneID:958184	YVEDNyATKEDAKR	Y6(Phospho)	101
gi|15801467	NP_287484.1	adhE	bifunctional acetaldehyde-CoA/alcohol dehydrogenase	EYLPASyHEGSKNPVAR	Y7(Phospho)	100.26	2.87613	GeneID:960491	EYLPASyHEGSKNPVAR	Y7(Phospho)	19
gi|15801467	NP_287484.1	adhE	bifunctional acetaldehyde-CoA/alcohol dehydrogenase	FATHGGyLLQGK	Y7(Phospho)	51.76	4.60581	GeneID:960491	FATHGGyLLQGK	Y7(Phospho)	20
gi|15801467	NP_287484.1	adhE	bifunctional acetaldehyde-CoA/alcohol dehydrogenase	ILINTPASQGGIGDLyNFK	Y16(Phospho)	99.66	4.7431	GeneID:960491	ILINTPASQGGIGDLyNFK	Y16(Phospho)	44
gi|15801467	NP_287484.1	adhE	bifunctional acetaldehyde-CoA/alcohol dehydrogenase	NHFASEYIYNAyKDEK	Y12(Phospho)	NA	4.39234	GeneID:960491	NHFASEYIYNAyKDEK	Y12(Phospho)	69
gi|15801467	NP_287484.1	adhE	bifunctional acetaldehyde-CoA/alcohol dehydrogenase	QTAFSQyDRPQAR	Y7(Phospho)	67.67	4.33076	GeneID:960491	QTAFSQyDRPQAR	Y7(Phospho)	77
gi|15801467	NP_287484.1	adhE	bifunctional acetaldehyde-CoA/alcohol dehydrogenase	IyKFPK	Y2(Phospho)	15.806	NA	GeneID:960491	IyKFPK	y2(Phospho)	107
gi|15800320	NP_286332.1	ahpC	alkyl hydroperoxide reductase subunit C	AAQyVASHPGEVcPAK	Y4(Phospho)	62.91	4.16794	GeneID:957626	AAQyVASHPGEVcPAK	Y4(Phospho)	2
gi|15802921	NP_288949.1	alaC	glutamate-pyruvate aminotransferase Z3644	LcTVAQRPDTHGySTSR	Y13(Phospho)	43.9	NA	GeneID:957576	LcTVAQRPDTHGySTSR	Y13(Phospho)	51
gi|15803003	NP_289033.1	bcp	thioredoxin-dependent thiol peroxidase	TyDGIHR	Y2(Phospho)	70.666	NA	GeneID:957792	TyDGIHR	y2(Phospho)	111
gi|15804097	NP_290136.1	bisC	biotin sulfoxide reductase	EAYGPASIFAGSyGWR	Y13(Phospho)	92.85	4.34243	GeneID:961062	EAYGPASIFAGSyGWR	Y13(Phospho)	14
gi|15804221	NP_290260.1	cesT	hypothetical protein	IEEISSSDNKHyYAGR	Y12(Phospho)	96.19	4.25432	GeneID:960861	IEEISSSDNKHyYAGR	Y12(Phospho)	40
gi|15804221	NP_290260.1	cesT	hypothetical protein	IEEISSSDNKHYyAGR	Y13(Phospho)	96.19	4.1774	GeneID:960861	IEEISSSDNKHYyAGR	Y13(Phospho)	41
gi|15804048	NP_290084.1	chuX	hypothetical protein	HGyFNLR	Y3(Phospho)	32.74	3.1172	GeneID:961164	HGyFNLR	Y3(Phospho)	31
gi|15803116	NP_289147.1	clpB	protein disaggregation chaperone	LVGAPPGyVGYEEGGYLTEAVRR	Y8(Phospho)	71.33	3.30151	GeneID:958006	LVGAPPGyVGYEEGGYLTEAVRR	Y8(Phospho)	60
gi|15800167	NP_286179.1	clpP	ATP-dependent Clp protease proteolytic subunit	VMIHQPLGGyQGQAtDIEIHAR	Y10(Phospho)	26.482	NA	GeneID:957407	VMIHQPLGGyQGQAtDIEIHAR	y10(Phospho)	112
gi|15803210	NP_289242.1	csrA	carbon storage regulator	EVSVHREEIyQR	Y10(Phospho)	52.36	NA	GeneID:956962	EVSVHREEIyQR	Y10(Phospho)	18
gi|15800564	NP_286576.1	dps	DNA starvation/stationary phase protection protein Dps	ATNLLyTR	Y6(Phospho)	NA	3.08216	GeneID:958055	ATNLLyTR	Y6(Phospho)	7
gi|15800564	NP_286576.1	dps	DNA starvation/stationary phase protection protein Dps	SKATNLLyTR	Y8(Phospho)	75.89	3.30152	GeneID:958055	SKATNLLyTR	Y8(Phospho)	83
gi|15804739	NP_290780.1	efp	elongation factor P	ATyYSNDFR	Y3(Phospho)	37.93	NA	GeneID:959976	ATyYSNDFR	Y3(Phospho)	8
gi|15804739	NP_290780.1	efp	elongation factor P	ATYySNDFR	Y4(Phospho)	42.1	NA	GeneID:959976	ATYySNDFR	Y4(Phospho)	9
gi|161367480	NP_290489.2	engB	ribosome biogenesis GTP-binding protein YsxC	LVDLPGYGyAEVPEEMKR	Y9(Phospho)	81.49	5.09631	GeneID:960295	LVDLPGYGyAEVPEEMKR	Y9(Phospho)	59
gi|161367480	NP_290489.2	engB	ribosome biogenesis GTP-binding protein YsxC	LVDLPGyGYAEVPEEMKR	Y7(Phospho)	151.54	NA	GeneID:960295	LVDLPGyGYAEVPEEMKR	y7(Phospho)	108
gi|15803300	NP_289333.1	eno	phosphopyruvate hydratase	DAGyTAVISHR	Y4(Phospho)	75.39	4.4158	GeneID:958245	DAGyTAVISHR	Y4(Phospho)	12
gi|15803300	NP_289333.1	eno	phosphopyruvate hydratase	IEEALGEKAPyNGRK	Y11(Phospho)	90	4.16363	GeneID:958245	IEEALGEKAPyNGRK	Y11(Phospho)	39
gi|15804217	NP_290256.1	espA	secreted protein EspA	SDVQSLQyR	Y8(Phospho)	35.25	NA	GeneID:960865	SDVQSLQyR	Y8(Phospho)	80
gi|161367623	NP_286919.2	etp	phosphotyrosine-protein phosphatase	EIPDPyRK	Y6(Phospho)	35.87	NA	GeneID:959046	EIPDPyRK	Y6(Phospho)	15
gi|15799779	NP_285791.1	ftsZ	cell division protein FtsZ	QVQQPVMDRyQQHGMAPLTQEQKPVAK	Y10(Phospho)	44.85	NA	GeneID:956784	QVQQPVMDRyQQHGMAPLTQEQKPVAK	Y10(Phospho)	78
gi|15802193	NP_288215.1	gapA	glyceraldehyde-3-phosphate dehydrogenase	GANFDKyAGQDIVSNAScTTNcLAPLAK	Y7(Phospho)	134.8	8.53573	GeneID:961753	GANFDKyAGQDIVSNAScTTNcLAPLAK	Y7(Phospho)	23
gi|15802193	NP_288215.1	gapA	glyceraldehyde-3-phosphate dehydrogenase	LVSWyDNETGYSNK	Y5(Phospho)	44.84	3.5278	GeneID:961753	LVSWyDNETGYSNK	Y5(Phospho)	61
gi|15802193	NP_288215.1	gapA	glyceraldehyde-3-phosphate dehydrogenase	AATyEQIK	Y4(Phospho)	51.336	NA	GeneID:961753	AATyEQIK	y4(Phospho)	102
gi|15804455	NP_290495.1	glnA	glutamine synthetase	IHPGEAMDKNLyDLPPEEAK	Y12(Phospho)	72.68	4.09726	GeneID:960289	IHPGEAMDKNLyDLPPEEAK	Y12(Phospho)	42
gi|15803078	NP_289109.1	glnB	nitrogen regulatory protein P-II 1	GAEymVDFLPK	Y4(Phospho)	67.29	3.69318	GeneID:961286	GAEymVDFLPK	Y4(Phospho)	22
gi|15803076	NP_289107.1	glyA	serine hydroxymethyltransferase	VMQAQGSQLTNKyAEGYPGK	Y13(Phospho)	88.54	4.35589	GeneID:957380	VMQAQGSQLTNKyAEGYPGK	Y13(Phospho)	93
gi|15803076	NP_289107.1	glyA	serine hydroxymethyltransferase	YAEGyPGKR	Y5(Phospho)	40.22	NA	GeneID:957380	YAEGyPGKR	Y5(Phospho)	99
gi|15804189	NP_290228.1	gmk	guanylate kinase	TQPLyDTQVSVSHTTR	Y5(Phospho)	89.71	4.13165	GeneID:960897	TQPLyDTQVSVSHTTR	Y5(Phospho)	88
gi|15800464	NP_286476.1	gpmA	phosphoglyceromutase	HyGALQGLNK	Y2(Phospho)	NA	3.88617	GeneID:957895	HyGALQGLNK	Y2(Phospho)	37
gi|15800464	NP_286476.1	gpmA	phosphoglyceromutase	LNERHyGALQGLNK	Y6(Phospho)	43.75	5.33996	GeneID:957895	LNERHyGALQGLNK	Y6(Phospho)	55
gi|15804735	NP_290776.1	groEL	chaperonin GroEL	QQIEEATSDyDREK	Y10(Phospho)	107.89	5.35511	GeneID:959980	QQIEEATSDyDREK	Y10(Phospho)	74
gi|15804735	NP_290776.1	groEL	chaperonin GroEL	QQIEEATSDyDREKLQER	Y10(Phospho)	76.79	3.67274	GeneID:959980	QQIEEATSDyDREKLQER	Y10(Phospho)	75
gi|15804734	NP_290775.1	groES	co-chaperonin GroES	VGDIVIFNDGyGVK	Y11(Phospho)	77.77	3.84424	GeneID:959981	VGDIVIFNDGyGVK	Y11(Phospho)	90
gi|15804734	NP_290775.1	groES	co-chaperonin GroES	VGDIVIFNDGyGVKSEK	Y11(Phospho)	78.75	4.91997	GeneID:959981	VGDIVIFNDGyGVKSEK	Y11(Phospho)	91
gi|15803032	NP_289062.1	guaB	inosine 5'-monophosphate dehydrogenase	GSSDRyFQSDNAADKLVPEGIEGR	Y6(Phospho)	72.37	4.92143	GeneID:957789	GSSDRyFQSDNAADKLVPEGIEGR	Y6(Phospho)	29
gi|15799788	NP_285800.1	guaC	guanosine 5'-monophosphate oxidoreductase	HVGGVAEyR	Y8(Phospho)	52.8	2.53496	GeneID:956795	HVGGVAEyR	Y8(Phospho)	34
gi|15799788	NP_285800.1	guaC	guanosine 5'-monophosphate oxidoreductase	HVGGVAEyRAAEGK	Y8(Phospho)	153.03	NA	GeneID:956795	HVGGVAEyRAAEGK	y8(Phospho)	106
gi|15799838	NP_285850.1	hemL	glutamate-1-semialdehyde aminotransferase	SKSENLySAAR	Y7(Phospho)	45.75	NA	GeneID:956871	SKSENLySAAR	Y7(Phospho)	84
gi|15801465	NP_287482.1	hns	global DNA-binding transcriptional dual regulator H-NS	KLQQyR	Y5(Phospho)	31.3	NA	GeneID:960489	KLQQyR	Y5(Phospho)	47
gi|15801465	NP_287482.1	hns	global DNA-binding transcriptional dual regulator H-NS	KLQQyREMLIADGIDPNELLNSLAAVK	Y5(Phospho)	84.49	5.61565	GeneID:960489	KLQQyREMLIADGIDPNELLNSLAAVK	Y5(Phospho)	48
gi|15801465	NP_287482.1	hns	global DNA-binding transcriptional dual regulator H-NS	YSyVDENGETK	Y3(Phospho)	59.3	3.28674	GeneID:960489	YSyVDENGETK	Y3(Phospho)	100
gi|15801333	NP_287350.1	icdA	isocitrate dehydrogenase	TVTyDFER	Y4(Phospho)	31.67	NA	GeneID:959821	TVTyDFER	Y4(Phospho)	89
gi|15803710	NP_289744.1	infB	translation initiation factor IF-2	AREVALyR	Y7(Phospho)	33.31	2.57868	GeneID:958612	AREVALyR	Y7(Phospho)	6
gi|15803710	NP_289744.1	infB	translation initiation factor IF-2	EVALyR	Y5(Phospho)	41.29	NA	GeneID:958612	EVALyR	Y5(Phospho)	16
gi|15802130	NP_288152.1	infC	translation initiation factor IF-3	IMDYGKFLyEK	Y9(Phospho)	51.46	3.85964	GeneID:961689	IMDYGKFLyEK	Y9(Phospho)	45
gi|15803056	NP_289086.1	iscU	scaffold protein	AySEKVIDHYENPR	Y2(Phospho)	39.21	NA	GeneID:957837	AySEKVIDHYENPR	Y2(Phospho)	11
gi|15803056	NP_289086.1	iscU	scaffold protein	VIDHyENPR	Y5(Phospho)	40.01	2.2054	GeneID:957837	VIDHyENPR	Y5(Phospho)	92
gi|75994512	YP_325626.1	L7066	hypothetical protein L7066 encoded by pO157	QASAyFAK	Y5(Phospho)	NA	2.72595	GeneID:960543	QASAyFAK	Y5(Phospho)	72
gi|15802230	NP_288253.1	manX	PTS system, mannose-specific IIAB component	AAPTPAKPMGPNDyMVIGLAR	Y14(Phospho)	93.44	4.76089	GeneID:961790	AAPTPAKPMGPNDyMVIGLAR	Y14(Phospho)	1
gi|15799850	NP_285862.1	map	methionine aminopeptidase	GFHEEPQVLHyDSR	Y11(Phospho)	70.19	4.25259	GeneID:956892	GFHEEPQVLHyDSR	Y11(Phospho)	25
gi|15802934	NP_288962.1	mntH	manganese transport protein MntH	MTNyRVESSSGR	Y4(Phospho)	NA	2.29408	GeneID:960734	MTNyRVESSSGR	Y4(Phospho)	68
gi|15800377	NP_286389.1	nagD	UMP phosphatase	GFyPAcGALcAGIEK	Y3(Phospho)	NA	2.74925	GeneID:957741	GFyPAcGALcAGIEK	Y3(Phospho)	26
gi|15803907	NP_289943.1	pckA	phosphoenolpyruvate carboxykinase	MQLIGGTWyGGEMK	Y9(Phospho)	76.66	3.63475	GeneID:958885	MQLIGGTWyGGEMK	Y9(Phospho)	66
gi|15803907	NP_289943.1	pckA	phosphoenolpyruvate carboxykinase	MQLIGGTWyGGEMKK	Y9(Phospho)	103.14	5.97366	GeneID:958885	MQLIGGTWyGGEMKK	Y9(Phospho)	67
gi|15800764	NP_286778.1	pflB	formate acetyltransferase 1	LPFAyAK	Y5(Phospho)	41.23	NA	GeneID:958864	LPFAyAK	Y5(Phospho)	57
gi|15800764	NP_286778.1	pflB	formate acetyltransferase 1	VSGyAVR	Y4(Phospho)	45.15	NA	GeneID:958864	VSGyAVR	Y4(Phospho)	95
gi|15804817	NP_290858.1	ppa	inorganic pyrophosphatase	AQIAHFFEHyKDLEK	Y10(Phospho)	60.63	4.40451	GeneID:959816	AQIAHFFEHyKDLEK	Y10(Phospho)	5
gi|15804552	NP_290593.1	ppc	phosphoenolpyruvate carboxylase	MNEQySALR	Y5(Phospho)	54.63	3.2409	GeneID:960176	MNEQySALR	Y5(Phospho)	65
gi|15799948	NP_285960.1	proA	gamma-glutamyl phosphate reductase	NIAySFLPALSK	Y4(Phospho)	41.58	2.54084	GeneID:957068	NIAySFLPALSK	Y4(Phospho)	71
gi|15801436	NP_287453.1	prsA	ribose-phosphate pyrophosphokinase	IANRLyTSLGDAAVGR	Y6(Phospho)	49.9	7.00482	GeneID:960457	IANRLyTSLGDAAVGR	Y6(Phospho)	38
gi|15801436	NP_287453.1	prsA	ribose-phosphate pyrophosphokinase	LyTSLGDAAVGR	Y2(Phospho)	80.18	3.64655	GeneID:960457	LyTSLGDAAVGR	Y2(Phospho)	64
gi|15803022	NP_289052.1	purM	phosphoribosylaminoimidazole synthetase	TDKTSLSyKDAGVDIDAGNALVGR	Y8(Phospho)	97.16	NA	GeneID:961316	TDKTSLSyKDAGVDIDAGNALVGR	Y8(Phospho)	86
gi|15802088	NP_288110.1	pykF	pyruvate kinase	LNFSHGDyAEHGQR	Y8(Phospho)	64.65	3.31525	GeneID:961647	LNFSHGDyAEHGQR	Y8(Phospho)	56
gi|15802770	NP_288797.1	rcsB	transcriptional regulator RcsB	ISAGGyGDKR	Y6(Phospho)	52.91	2.8292	GeneID:961169	ISAGGyGDKR	Y6(Phospho)	46
gi|15804370	NP_290410.1	rhlB	ATP-dependent RNA helicase RhlB	LGLAYGGDGyDKQLK	Y10(Phospho)	NA	4.03826	GeneID:960390	LGLAYGGDGyDKQLK	Y10(Phospho)	52
gi|15803844	NP_289878.1	rplB	50S ribosomal protein L2	yILAPK	Y1(Phospho)	NA	NA	GeneID:961506	yILAPK	y1(Phospho)	114
gi|15803765	NP_289799.1	rplM	50S ribosomal protein L13	VYyHHTGHIGGIK	Y3(Phospho)	39.86	3.01102	GeneID:959313	VYyHHTGHIGGIK	Y3(Phospho)	98
gi|15803828	NP_289862.1	rplO	50S ribosomal protein L15	GFEGGQMPLyR	Y10(Phospho)	30.16	2.26326	GeneID:961484	GFEGGQMPLyR	Y10(Phospho)	24
gi|15803828	NP_289862.1	rplO	50S ribosomal protein L15	RGFEGGQMPLyR	Y11(Phospho)	41.75	3.52148	GeneID:961484	RGFEGGQMPLyR	Y11(Phospho)	79
gi|15803831	NP_289865.1	rplR	50S ribosomal protein L18	SGFQyHGR	Y5(Phospho)	47.31	2.51388	GeneID:958760	SGFQyHGR	Y5(Phospho)	82
gi|15803842	NP_289876.1	rplV	50S ribosomal protein L22	KVSQALDILTyTNKK	Y11(Phospho)	64.52	6.05237	GeneID:958554	KVSQALDILTyTNKK	Y11(Phospho)	50
gi|15803842	NP_289876.1	rplV	50S ribosomal protein L22	VSQALDILTyTNKK	Y10(Phospho)	91.77	5.4416	GeneID:958554	VSQALDILTyTNKK	Y10(Phospho)	96
gi|15800673	NP_286687.1	rpmE2	50S ribosomal protein L31 type B	SHPFyTGK	Y5(Phospho)	68.069	NA	GeneID:958672	SHPFyTGK	y5(Phospho)	110
gi|15801206	NP_287223.1	rpmF	50S ribosomal protein L32	HHITADGyYR	Y8(Phospho)	54.29	4.10853	GeneID:959433	HHITADGyYR	Y8(Phospho)	32
gi|15801206	NP_287223.1	rpmF	50S ribosomal protein L32	HHITADGYyR	Y9(Phospho)	54.33	4.44177	GeneID:959433	HHITADGYyR	Y9(Phospho)	33
gi|15804578	NP_290619.1	rpoC	DNA-directed RNA polymerase subunit beta'	LIPAGTGYAyHQDR	Y10(Phospho)	98.36	3.65399	GeneID:960142	LIPAGTGYAyHQDR	Y10(Phospho)	53
gi|15804578	NP_290619.1	rpoC	DNA-directed RNA polymerase subunit beta'	LIPAGTGyAYHQDR	Y8(Phospho)	72.37	NA	GeneID:960142	LIPAGTGyAYHQDR	Y8(Phospho)	54
gi|15804578	NP_290619.1	rpoC	DNA-directed RNA polymerase subunit beta'	SVITVGPyLR	Y8(Phospho)	49.74	2.76315	GeneID:960142	SVITVGPyLR	Y8(Phospho)	85
gi|15804789	NP_290830.1	rpsF	30S ribosomal protein S6	QLAyPINK	Y4(Phospho)	34.85	2.36243	GeneID:959923	QLAyPINK	Y4(Phospho)	73
gi|15804789	NP_290830.1	rpsF	30S ribosomal protein S6	RQLAyPINK	Y5(Phospho)	64.672	NA	GeneID:959923	RQLAyPINK	y5(Phospho)	109
gi|15803854	NP_289888.1	rpsG	30S ribosomal protein S7	AFAHyRW	Y5(Phospho)	66.315	NA	GeneID:958803	AFAHyRW	y5(Phospho)	103
gi|15803764	NP_289798.1	rpsI	30S ribosomal protein S9	AENQyYGTGR	Y5(Phospho)	45.81	NA	GeneID:958573	AENQyYGTGR	Y5(Phospho)	3
gi|15803764	NP_289798.1	rpsI	30S ribosomal protein S9	AENQYyGTGR	Y6(Phospho)	37.88	NA	GeneID:958573	AENQYyGTGR	Y6(Phospho)	4
gi|15803848	NP_289882.1	rpsJ	30S ribosomal protein S10	DQyEIR	Y3(Phospho)	33.067	NA	GeneID:958790	DQyEIR	y3(Phospho)	104
gi|15803838	NP_289872.1	rpsQ	30S ribosomal protein S17	FVKHPIyGK	Y7(Phospho)	64.51	3.43264	GeneID:958773	FVKHPIyGK	Y7(Phospho)	21
gi|15802175	NP_288197.1	selD	selenophosphate synthetase	LTQySHGAGcGcK	Y4(Phospho)	64.62	2.43807	GeneID:961735	LTQySHGAGcGcK	Y4(Phospho)	58
gi|15800768	NP_286782.1	serC	phosphoserine aminotransferase	GQFAAVPLNILGDKTTADYVDAGyWAASAIK	Y24(Phospho)	45.97	3.98536	GeneID:958869	GQFAAVPLNILGDKTTADYVDAGyWAASAIK	Y24(Phospho)	28
gi|15800432	NP_286444.1	sucC	succinyl-CoA synthetase subunit beta	LVTyQTDANGQPVNQILVEAATDIAK	Y4(Phospho)	36.82	NA	GeneID:957835	LVTyQTDANGQPVNQILVEAATDIAK	Y4(Phospho)	62
gi|15802094	NP_288116.1	sufC	cysteine desulfurase ATPase component	SFIIVTHyQR	Y8(Phospho)	75.31	2.76124	GeneID:961653	SFIIVTHyQR	Y8(Phospho)	81
gi|15799688	NP_285700.1	talB	transaldolase B	KLSyTGEVK	Y4(Phospho)	46.02	2.67992	GeneID:956664	KLSyTGEVK	Y4(Phospho)	49
gi|15801905	NP_287925.1	topA	DNA topoisomerase I	LYEAGYITyMR	Y9(Phospho)	80.92	3.49119	GeneID:961387	LYEAGYITyMR	Y9(Phospho)	63
gi|15803852	NP_289886.1	tuf	elongation factor Tu	GITINTSHVEyDTPTR	Y11(Phospho)	136.54	5.3664	GeneID:958801	GITINTSHVEyDTPTR	Y11(Phospho)	27
gi|15803852	NP_289886.1	tuf	elongation factor Tu	GYRPQFyFR	Y7(Phospho)	NA	2.77835	GeneID:958801	GYRPQFyFR	Y7(Phospho)	30
gi|15803852	NP_289886.1	tuf	elongation factor Tu	HYAHVDcPGHADyVK	Y13(Phospho)	85.55	4.89173	GeneID:958801	HYAHVDcPGHADyVK	Y13(Phospho)	35
gi|15803852	NP_289886.1	tuf	elongation factor Tu	HyAHVDcPGHADYVK	Y2(Phospho)	78.28	5.19447	GeneID:958801	HyAHVDcPGHADYVK	Y2(Phospho)	36
gi|15804030	NP_290066.1	uspA	universal stress protein; broad regulatory function?	AVSMARPyNAK	Y8(Phospho)	40.14	2.40288	GeneID:961205	AVSMARPyNAK	Y8(Phospho)	10
gi|15802515	NP_288541.1	wbdP	glycosyl transferase	NHySLNDAMVK	Y3(Phospho)	41.23	4.0355	GeneID:962094	NHySLNDAMVK	Y3(Phospho)	70
gi|15800555	NP_286567.1	ybiI	hypothetical protein	DLQKPAYTGyNRR	Y10(Phospho)	68.06	NA	GeneID:958039	DLQKPAYTGyNRR	Y10(Phospho)	13
gi|15801716	NP_287734.1	ydcH	hypothetical protein	EGSDDRGyNAEVVR	Y8(Phospho)	57.687	NA	GeneID:960981	EGSDDRGyNAEVVR	y8(Phospho)	105
gi|15802745	NP_288772.1	yejO	putative ATP-binding component of a transport system	VNDDGKFNNDVAGTRGVyQAGIR	Y18(Phospho)	NA	3.14635	GeneID:957156	VNDDGKFNNDVAGTRGVyQAGIR	Y18(Phospho)	94
gi|15803286	NP_289318.1	ygcP	putative anti-terminator regulatory protein	IKnAGKyAFIHVDLLEGASnK	Y7(Phospho)	NA	3.38772	GeneID:958115	IKnAGKyAFIHVDLLEGASnK	Y7(Phospho)	43
gi|15803501	NP_289534.1	yggX	hypothetical protein	EVHIEGyTPEDKK	Y7(Phospho)	59.32	4.26713	GeneID:958439	EVHIEGyTPEDKK	Y7(Phospho)	17
gi|15803767	NP_289801.1	yhcB	cytochrome d ubiquinol oxidase subunit III	QQQALQyELEK	Y7(Phospho)	44.4	3.58755	GeneID:958667	QQQALQyELEK	Y7(Phospho)	76
gi|15801487	NP_287504.1	Z2040	hypothetical protein	VNyFIK	Y3(Phospho)	52.274	NA	GeneID:960513	VNyFIK	y3(Phospho)	113
gi|15801730	NP_287748.1	Z2309	hypothetical protein	VTDEGDLLGMSGKqGINQtGIyR	T19(Phospho); Y22(Phospho)	NA	2.92713	GeneID:960996	VTDEGDLLGMSGKqGINQtGIyR	T19(Phospho); Y22(Phospho)	97
gi|15802178	NP_288200.1	Z2800	hypothetical protein	TNnRyVNVR	Y5(Phospho)	45.98	NA	GeneID:961738	TNnRyVNVR	Y5(Phospho)	87

[truncated: 5 more sheets: 10, 11, 12, 13, 14]
