# Supplementary material for: The Escherichia coli Phosphotyrosine Proteome Relates to Core Pathways and Virulence
Source: PLoS Pathog. 2013 Jun 13;9(6):e1003403. doi: 10.1371/journal.ppat.1003403 (PMC3681748; doi:10.1371/journal.ppat.1003403)
Supplement: Table S2 — Conservation of identified phosphotyrosine sites in bacterial proteomes. The 512 phosphotyrosine sites identified in E. coli were mapped to the proteomes of the following 16 bacterial strains: Shigella flexneri 2a str. 301, Salmonella enterica subsp. enterica serovar Heidelberg str. SL476, Klebsiella pneumoniae 342, Yersinia pestis Angola, Vibrio cholerae O395, Haemophilus influenzae Rd KW20, Pseudomonas putida KT2440, Pseudomonas syringae pv. tomato str. DC3000, Bacillus anthracis str. A0248, Clostridium botulinum A str. ATCC 19397, Clostridium perfringens ATCC 13124, Myxococcus xanthus DK 1622, Cyanobacteria yellowstone A-prime, Streptococcus pneumoniae 70585, Helicobacter pylori 26695, and Mycoplasma genitalium G37. Sequences of the phosphotyrosine sites conserved in the 16 proteomes and the corresponding protein information are indicated for each strain. (XLS) [file ppat.1003403.s008.xls]

## Sheet: Summary
Conservation of E. coli phosphotyrosine sites in 16 bacterial strains:
Work sheet no.	Bacterium	No. conserved pTyr sites	% conservation
1	Shigella flexneri 2a str. 301	305	59
2	Salmonella enterica subsp. enterica serovar Heidelberg str. SL476	221	43
3	Klebsiella pneumoniae 342	195	38
4	Yersinia pestis Angola	116	23
5	Vibrio cholerae O395	51	10
6	Haemophilus influenzae Rd KW20	50	10
7	Pseudomonas putida KT2440	25	5
8	Pseudomonas syringae pv. tomato str. DC3000	21	4
9	Bacillus anthracis str. A0248	9	2
10	Clostridium botulinum A str. ATCC 19397	8	2
11	Clostridium perfringens ATCC 13124	7	1
12	Myxococcus xanthus DK 1622	5	1
13	Cyanobacteria yellowstone A-prime	4	0.8
14	Streptococcus pneumoniae 70585	4	0.8
15	Helicobacter pylori 26695	2	0.4
16	Mycoplasma genitalium G37	2	0.4
	Four highly conserved phosphotyrosine site motifs among the 16 strains:
	(Highlighted in yellow in each work sheet)
	E. coli phosphotyrosine protein	E. coli pTyr site sequence	pTyr position	No. strains with pTyr site conserved
	Translation elongation factor EF Tu	PGHADyVKNMI	Y88	15
	Translation elongation factor EF Tu	YRPQFyFRTTD	Y332	14
	Protein disaggregation chaperone ClpB	GAPPGyVGYEE	Y657	14
	ATP synthase F1 beta subunit AtpD	PSAVGyQPTLA	Y268	15

## Sheet: 1_Shifl
Shigella flexneri 2a str. 301 (NC004337.2)
Highly conserved motifs are highlighted in yellow
Protein accession	Protein name	Phosphosite	Phoshosite sequence
NP_705973.1	molecular chaperone DnaK	Y285	DVNLPyITADA
NP_705973.1	molecular chaperone DnaK	Y42	PSIIAyTQDGE
NP_705989.1	carbamoyl phosphate synthase large subunit	Y330	KLAVGyTLDEL
NP_706009.1	peptidyl-prolyl cis-trans isomerase SurA	Y120	RSRLAyDGLNY
NP_706033.1	DNA-binding transcriptional regulator FruR	Y47	VREHNyHPNAV
NP_706042.1	phospho-N-acetylmuramoyl-pentapeptide-transferase	Y328	PIHHHyELKGW
NP_706049.1	cell division protein FtsA	Y139	EYAIDyQEGIK
NP_706053.1	preprotein translocase subunit SecA	Y134	VTVNDyLAQRD
NP_706053.1	preprotein translocase subunit SecA	Y648	KQLLEyDDVAN
NP_706059.1	guanosine 5'-monophosphate oxidoreductase	Y285	GGVAEyRAAEG
NP_706059.1	guanosine 5'-monophosphate oxidoreductase	Y318	RSACTyVGASR
NP_706068.1	pyruvate dehydrogenase subunit E1	Y539	RQIGIySPNGQ
NP_706068.1	pyruvate dehydrogenase subunit E1	Y546	PNGQQyTPQDR
NP_706068.1	pyruvate dehydrogenase subunit E1	Y556	REQVAyYKEDE
NP_706069.1	pyruvate dehydrogenase dihydrolipoyltransacetylase	Y489	LTLKKyINIGV
NP_706102.1	glutamate-1-semialdehyde aminotransferase	Y8	KSENLySAARE
NP_706110.1	hypothetical protein SF0155	Y66	GVGQGyKEVQE
NP_706111.1	2,3,4,5-tetrahydropyridine-2,6-carboxylate N-succinyltransferase	Y93	MKFADyDEARF
NP_706113.1	methionine aminopeptidase	Y186	PQVLHyDSRET
NP_706113.1	methionine aminopeptidase	Y62	SACLGyHGYPK
NP_706113.1	methionine aminopeptidase	Y65	LGYHGyPKSVC
NP_706115.1	elongation factor Ts	Y146	DVLGSyQHGAR
NP_706117.1	ribosome recycling factor	Y44	GIVVEyYGTPT
NP_706117.1	ribosome recycling factor	Y45	IVVEYyGTPTP
NP_706182.1	IS629 ORF1	Y96	RQASAyFAKAE
NP_706186.1	anti-RssB factor	Y57	VEGALyEVKPD
NP_706237.1	aminoacyl-histidine dipeptidase	Y27	IPHPSyHEEQL
NP_706238.1	xanthine-guanine phosphoribosyltransferase	Y63	VCISSyDHDNQ
NP_706253.1	IS629 ORF1	Y96	RQASAyFAKAE
NP_706279.1	hypothetical protein SF0327	Y7	LQSNEyFSGKV
NP_706298.1	hypothetical protein SF0347	Y36	SREFVySNLRE
NP_706330.1	trigger factor	Y378	EMASAyEDPKE
NP_706366.1	heat shock protein 90	Y57	SNPDLyEGDGE
NP_706385.1	thioredoxin-like protein	Y94	AIPTVyLFQNG
NP_706422.1	IS629 ORF1	Y96	RQASAyFAKAE
NP_706435.1	IS629 ORF1	Y96	RQASAyFAKAE
NP_706449.1	enterobactin synthase subunit E	Y357	IHTQGyPMCPD
NP_706463.1	alkyl hydroperoxide reductase subunit C	Y157	IKAAQyVASHP
NP_706487.1	phospho-2-dehydro-3-deoxyheptonate aldolase	Y3	MNyQNDDL
NP_706500.1	cytochrome d ubiquinol oxidase subunit 2	Y379	NTHSLy
NP_706506.1	succinyl-CoA synthetase subunit beta	Y23	PAPVGyACTTP
NP_706506.1	succinyl-CoA synthetase subunit beta	Y84	KRLVTyQTDAN
NP_706508.1	2-oxoglutarate dehydrogenase E1 component	Y914	SPAVGyMSVHQ
NP_706514.1	type II citrate synthase	Y416	QLYTGyEKRDF
NP_706522.1	metal-binding protein	Y22	AAISDyAPNGL
NP_706532.1	hypothetical protein SF0597	Y4	MELyREYPA
NP_706532.1	hypothetical protein SF0597	Y68	ATGDFy
NP_706532.1	hypothetical protein SF0597	Y7	ELYREyPAWLI
NP_706541.1	ferric uptake regulator	Y130	HSLYLyGHCAE
NP_706549.1	asparagine synthetase B	Y275	IRDVIyHIETY
NP_706549.1	asparagine synthetase B	Y401	ECFESyLPASV
NP_706549.1	asparagine synthetase B	Y514	VHQSAyK
NP_706551.1	(dimethylallyl)adenosine tRNA methylthiotransferase	Y17	CQMNEyDSSKM
NP_706653.1	biotin synthase	Y161	TSPEFyGNIIT
NP_706653.1	biotin synthase	Y59	PEDCKyCPQSS
NP_706681.1	hypothetical protein SF0753	Y74	LQKPAyTGYNR
NP_706681.1	hypothetical protein SF0753	Y77	PAYTGyNRRGS
NP_706686.1	hypothetical protein SF0759	Y358	HTQRNyPELQK
NP_706697.1	ABC transporter ATP-binding protein	Y103	ERDRIyALPEM
NP_706697.1	ABC transporter ATP-binding protein	Y114	SEEDGyKVADL
NP_706697.1	ABC transporter ATP-binding protein	Y129	GEMDGySAEAR
NP_706769.1	translation initiation factor IF-1	Y60	VELTPyDLSKG
NP_706775.1	DNA translocase FtsK	Y217	VDEDEyEDDEE
NP_706775.1	DNA translocase FtsK	Y223	EDDEEyEDENH
NP_706775.1	DNA translocase FtsK	Y280	DEEITyTARGV
NP_706775.1	DNA translocase FtsK	Y5	MSQEyTEDKE
NP_706775.1	DNA translocase FtsK	Y663	TQQQRyGEQYQ
NP_706775.1	DNA translocase FtsK	Y667	RYGEQyQHDVP
NP_706778.1	seryl-tRNA synthetase	Y232	ADTSNyALIPT
NP_706821.1	formate acetyltransferase 1	Y153	GVFDVyTPDIL
NP_706821.1	formate acetyltransferase 1	Y613	TSNVVyGKKTG
NP_706821.1	formate acetyltransferase 1	Y659	KLPFAyAKDGI
NP_706821.1	formate acetyltransferase 1	Y736	IRVSGyAVRFN
NP_706825.1	3-phosphoserine/phosphohydroxythreonine aminotransferase	Y101	YVDAGyWAASA
NP_706830.1	30S ribosomal protein S1	Y102	TLEKAyEDAET
NP_706831.1	integration host factor subunit beta	Y55	SFSLHyRAPRT
NP_706842.1	cell division protein MukB	Y1140	RRELAyLSADD
NP_706844.1	murein L,D-transpeptidase	Y496	NSLGRyKFNMP
NP_706847.1	aromatic amino acid aminotransferase	Y36	LGIGVyKDETG
NP_706904.1	hypothetical protein SF0983	Y633	RASTAySYGYN
NP_706904.1	hypothetical protein SF0983	Y635	STAYSyGYNYY
NP_706904.1	hypothetical protein SF0983	Y637	AYSYGyNYYGY
NP_706904.1	hypothetical protein SF0983	Y639	SYGYNyYGYSY
NP_706904.1	hypothetical protein SF0983	Y640	YGYNYyGYSYS
NP_706904.1	hypothetical protein SF0983	Y642	YNYYGySYSEK
NP_706904.1	hypothetical protein SF0983	Y644	YYGYSySEKE
NP_706965.1	IS629 ORF1	Y96	RQASAyFAKAE
NP_706971.1	IS629 ORF1	Y96	RQASAyFAKAE
NP_706985.1	glutaredoxin	Y11	YDHCPyCLKAR
NP_706987.1	ribosomal-protein-S5-alanine N-acetyltransferase	Y4	MFGyRSNVP
NP_707005.1	50S ribosomal protein L32	Y48	ITADGyYRGRK
NP_707005.1	50S ribosomal protein L32	Y49	TADGYyRGRKV
NP_707009.1	3-ketoacyl-ACP reductase	Y151	GGQANyAAAKA
NP_707010.1	acyl carrier protein	Y72	QAAIDyINGHQ
NP_707059.1	DNA-binding transcriptional regulator PhoP	Y98	AGADDyVTKPF
NP_707060.1	adenylosuccinate lyase	Y146	EVILPyWRQLI
NP_707065.1	isocitrate dehydrogenase	Y391	AKTVTyDFERL
NP_707124.1	2-dehydro-3-deoxyphosphooctonate aldolase	Y69	SSIHSyRGPGL
NP_707131.1	nitrate/nitrite sensor protein NarX	Y58	LRMQSyRLLAA
NP_707143.1	global DNA-binding transcriptional dual regulator H-NS	Y61	RKLQQyREMLI
NP_707143.1	global DNA-binding transcriptional dual regulator H-NS	Y99	PAKYSyVDENG
NP_707146.1	bifunctional acetaldehyde-CoA/alcohol dehydrogenase	Y203	MVKAAySSGKP
NP_707146.1	bifunctional acetaldehyde-CoA/alcohol dehydrogenase	Y272	ATHGGyLLQGK
NP_707146.1	bifunctional acetaldehyde-CoA/alcohol dehydrogenase	Y302	VGQPAyKIAEL
NP_707146.1	bifunctional acetaldehyde-CoA/alcohol dehydrogenase	Y372	HTSCLyTDQDN
NP_707146.1	bifunctional acetaldehyde-CoA/alcohol dehydrogenase	Y384	PARVSyFGQKM
NP_707146.1	bifunctional acetaldehyde-CoA/alcohol dehydrogenase	Y409	GIGDLyNFKLA
NP_707146.1	bifunctional acetaldehyde-CoA/alcohol dehydrogenase	Y581	IRKRIyKFPKM
NP_707146.1	bifunctional acetaldehyde-CoA/alcohol dehydrogenase	Y690	YLPASyHEGSK
NP_707146.1	bifunctional acetaldehyde-CoA/alcohol dehydrogenase	Y75	HFASEyIYNAY
NP_707146.1	bifunctional acetaldehyde-CoA/alcohol dehydrogenase	Y766	TAFSQyDRPQA
NP_707146.1	bifunctional acetaldehyde-CoA/alcohol dehydrogenase	Y77	ASEYIyNAYKD
NP_707146.1	bifunctional acetaldehyde-CoA/alcohol dehydrogenase	Y80	YIYNAyKDEKT
NP_707182.1	transcriptional regulator CysB	Y27	TAEGLyTSQPG
NP_707191.1	translation initiation factor Sui1	Y11	NSRLVySTETG
NP_707197.1	enoyl-(acyl carrier protein) reductase	Y156	RAIPNyNVMGL
NP_707201.1	antimicrobial peptide ABC transporter permease SapC	Y7	PYDSVySEKRP
NP_707267.1	IS629 ORF1	Y96	RQASAyFAKAE
NP_707303.1	PTS system mannose-specific transporter subunit IID	Y171	YYGVAyGYSKG
NP_707303.1	PTS system mannose-specific transporter subunit IID	Y173	GVAYGySKGID
NP_707305.1	PTS system mannose-specific transporter subunits IIAB	Y161	MGPNDyMVIGL
NP_707395.1	threonyl-tRNA synthetase	Y313	GHWDNyKDAMF
NP_707396.1	translation initiation factor IF-3	Y39	YGKFLyEKSKS
NP_707398.1	50S ribosomal protein L20	Y24	KQAKGyYGARS
NP_707398.1	50S ribosomal protein L20	Y45	IKAGQyAYRDR
NP_707410.1	PEP synthetase regulatory protein	Y126	NNLNKyDARIA
NP_707410.1	PEP synthetase regulatory protein	Y71	RPLVFySIVLP
NP_707459.1	autoinducer 2 aldolase	Y170	QIIKTyYVEKG
NP_707499.1	pyridine nucleotide transhydrogenase	Y431	SMNTGyAGVQN
NP_707511.1	fumarate hydratase FumA	Y253	ASAKYyDELPT
NP_707511.1	fumarate hydratase FumA	Y431	KTPEGyASGSL
NP_707519.1	2-deoxy-D-gluconate 3-dehydrogenase	Y159	INMTSyASSKA
NP_707525.1	oriC-binding nucleoid-associated protein	Y28	YDHLNyTLTDD
NP_707554.1	glutaredoxin-4	Y49	GERFAyVDILQ
NP_707558.1	transcriptional repressor for pur regulon, glyA, glnB, prsA, speA	Y45	IKELHySPSAV
NP_707581.1	cysteine desulfurase ATPase component	Y204	IIVTHyQRILD
NP_707718.1	high-affinity zinc transporter ATPase	Y228	EQLGIyRHHHN
NP_707801.1	response regulator	Y101	AGAAGyLSKGA
NP_707801.1	response regulator	Y119	AIRSVySGQRY
NP_707810.1	flagellar capping protein	Y47	AKLSAyGTLKS
NP_707898.1	IS629 ORF1	Y96	RQASAyFAKAE
NP_707901.1	hypothetical protein SF2067	Y101	DRVDDyIIKNA
NP_707903.1	exonuclease I	Y420	PGTLDyAEQQR
NP_707906.1	amino acid/amine transport protein	Y448	NPVPQyEDVA
NP_707916.1	histidinol-phosphate aminotransferase	Y20	RNLTPyQSARR
NP_707923.1	6-phosphogluconate dehydrogenase	Y447	QAQRDyFGAHT
NP_707948.1	GDP-D-mannose dehydratase	Y157	YPRSPyAVAKL
NP_707981.1	PTS system galactitol-specific transporter subunit IIB	Y47	NEIETyMDGVH
NP_707982.1	PTS system galactitol-specific transporter subunit IIA	Y74	KSSAIyLLRPT
NP_707983.1	D-tagatose-1,6-bisphosphate aldolase subunit GatZ	Y254	NTRMVyEAHST
NP_707983.1	D-tagatose-1,6-bisphosphate aldolase subunit GatZ	Y351	SDRIRyYWPHS
NP_707983.1	D-tagatose-1,6-bisphosphate aldolase subunit GatZ	Y352	DRIRYyWPHSR
NP_707983.1	D-tagatose-1,6-bisphosphate aldolase subunit GatZ	Y56	NQFGGyTGMTP
NP_707985.1	fructose-bisphosphate aldolase	Y254	AINYGyTDDRV
NP_708027.1	IS629 ORF1	Y96	RQASAyFAKAE
NP_708083.1	ATP-dependent helicase	Y209	MPVVQyDFSRL
NP_708152.1	hypothetical protein SF2345	Y63	SDSYYyRAKQA
NP_708163.1	NADH dehydrogenase subunit I	Y151	PEYNFyRMAGM
NP_708163.1	NADH dehydrogenase subunit I	Y39	PEEPVyLPPRY
NP_708169.1	NADH dehydrogenase subunit B	Y193	GDQGVyRANMQ
NP_708172.1	aminotransferase AlaT	Y68	PTAQGyCDSKG
NP_708179.1	phosphate acetyltransferase	Y124	AQSLNyEIAKT
NP_708179.1	phosphate acetyltransferase	Y591	VAMLSySTGTS
NP_708258.1	manganese transport protein MntH	Y4	MTNyRVESS
NP_708271.1	phosphoenolpyruvate-protein phosphotransferase	Y122	ELDDEyLKERA
NP_708276.1	sulfate/thiosulfate transporter subunit	Y125	SVNGFyGEWLA
NP_708302.1	bifunctional malic enzyme oxidoreductase/phosphotransacetylase	Y39	DLALAySPGVA
NP_708319.1	thioredoxin-dependent thiol peroxidase	Y116	FMGKTyDGIHR
NP_708337.1	phosphoribosylaminoimidazole synthetase	Y14	KTSLSyKDAGV
NP_708352.1	hypothetical protein SF2559	Y4	MEIyENEND
NP_708353.1	histidyl-tRNA synthetase	Y99	EHGLLyNQEQR
NP_708354.1	4-hydroxy-3-methylbut-2-en-1-yl diphosphate synthase	Y330	KKSGLyEDGVR
NP_708357.1	mulitfunctional nucleoside diphosphate kinase/apyrimidinic endonuclease/3'-phosphodiesterase	Y107	TLRADyADSLT
NP_708362.1	aminopeptidase B	Y144	GDRVTyRITKG
NP_708362.1	aminopeptidase B	Y204	FDSGGySIKQT
NP_708364.1	[2FE-2S] ferredoxin, electron carrier protein Fdx	Y103	VEIPRyTINHA
NP_708368.1	scaffold protein	Y11	KVIDHyENPRN
NP_708368.1	scaffold protein	Y3	MAySEKVI
NP_708418.1	GTPase Era	Y212	GAELPySVTVE
NP_708457.1	30S ribosomal protein S16	Y17	KKRPFyQVVVA
NP_708499.1	S-ribosylhomocysteinase	Y126	PELNVyQCGTY
NP_708499.1	S-ribosylhomocysteinase	Y131	YQCGTyQMHSL
NP_708504.1	carbon storage regulator	Y48	HREEIyQRIQA
NP_708562.1	sulfite reductase subunit alpha	Y231	IHTSPySKDAP
NP_708575.1	enolase	Y131	KGMPLyEHIAE
NP_708575.1	enolase	Y364	AKDAGyTAVIS
NP_708575.1	enolase	Y422	GEKAPyNGRKE
NP_708576.1	CTP synthetase	Y259	QGLDDyICKRF
NP_708600.1	23S rRNA C2498 ribose 2'-O-ribose methyltransferase	Y140	GVLANyETPKR
NP_708612.1	protease3	Y690	KEVLAyRDALK
NP_708666.1	glycine dehydrogenase	Y956	VPISEyQ
NP_708714.1	Holliday junction resolvase-like protein	Y113	FEQGGyRALNK
NP_708733.1	oxidative damage protection protein	Y85	VHIEGyTPEDK
NP_708753.1	IS629 ORF1	Y96	RQASAyFAKAE
NP_708842.1	esterase YqiA	Y123	ESRHIyDLKVM
NP_708875.1	30S ribosomal protein S21	Y38	RRREFyEKPTT
NP_708918.1	formate acetyltransferase 3; formate acetyltransferase 3	Y740	IRVSGyAVRFN
NP_708969.1	translation initiation factor IF-2	Y220	EDSSDyHVTTS
NP_708969.1	translation initiation factor IF-2	Y648	REVALyRQGKF
NP_708969.1	translation initiation factor IF-2	Y764	YYSVIyNLIDE
NP_708978.1	23S rRNA methyltransferase J	Y22	HFSDKyVQQAQ
NP_708980.1	transcription elongation factor GreA	Y48	KENAEyHAARE
NP_708985.1	50S ribosomal protein L21	Y2	MyAVFQS
NP_709026.1	stringent starvation protein A	Y92	PLMPVyPVARG
NP_709027.1	30S ribosomal protein S9	Y6	MAENQyYGTGR
NP_709027.1	30S ribosomal protein S9	Y7	AENQYyGTGRR
NP_709050.1	acetyl-CoA carboxylase biotin carboxyl carrier protein subunit	Y48	VMQQAyAAPMM
NP_709077.1	potassium transporter peripheral membrane component	Y161	AVVKAyYGGPL
NP_709077.1	potassium transporter peripheral membrane component	Y162	VVKAYyGGPLI
NP_709082.1	50S ribosomal protein L17	Y112	NAPMAyIELVD
NP_709083.1	DNA-directed RNA polymerase subunit alpha	Y177	LVDACySPVER
NP_709083.1	DNA-directed RNA polymerase subunit alpha	Y185	VERIAyNVEAA
NP_709088.1	preprotein translocase subunit SecY	Y258	QGRRVyAAQST
NP_709088.1	preprotein translocase subunit SecY	Y441	ANLKGyGR
NP_709089.1	50S ribosomal protein L15	Y58	GQMPLyRRLPK
NP_709092.1	50S ribosomal protein L18	Y99	RSGFQyHGRVQ
NP_709093.1	50S ribosomal protein L6	Y58	GPRDGyADGWA
NP_709093.1	50S ribosomal protein L6	Y94	LVGVGyRAAVK
NP_709095.1	30S ribosomal protein S14	Y20	ALADKyFAKRA
NP_709096.1	50S ribosomal protein L5	Y128	DGRGNySMGVR
NP_709096.1	50S ribosomal protein L5	Y143	FPEIDyDKVDR
NP_709096.1	50S ribosomal protein L5	Y7	AKLHDyYKDEV
NP_709096.1	50S ribosomal protein L5	Y83	KIRQGyPIGCK
NP_709096.1	50S ribosomal protein L5	Y8	KLHDYyKDEVV
NP_709098.1	50S ribosomal protein L14	Y32	GSHRRyAGVGD
NP_709099.1	30S ribosomal protein S17	Y34	VKHPIyGKFIK
NP_709103.1	50S ribosomal protein L22	Y38	LDILTyTNKKA
NP_709105.1	50S ribosomal protein L2	Y83	VERLEyDPNRS
NP_709108.1	50S ribosomal protein L3	Y45	LANDGyRAIQV
NP_709109.1	30S ribosomal protein S10	Y65	DARDQyEIRTH
NP_709115.1	30S ribosomal protein S7	Y85	VGGSTyQVPVE
NP_709122.1	phi X174 lysis protein	Y72	TPPPHy
NP_709127.1	ABC transporter ATP-binding protein	Y249	QQQAMyESQQE
NP_709181.1	ferrous iron transport protein A	Y3	MQyTPDTA
NP_709191.1	Fe/S biogenesis protein NfuA	Y190	RGEHSyY
NP_709219.1	cytoplasmic glycerophosphodiester phosphodiesterase	Y213	LRILVyTVNKP
NP_709276.1	universal stress global response regulator UspA	Y30	SMARPyNAKVS
NP_709276.1	universal stress global response regulator UspA	Y43	HVDVNySDLYT
NP_709301.1	transporter	Y14	DHEQEyTPINS
NP_709385.1	rRNA methylase	Y51	RAGLDyHEFTA
NP_709399.1	ADP-L-glycero-D-mannoheptose-6-epimerase	Y288	LRAAGyDKPFK
NP_709400.1	ADP-heptose:LPS heptosyltransferase II	Y311	RLITGyHKVRK
NP_709400.1	ADP-heptose:LPS heptosyltransferase II	Y323	DAAEGyHQSLI
NP_709415.1	50S ribosomal protein L33	Y21	GTGHFyTTTKN
NP_709445.1	IS629 ORF1	Y96	RQASAyFAKAE
NP_709542.1	glucosamine--fructose-6-phosphate aminotransferase	Y241	ESNLQyDAGDK
NP_709545.1	F0F1 ATP synthase subunit beta	Y117	RAAPSyEELSN
NP_709545.1	F0F1 ATP synthase subunit beta	Y174	IEHSGySVFAG
NP_709545.1	F0F1 ATP synthase subunit beta	Y268	PSAVGyQPTLA
NP_709545.1	F0F1 ATP synthase subunit beta	Y27	AVPRVyDALEV
NP_709546.1	F0F1 ATP synthase subunit gamma	Y208	SWDYLyEPDPK
NP_709547.1	F0F1 ATP synthase subunit alpha	Y79	VVMGPyADLAE
NP_709571.1	hypothetical protein SF3840	Y107	EGAEDyTDSDD
NP_709583.1	ATP-dependent RNA helicase RhlB	Y124	YGGDGyDKQLK
NP_709604.1	protoheme IX biogenesis protein	Y100	LAEGDyQQVEK
NP_709664.1	Der GTPase activator	Y147	KLGLSyDDDEE
NP_709667.1	nitrogen regulation protein NR(II)	Y277	LHGERyRLAAR
NP_709668.1	glutamine synthetase	Y180	AVKGGyFPVPP
NP_709668.1	glutamine synthetase	Y327	RLVPGyEAPVM
NP_709668.1	glutamine synthetase	Y398	MDKNLyDLPPE
NP_709668.1	glutamine synthetase	Y467	EFELYySV
NP_709730.1	glycerol kinase	Y216	MAKNTyGTGCF
NP_709730.1	glycerol kinase	Y278	LINDAyDSEYF
NP_709730.1	glycerol kinase	Y282	AYDSEyFATKV
NP_709735.1	ATP-dependent protease ATP-binding subunit HslU	Y91	FTEVGyVGKEV
NP_709740.1	50S ribosomal protein L31	Y9	DIHPKyEEITA
NP_709756.1	phosphoenolpyruvate carboxylase	Y5	MNEQySALRS
NP_709775.1	elongation factor Tu	Y161	ELLSQyDFPGD
NP_709775.1	elongation factor Tu	Y310	FESEVyILSKD
NP_709775.1	elongation factor Tu	Y332	YRPQFyFRTTD
NP_709775.1	elongation factor Tu	Y70	TSHVEyDTPTR
NP_709775.1	elongation factor Tu	Y77	TPTRHyAHVDC
NP_709775.1	elongation factor Tu	Y88	PGHADyVKNMI
NP_709783.1	DNA-directed RNA polymerase subunit beta'	Y1363	PAGTGyAYHQD
NP_709783.1	DNA-directed RNA polymerase subunit beta'	Y1365	GTGYAyHQDRM
NP_709783.1	DNA-directed RNA polymerase subunit beta'	Y360	ITVGPyLRLHQ
NP_709800.1	bifunctional phosphoribosylaminoimidazolecarboxamide formyltransferase/IMP cyclohydrolase	Y262	GKALSyNNIAD
NP_709801.1	isocitrate lyase	Y316	GKLLAyNCSPS
NP_709819.1	fumarate hydratase FumB	Y252	LASAHyYDELP
NP_709863.1	hypothetical protein SF4148	Y77	PDNGNyEHDYE
NP_710007.1	co-chaperonin GroES	Y71	IFNDGyGVKSE
NP_710008.1	chaperonin GroEL	Y203	GYLSPyFINKP
NP_710008.1	chaperonin GroEL	Y360	EATSDyDREKL
NP_710014.1	elongation factor P	Y4	MATyYSNDF
NP_710014.1	elongation factor P	Y5	MATYySNDFR
NP_710064.1	30S ribosomal protein S6	Y49	RRQLAyPINKL
NP_710065.1	30S ribosomal protein S18	Y70	LSLLPyTDRHQ
NP_710081.1	carbon starvation protein	Y87	NDGLNyVPTNR
NP_710130.1	ABC transporter ATP-binding protein	Y108	RLDEVyALYAD
NP_858188.1	IS629 ORF1	Y96	RQASAyFAKAE
NP_858364.1	IS629 ORF1	Y97	RQASAyFAKAE
NP_858221.1	IS629 ORF1	Y96	RQASAyFAKAE
NP_858316.1	IS629 ORF1	Y96	RQASAyFAKAE
NP_706905.3	phosphatase	Y125	EIPDPyRKSQD
NP_707000.4	RNase E	Y1017	APAPEyVPEAP
NP_707000.4	RNase E	Y728	NQKVRyEQSVA
NP_707000.4	RNase E	Y79	YFPANySAHGR
NP_707288.3	YebJ	Y70	TSSWRyLYGVK
NP_707288.3	YebJ	Y72	SWRYLyGVKPG
NP_707954.3	hypothetical protein SF2124	Y717	RRASAyQDYGY
NP_707954.3	hypothetical protein SF2124	Y720	SAYQDyGYYEY
NP_707954.3	hypothetical protein SF2124	Y722	YQDYGyYEYEY
NP_707954.3	hypothetical protein SF2124	Y725	YGYYEyEYKSD
NP_707954.3	hypothetical protein SF2124	Y727	YYEYEyKSDAK
NP_708125.4	ribonucleoside-diphosphate reductase 1, beta subunit, B2	Y16	MAyTTFSQ
NP_708976.4	7,8-dihydropteroate synthase	Y169	QEAPKyDDVFA
NP_709046.4	regulator of ftsI, penicillin binding protein 3	Y246	EIGSAyPGDEV
NP_709114.2	GTP-binding protein chain elongation factor EF-G	Y33	ERILFyTGVNH
NP_709201.3	sn-glycerol-3-phosphate dehydrogenase (aerobic)	Y60	HGGLRyLEHYE
NP_709663.4	hypothetical protein SF3935	Y70	VDLPGyGYAEV
NP_709663.4	hypothetical protein SF3935	Y72	LPGYGyAEVPE
NP_709870.3	hypothetical protein SF4155	Y145	PKYQRyDRWRY
NP_709879.4	glycerol-3-phosphate acyltransferase	Y114	PRVFTyYTPKE
NP_709879.4	glycerol-3-phosphate acyltransferase	Y115	RVFTYyTPKEE
NP_710005.4	hypothetical protein SF4294	Y107	TFDGEyQRKDD
NP_710044.3	hypothetical protein SF4334	Y28	REAEKyANPIP
NP_710129.3	nadAB transcriptional regulator	Y38	GMTKGyLSQLL
NP_705968.2	transaldolase B	Y265	ERKLSyTGEVK
NP_705969.2	molybdenum cofactor biosynthesis protein MogA	Y20	ASSGVyQDKGI
NP_706022.2	transcriptional regulator SgrR	Y126	ILRVLyYRPLR
NP_706022.2	transcriptional regulator SgrR	Y336	LEEGCyYLLFD
NP_706050.2	cell division protein FtsZ	Y339	PVMDRyQQHGM
NP_706050.2	cell division protein FtsZ	Y371	AKEPDyLDIPA
NP_706070.2	dihydrolipoamide dehydrogenase	Y19	AGPAGySAAFR
NP_706070.2	dihydrolipoamide dehydrogenase	Y374	EKGISyETATF
NP_706097.2	bifunctional glycosyl transferase/transpeptidase	Y28	VSRRRyEDDDD
NP_706097.2	bifunctional glycosyl transferase/transpeptidase	Y37	DDYDDyDDYED
NP_706097.2	bifunctional glycosyl transferase/transpeptidase	Y40	DDYDDyEDEEP
NP_706099.2	iron-hydroxamate transporter ATP-binding subunit	Y4	MQEyTNHSD
NP_706140.2	prolyl-tRNA synthetase	Y460	AIEQNyDERGI
NP_706297.2	preprotein translocase subunit SecF	Y5	MAQEyTVEQL
NP_706331.2	ATP-dependent Clp protease proteolytic subunit	Y142	QPLGGyQGQAT
NP_706333.2	DNA-binding ATP-dependent protease La	Y228	KSQREyYLNEQ
NP_706344.2	nitrogen regulatory protein P-II 2	Y51	YRGAEySVNFL
NP_706352.2	hypothetical protein SF0403	Y99	DFRVCyNGEWY
NP_706353.2	gene expression modulator	Y33	IEKNKyELSDN
NP_706486.2	phosphoglyceromutase	Y26	RFTGWyDVDLS
NP_706486.2	phosphoglyceromutase	Y92	LNERHyGALQG
NP_706552.2	ATP-binding protein in pho regulon; pho regulon ATP-binding protein	Y118	ESVPEyGKAVN
NP_706690.2	DNA starvation/stationary phase protection protein Dps	Y16	ATNLLyTRNDV
NP_706849.2	asparaginyl-tRNA synthetase	Y120	RHSIEyLREVA
NP_706849.2	asparaginyl-tRNA synthetase	Y332	FENPVyWGVDL
NP_706879.2	outer membrane protein A	Y271	IGSDAyNQGLS
NP_706982.2	DNA damage-inducible protein I	Y31	SRRIQyAFPDN
NP_707031.2	outer membrane-specific lipoprotein transporter subunit LolC	Y398	AEALRyE
NP_707107.2	dihydroxyacetone kinase subunit M	Y357	ELSQQyQQLDD
NP_707107.2	dihydroxyacetone kinase subunit M	Y364	QLDDEyLQARY
NP_707116.2	ribose-phosphate pyrophosphokinase	Y24	IANRLyTSLGD
NP_707181.2	DNA topoisomerase I subunit omega	Y319	AGYITyMRTDS
NP_707335.2	glyceraldehyde-3-phosphate dehydrogenase	Y139	ANFDKyAGQDI
NP_707335.2	glyceraldehyde-3-phosphate dehydrogenase	Y312	KLVSWyDNETG
NP_707335.2	glyceraldehyde-3-phosphate dehydrogenase	Y318	DNETGySNKVL
NP_707349.2	selenophosphate synthetase	Y11	IRLTQySHGAG
NP_707364.2	exonuclease III	Y109	TVINGyFPQGE
NP_707438.2	malonic semialdehyde reductase	Y141	AGSWPyAGGNV
NP_707509.2	DNA replication terminus site-binding protein	Y4	MARyDLVDR
NP_707575.2	pyruvate kinase	Y40	FSHGDyAEHGQ
NP_707602.2	glutamate decarboxylase	Y90	IDKEEyPQSAA
NP_707603.2	acid sensitivity protein, transporter	Y503	ARSPHyIVMND
NP_707692.2	universal stress protein UspE	Y304	IKPDQyQTPVE
NP_707705.2	DNA polymerase III subunit theta	Y71	LSRLPyEPKLK
NP_707757.2	hypothetical protein SF1910	Y32	QYRVAyGDGGF
NP_707776.2	chemotaxis regulator CheZ	Y56	ARDRLyYVVQM
NP_707776.2	chemotaxis regulator CheZ	Y57	RDRLYyVVQMT
NP_707984.2	tagatose-bisphosphate aldolase	Y259	TDPRDyLQSAK
NP_707984.2	tagatose-bisphosphate aldolase	Y73	AMAKQyHHPLA
NP_708084.2	50S ribosomal protein L25	Y82	VQRHPyKPKLQ
NP_708112.2	transcriptional regulator RcsB	Y146	ISAGGyGDKRL
NP_708112.2	transcriptional regulator RcsB	Y64	MPGDKyGDGIT
NP_708178.2	acetate kinase A/propionate kinase 2	Y293	YVEDNyATKED
NP_708211.2	chorismate synthase	Y111	HADYTyEQKYG
NP_708249.2	aminotransferase	Y70	PDTHGySTSRG
NP_708267.2	cell division protein ZipA	Y52	RDDDSyDEDVE
NP_708315.2	phosphoribosylaminoimidazole-succinocarboxamide synthase	Y16	KAKTVySTENP
NP_708315.2	phosphoribosylaminoimidazole-succinocarboxamide synthase	Y8	KQAELyRGKAK
NP_708336.2	uracil phosphoribosyltransferase	Y102	SVVGMyRNEET
NP_708336.2	uracil phosphoribosyltransferase	Y113	LEPVPyFQKLV
NP_708347.2	inosine 5'-monophosphate dehydrogenase	Y402	GSSDRyFQSDN
NP_708388.2	serine hydroxymethyltransferase	Y11	MNIADyDAELW
NP_708388.2	serine hydroxymethyltransferase	Y177	GGFSAySGVVD
NP_708388.2	serine hydroxymethyltransferase	Y55	QLTNKyAEGYP
NP_708388.2	serine hydroxymethyltransferase	Y59	KYAEGyPGKRY
NP_708430.2	autonomous glycyl radical cofactor GrcA	Y103	IRVSGyAVRFN
NP_708430.2	autonomous glycyl radical cofactor GrcA	Y38	VAKAGyAEDEV
NP_708430.2	autonomous glycyl radical cofactor GrcA	Y54	LGDIEyREVPV
NP_708444.2	protein disaggregation chaperone	Y503	MSELQyGKIPE
NP_708444.2	protein disaggregation chaperone	Y653	GAPPGyVGYEE
NP_708444.2	protein disaggregation chaperone	Y656	PGYVGyEEGGY
NP_708444.2	protein disaggregation chaperone	Y661	YEEGGyLTEAV
NP_708478.2	LysM domain/BON superfamily protein	Y121	GNANLyNKIFE
NP_708505.2	alanyl-tRNA synthetase	Y446	GFGADyNAMIR
NP_708505.2	alanyl-tRNA synthetase	Y649	LFGEKyDERVR
NP_708507.2	recombinase A	Y66	RIVEIyGPESS
NP_708672.2	hypothetical protein SF2895	Y164	EEIIEyVRVAA
NP_708676.2	ribose-5-phosphate isomerase A	Y156	GGRPEyRQGVV
NP_708685.2	fructose-bisphosphate aldolase	Y281	KDSVSyGVVKM
NP_708685.2	fructose-bisphosphate aldolase	Y310	KANEAyLQGQL
NP_708686.2	phosphoglycerate kinase	Y234	VGKSLyEADLV
NP_709028.2	50S ribosomal protein L13	Y74	RTDKVyYHHTG
NP_709028.2	50S ribosomal protein L13	Y75	TDKVYyHHTGH
NP_709030.2	hypothetical protein SF3273	Y36	QQALQyELEKN
NP_709030.2	hypothetical protein SF3273	Y48	AELDEyREELV
NP_709030.2	hypothetical protein SF3273	Y70	TMAHDyRQLYQ
NP_709030.2	hypothetical protein SF3273	Y74	DYRQLyQHMAK
NP_709067.2	transferase	Y146	THKSSyNPDGN
NP_709113.2	elongation factor Tu	Y161	ELLSQyDFPGD
NP_709113.2	elongation factor Tu	Y310	FESEVyILSKD
NP_709113.2	elongation factor Tu	Y332	YRPQFyFRTTD
NP_709113.2	elongation factor Tu	Y70	TSHVEyDTPTR
NP_709113.2	elongation factor Tu	Y77	TPTRHyAHVDC
NP_709113.2	elongation factor Tu	Y88	PGHADyVKNMI
NP_709176.2	phosphoenolpyruvate carboxykinase	Y207	IGGTWyGGEMK
NP_709178.2	osmolarity response regulator	Y194	ARGREySAMER
NP_709178.2	osmolarity response regulator	Y23	ALLERyLTEQG
NP_709199.2	intramembrane serine protease GlpG	Y78	GSGLHyRRYPF
NP_709206.2	glucose-1-phosphate adenylyltransferase	Y114	KGENWyRGTAD
NP_709277.2	methyltransferase	Y169	RPQVVyLDPMF
NP_709329.2	biotin sulfoxide reductase	Y97	IFAGSyGWRSN
NP_709338.2	glutamate decarboxylase	Y90	IDKEEyPQSAA
NP_709391.2	phosphoglyceromutase	Y368	PKVATyDLQPE
NP_709428.2	guanylate kinase	Y31	KTQPLyDTQVS
NP_709490.2	tryptophanase/L-cysteine desulfhydrase, PLP-dependent	Y134	VAFSNyFFDTT
NP_709490.2	tryptophanase/L-cysteine desulfhydrase, PLP-dependent	Y165	DTGVRyDFKGN
NP_709490.2	tryptophanase/L-cysteine desulfhydrase, PLP-dependent	Y214	NLKAMySIAKK
NP_709490.2	tryptophanase/L-cysteine desulfhydrase, PLP-dependent	Y236	FAENAyFIKQR
NP_709490.2	tryptophanase/L-cysteine desulfhydrase, PLP-dependent	Y258	ITRETyKYADM
NP_709490.2	tryptophanase/L-cysteine desulfhydrase, PLP-dependent	Y260	RETYKyADMLA
NP_709490.2	tryptophanase/L-cysteine desulfhydrase, PLP-dependent	Y307	EGFPTyGGLEG
NP_709490.2	tryptophanase/L-cysteine desulfhydrase, PLP-dependent	Y386	LACELyKVAGI
NP_709490.2	tryptophanase/L-cysteine desulfhydrase, PLP-dependent	Y456	GLTFTyEPKVL
NP_709490.2	tryptophanase/L-cysteine desulfhydrase, PLP-dependent	Y80	SGSRSyYALAE
NP_709490.2	tryptophanase/L-cysteine desulfhydrase, PLP-dependent	Y93	KNIFGyQYTIP
NP_709490.2	tryptophanase/L-cysteine desulfhydrase, PLP-dependent	Y95	IFGYQyTIPTH
NP_709501.2	DNA gyrase subunit B	Y5	MSNSyDSSSI
NP_709511.2	heat shock protein IbpA	Y87	ERTYLyQGIAE
NP_709637.2	uridine phosphorylase	Y169	PGQERyDTYSG
NP_709637.2	uridine phosphorylase	Y172	ERYDTySGRVV
NP_709721.2	6-phosphofructokinase	Y50	VQLDRySVSDM
NP_709782.2	DNA-directed RNA polymerase subunit beta	Y1251	RSTGSySLVTQ
NP_709782.2	DNA-directed RNA polymerase subunit beta	Y3	MVySYTEK
NP_709782.2	DNA-directed RNA polymerase subunit beta	Y62	FPIQSySGNSE
NP_709782.2	DNA-directed RNA polymerase subunit beta	Y742	NEDEMyPGEAG
NP_709803.2	B12-dependent methionine synthase	Y856	SGPTVyVQNAS
NP_709830.2	proline/glycine betaine transporter	Y467	ILVEHyDNIEQ
NP_709866.2	aromatic amino acid aminotransferase	Y8	QKVDAyAGDPI
NP_709894.2	glucose-6-phosphate isomerase	Y348	HRFAAyFQQGN
NP_709958.2	hypothetical protein SF4247	Y30	AAIGPyVQGVD
NP_709969.2	fructose-1,6-bisphosphatase	Y259	GGIYLyPSTAS
NP_709975.2	inorganic pyrophosphatase	Y142	HFFEHyKDLEK
NP_710004.2	aspartate ammonia-lyase	Y144	HQKGEyQYLNP
NP_710004.2	aspartate ammonia-lyase	Y146	KGEYQyLNPND
NP_710004.2	aspartate ammonia-lyase	Y37	VPADAyYGVHT
NP_710022.2	fumarate reductase iron-sulfur subunit	Y210	CTFVGyCSEVC
NP_710115.2	periplasmic protein	Y27	ATGSAyAENNA
NP_710128.2	DNA repair protein RadA	Y54	ERLSGyAGSAG

## Sheet: 2_Salen
Salmonella enterica subsp. enterica serovar Heidelberg str. SL476 (NC011083.1)
Highly conserved motifs are highlighted in yellow
Protein accession	Protein name	Phosphosite	Phoshosite sequence
SeHA_C0008	molybdopterin biosynthesis protein Mog (mog)	Y20	ASSGVyQDKGI
SeHA_C0013	chaperone protein DnaK (dnaK)	Y285	DVNLPyITADA
SeHA_C0013	chaperone protein DnaK (dnaK)	Y42	PSIIAyTQDGE
SeHA_C0071	carbamoyl-phosphate synthase, large subunit (carB)	Y330	KLAVGyTLDEL
SeHA_C0098	chaperone-peptidyl-prolyl cis-trans isomerase SurA (surA)	Y120	RSRLAyDGLNY
SeHA_C0117	HTH-type transcriptional regulator SgrR	Y337	LEEGCyYLLFD
SeHA_C0130	fructose repressor (fruR)	Y47	VREHNyHPNAV
SeHA_C0137	phospho-N-acetylmuramoyl-pentapeptide-transferase (mraY)	Y328	PIHHHyELKGW
SeHA_C0144	cell division protein FtsA (ftsA)	Y139	EYAIDyQEGIK
SeHA_C0145	cell division protein FtsZ (ftsZ)	Y371	AKEPDyLDIPA
SeHA_C0148	preprotein translocase, SecA subunit (secA)	Y134	VTVNDyLAQRD
SeHA_C0148	preprotein translocase, SecA subunit (secA)	Y648	KQLLEyDDVAN
SeHA_C0155	guanosine monophosphate reductase (guaC)	Y318	RSACTyVGASR
SeHA_C0166	pyruvate dehydrogenase (acetyl-transferring), homodimeric type (aceE)	Y539	RQIGIySPNGQ
SeHA_C0166	pyruvate dehydrogenase (acetyl-transferring), homodimeric type (aceE)	Y546	PNGQQyTPQDR
SeHA_C0166	pyruvate dehydrogenase (acetyl-transferring), homodimeric type (aceE)	Y556	REQVAyYKEDE
SeHA_C0167	dihydrolipoyllysine-residue acetyltransferase (aceF)	Y492	LTLKKyINIGV
SeHA_C0168	dihydrolipoamide dehydrogenase (lpdA)	Y19	AGPAGySAAFR
SeHA_C0168	dihydrolipoamide dehydrogenase (lpdA)	Y374	EKGISyETATF
SeHA_C0239	glutamate-1-semialdehyde-2,1-aminomutase (hemL)	Y8	KSENLySAARE
SeHA_C0250	2,3,4,5-tetrahydropyridine-2,6-dicarboxylate N-succinyltransferase (dapD)	Y93	MKFADyDEARF
SeHA_C0252	methionine aminopeptidase, type I (map)	Y62	SACLGyHGYPK
SeHA_C0252	methionine aminopeptidase, type I (map)	Y65	LGYHGyPKSVC
SeHA_C0255	translation elongation factor Ts (tsf)	Y146	DVLGSyQHGAR
SeHA_C0257	ribosome releasing factor (frr)	Y44	GIVVEyYGTPT
SeHA_C0257	ribosome releasing factor (frr)	Y45	IVVEYyGTPTP
SeHA_C0357	aminoacyl-histidine dipeptidase (pepD)	Y27	IPHPSyHEEQL
SeHA_C0358	xanthine phosphoribosyltransferase (gpt)	Y63	VCISSyDHDNQ
SeHA_C0489	protein YaiE	Y7	LQSNEyFSGKV
SeHA_C0508	protein-export membrane protein SecF (secF)	Y5	MAQEyTVEQL
SeHA_C0511	HNH endonuclease	Y36	SREFVySNLRE
SeHA_C0545	ubiquinol oxidase, subunit II (cyoA)	Y175	LGSQIyAMAGM
SeHA_C0550	trigger factor (tig)	Y378	EMASAyEDPKE
SeHA_C0551	ATP-dependent Clp protease, proteolytic subunit ClpP (clpP)	Y142	QPLGGyQGQAT
SeHA_C0553	ATP-dependent protease La (lon)	Y228	KSQREyYLNEQ
SeHA_C0565	nitrogen regulatory protein P-II	Y51	YRGAEySVNFL
SeHA_C0576	haemolysin expression modulating protein	Y33	IEKNKyELSDN
SeHA_C0592	chaperone protein HtpG (htpG)	Y57	SNPDLyEGDGE
SeHA_C0612	thioredoxin domain protein	Y91	AIPTVyLFQNG
SeHA_C0788	tRNA-i(6)A37 thiotransferase enzyme MiaB (miaB)	Y17	CQMNEyDSSKM
SeHA_C0799	asparagine synthase (asnB)	Y314	IRDVIyHIETY
SeHA_C0799	asparagine synthase (asnB)	Y440	ECFESyLPASV
SeHA_C0800	NagD protein	Y153	HGRGFyPACGA
SeHA_C0813	ferric uptake regulation protein	Y130	HSLYLyGHCAE
SeHA_C0834	conserved hypothetical protein	Y22	AAISDyAPNGL
SeHA_C0859	oxoglutarate dehydrogenase (succinyl-transferring), E1 component (sucA)	Y914	SPAVGyMSVHQ
SeHA_C0861	succinate-CoA ligase, beta subunit (sucC)	Y23	PAPVGyACTTP
SeHA_C0861	succinate-CoA ligase, beta subunit (sucC)	Y84	KRLVTyQTDAN
SeHA_C0868	cytochrome d ubiquinol oxidase, subunit II (cydB1)	Y379	NTHSLy
SeHA_C0887	3-deoxy-7-phosphoheptulonate synthase, Phe-sensitive (aroG)	Y3	MNyQNDDL
SeHA_C0899	2,3-bisphosphoglycerate-dependent phosphoglycerate mutase (gpmA)	Y26	RFTGWyDVDLS
SeHA_C0899	2,3-bisphosphoglycerate-dependent phosphoglycerate mutase (gpmA)	Y92	LNERHyGALQG
SeHA_C0921	biotin synthase (bioB)	Y161	TSPEFyGNIIT
SeHA_C0921	biotin synthase (bioB)	Y59	PEDCKyCPQSS
SeHA_C0954	transporter, small conductance mechanosensitive ion channel	Y410	HTQRNyPELQK
SeHA_C0969	ABC transporter ATP-binding protein	Y103	ERDRIyALPEM
SeHA_C0969	ABC transporter ATP-binding protein	Y114	SEEDGyKVADL
SeHA_C0969	ABC transporter ATP-binding protein	Y129	GEMDGySAEAR
SeHA_C1053	translation initiation factor IF-1 (infA)	Y60	VELTPyDLSKG
SeHA_C1071	formate acetyltransferase (pflB2)	Y153	GVFDVyTPDIL
SeHA_C1071	formate acetyltransferase (pflB2)	Y613	TSNVVyGKKTG
SeHA_C1071	formate acetyltransferase (pflB2)	Y659	KLPFAyAKDGI
SeHA_C1071	formate acetyltransferase (pflB2)	Y736	IRVSGyAVRFN
SeHA_C1075	phosphoserine aminotransferase (serC)	Y101	YVDAGyWAASA
SeHA_C1079	ribosomal protein S1 (rpsA)	Y102	TLEKAyEDAET
SeHA_C1080	integration host factor, beta subunit (ihfB)	Y55	SFSLHyRAPRT
SeHA_C1093	YcbB	Y487	NSLGRyKFNMP
SeHA_C1096	aspartate transaminase (aspC)	Y36	LGIGVyKDETG
SeHA_C1100	asparagine tRNA synthetase (asnS)	Y99	RHSIEyLREVA
SeHA_C1179	outer membrane protein A (ompA)	Y281	IGSDAyNQGLS
SeHA_C1279	ribosomal-protein-alanine acetyltransferase	Y4	MFGyRSNVP
SeHA_C1297	ribonuclease E	Y82	YFPANySAHGR
SeHA_C1310	acyl carrier protein (acpP)	Y72	QAAIDyINGHQ
SeHA_C1332	lipoprotein-releasing system transmembrane protein LolC (lolC)	Y398	AEALRyE
SeHA_C1355	isocitrate dehydrogenase, NADP-dependent (icd)	Y391	AKTVTyDFERL
SeHA_C1417	gIyceraldehyde-3-phosphate dehydrogenase (gapA)	Y312	KLVSWyDNETG
SeHA_C1417	gIyceraldehyde-3-phosphate dehydrogenase (gapA)	Y318	DNETGySNKVL
SeHA_C1424	selenide, water dikinase (selD)	Y11	IRLTQySHGAG
SeHA_C1429	exodeoxyribonuclease III (xth)	Y109	TVINGyFPQGE
SeHA_C1461	threonyl-tRNA synthetase (thrS)	Y313	GHWDNyKDAMF
SeHA_C1462	translation initiation factor IF-3 (infC)	Y8	YGKFLyEKSKS
SeHA_C1464	ribosomal protein L20 (rplT)	Y24	KQAKGyYGARS
SeHA_C1464	ribosomal protein L20 (rplT)	Y45	IKAGQyAYRDR
SeHA_C1477	conserved hypothetical protein	Y71	RPLVFySIVLP
SeHA_C1503	FeS assembly ATPase SufC (sufC)	Y204	IIVTHyQRILD
SeHA_C1511	pyruvate kinase I (pykF)	Y40	FSHGDyAEHGQ
SeHA_C1563	transcriptional repressor PurR (purR)	Y339	GPFRDyRR
SeHA_C1563	transcriptional repressor PurR (purR)	Y45	IKELHySPSAV
SeHA_C1603	putative monothiol glutaredoxin	Y49	GERFAyVDILQ
SeHA_C1636	fumarate hydratase class I, anaerobic	Y431	KTPEGyASGSL
SeHA_C1648	NAD(P) transhydrogenase, beta subunit	Y431	SMNTGyAGVQN
SeHA_C1682	NADP-dependent l-serine-l-allo-threonine dehydrogenase ydfg	Y141	AGSWPyAGGNV
SeHA_C1880	peptide ABC transporter, permease protein SapC (sapC)	Y7	PYDSVySEKRP
SeHA_C1885	enoyl-(acyl-carrier-protein) reductase (NADH) (fabI)	Y156	RAIPNyNVMGL
SeHA_C1904	DNA topoisomerase I (topA)	Y319	AGYITyMRTDS
SeHA_C1939	aldehyde-alcohol dehydrogenase (adhE)	Y203	MVKAAySSGKP
SeHA_C1939	aldehyde-alcohol dehydrogenase (adhE)	Y302	VGQPAyKIAEL
SeHA_C1939	aldehyde-alcohol dehydrogenase (adhE)	Y372	HTSCLyTDQDN
SeHA_C1939	aldehyde-alcohol dehydrogenase (adhE)	Y409	GIGDLyNFKLA
SeHA_C1939	aldehyde-alcohol dehydrogenase (adhE)	Y581	IRKRIyKFPKM
SeHA_C1939	aldehyde-alcohol dehydrogenase (adhE)	Y75	HFASEyIYNAY
SeHA_C1939	aldehyde-alcohol dehydrogenase (adhE)	Y766	TAFSQyDRPQA
SeHA_C1939	aldehyde-alcohol dehydrogenase (adhE)	Y77	ASEYIyNAYKD
SeHA_C1939	aldehyde-alcohol dehydrogenase (adhE)	Y80	YIYNAyKDEKT
SeHA_C1941	H-NS histone family protein	Y61	RKLQQyREMLI
SeHA_C1941	H-NS histone family protein	Y99	PAKYSyVDENG
SeHA_C1961	nitrate-nitrite sensor protein NarX	Y58	LRMQSyRLLAA
SeHA_C1967	3-deoxy-8-phosphooctulonate synthase (kdsA)	Y69	SSIHSyRGPGL
SeHA_C1977	ribose-phosphate pyrophosphokinase (prs)	Y24	IANRLyTSLGD
SeHA_C2030	PTS system, mannose-specific IIAB component (manX)	Y160	MGPNDyMVIGL
SeHA_C2047	ProP effector (proQ)	Y70	TSSWRyLYGVK
SeHA_C2047	ProP effector (proQ)	Y72	SWRYLyGVKPG
SeHA_C2106	high-affinity zinc uptake ABC transporter, ATP-binding protein ZnuC (znuC)	Y228	EQLGIyRHHHN
SeHA_C2113	conserved hypothetical protein	Y132	DGSVAyLFSKK
SeHA_C2118	putative inner membrane protein	Y32	QYRVAyGDGGF
SeHA_C2162	response regulator UvrY (uvrY)	Y101	AGAAGyLSKGA
SeHA_C2162	response regulator UvrY (uvrY)	Y119	AIRSVySGQRY
SeHA_C2282	protein YeeX	Y79	DRVDDyIIKNA
SeHA_C2293	amino acid permease (yeeF)	Y448	NPVPQyEDVA
SeHA_C2307	6-phosphogluconate dehydrogenase, decarboxylating (gnd)	Y447	QAQRDyFGAHT
SeHA_C2335	GDP-mannose 4,6-dehydratase (gmd)	Y157	YPRSPyAVAKL
SeHA_C2342	tyrosine-protein kinase wzc	Y709	YQDYGyYEYEY
SeHA_C2460	putative helicase	Y209	MPVVQyDFSRL
SeHA_C2510	capsular synthesis regulator component B (rcsB)	Y146	ISAGGyGDKRL
SeHA_C2510	capsular synthesis regulator component B (rcsB)	Y64	MPGDKyGDGIT
SeHA_C2518	ribonucleoside-diphosphate reductase, beta subunit (nrdB)	Y3	MAyTTFSQ
SeHA_C2551	protein ElaB	Y63	SDSYYyRAKQA
SeHA_C2560	NADH-quinone oxidoreductase, I subunit (nuoI)	Y151	PEYNFyRMAGM
SeHA_C2560	NADH-quinone oxidoreductase, I subunit (nuoI)	Y39	PEEPVyLPPRY
SeHA_C2566	NADH-quinone oxidoreductase, B subunit (nuoB)	Y193	GDQGVyRANMQ
SeHA_C2571	aspartate aminotransferase	Y68	PTAQGyCDSKG
SeHA_C2578	acetate kinase (ackA)	Y293	YVEDNyATKED
SeHA_C2579	phosphate acetyltransferase (pta)	Y123	AQSLNyEIAKT
SeHA_C2579	phosphate acetyltransferase (pta)	Y590	VAMLSySTGTS
SeHA_C2612	erythronate-4-phosphate dehydrogenase (pdxB)	Y258	SHIAGyTLEGK
SeHA_C2626	chorismate synthase (aroC)	Y111	HADYTyEQKYG
SeHA_C2659	aminotransferase, classes I and II superfamily	Y70	PDTHGySTSRG
SeHA_C2687	cell division protein ZipA (zipA)	Y92	SPQHQyQPPYA
SeHA_C2692	phosphoenolpyruvate-protein phosphotransferase (ptsI)	Y122	ELDDEyLKERA
SeHA_C2731	NADP-dependent malic enzyme	Y39	DLALAySPGVA
SeHA_C2746	phosphoribosylaminoimidazole-succinocarboxamide synthase (purC)	Y16	KAKTVySTENP
SeHA_C2746	phosphoribosylaminoimidazole-succinocarboxamide synthase (purC)	Y8	KQAELyRGKAK
SeHA_C2750	peroxiredoxin Q,	Y116	FMGKTyDGIHR
SeHA_C2757	uracil phosphoribosyltransferase (upp)	Y102	SVVGMyRNEET
SeHA_C2757	uracil phosphoribosyltransferase (upp)	Y113	LEPVPyFQKLV
SeHA_C2759	phosphoribosylformylglycinamidine cyclo-ligase (purM)	Y9	KTSLSyKDAGV
SeHA_C2767	inosine-5-monophosphate dehydrogenase (guaB)	Y402	GSSDRyFQSDN
SeHA_C2779	histidyl-tRNA synthetase (hisS)	Y99	EHGLLyNQEQR
SeHA_C2781	4-hydroxy-3-methylbut-2-en-1-yl diphosphate synthase (ispG)	Y330	KKSGLyEDGVR
SeHA_C2784	nucleoside diphosphate kinase (ndk)	Y107	TLRADyADSLT
SeHA_C2804	FeS cluster assembly scaffold IscU (iscU)	Y11	KVIDHyENPRN
SeHA_C2804	FeS cluster assembly scaffold IscU (iscU)	Y3	MAySEKVI
SeHA_C2817	serine hydroxymethyltransferase (glyA)	Y11	MNIADyDAELW
SeHA_C2817	serine hydroxymethyltransferase (glyA)	Y177	GGFSAySGVVD
SeHA_C2817	serine hydroxymethyltransferase (glyA)	Y55	QLTNKyAEGYP
SeHA_C2817	serine hydroxymethyltransferase (glyA)	Y59	KYAEGyPGKRY
SeHA_C2846	GTP-binding protein Era (era)	Y212	GAELPySVTVE
SeHA_C2862	autonomous glycyl radical cofactor (grcA)	Y103	IRVSGyAVRFN
SeHA_C2877	ATP-dependent chaperone protein ClpB (clpB)	Y503	MSELQyGKIPE
SeHA_C2877	ATP-dependent chaperone protein ClpB (clpB)	Y653	GAPPGyVGYEE
SeHA_C2877	ATP-dependent chaperone protein ClpB (clpB)	Y656	PGYVGyEEGGY
SeHA_C2877	ATP-dependent chaperone protein ClpB (clpB)	Y661	YEEGGyLTEAV
SeHA_C2975	peptidoglycan-binding LysM	Y121	GNANLyNKIFE
SeHA_C2996	transcriptional repressor MprA (mprA)	Y24	HEDFPyQEILL
SeHA_C3001	S-Ribosylhomocysteinase (luxS)	Y102	PELNVyQCGTY
SeHA_C3001	S-Ribosylhomocysteinase (luxS)	Y107	YQCGTyQMHSL
SeHA_C3012	carbon storage regulator (csrA)	Y48	HREEIyQRIQA
SeHA_C3013	alanyl-tRNA synthetase (alaS)	Y446	GFGADyNAMIR
SeHA_C3013	alanyl-tRNA synthetase (alaS)	Y649	LFGEKyDERVR
SeHA_C3015	protein RecA (recA)	Y66	RIVEIyGPESS
SeHA_C3149	phosphopyruvate hydratase (eno)	Y131	KGMPLyEHIAE
SeHA_C3149	phosphopyruvate hydratase (eno)	Y364	AKDAGyTAVIS
SeHA_C3149	phosphopyruvate hydratase (eno)	Y422	GEKAPyNGRKE
SeHA_C3150	CTP synthase (pyrG)	Y259	QGLDDyICKRF
SeHA_C3292	YecA family protein	Y164	EEIIEyVRVAA
SeHA_C3305	fructose-bisphosphate aldolase (fbaA)	Y281	KDSVSyGVVKM
SeHA_C3306	phosphoglycerate kinase (pgk)	Y234	VGKSLyEADLV
SeHA_C3351	probable Fe(2+)-trafficking protein	Y85	VHIEGyTPEDK
SeHA_C3433	esterase YqiA (yqiA)	Y123	ESRHIyDLKVM
SeHA_C3463	ribosomal protein S21 (rpsU)	Y38	RRREFyEKPTT
SeHA_C3536	formate acetyltransferase (pflB)	Y740	IRVSGyAVRFN
SeHA_C3581	translation initiation factor IF-2 (infB)	Y658	REVALyRQGKF
SeHA_C3581	translation initiation factor IF-2 (infB)	Y774	YYSVIyNLIDE
SeHA_C3591	dihydropteroate synthase (folP)	Y154	QEAPKyDDVFA
SeHA_C3593	ribosomal RNA large subunit methyltransferase J (rrmJ)	Y22	HFSDKyVQQAQ
SeHA_C3595	transcription elongation factor GreA (greA)	Y48	KENAEyHAARE
SeHA_C3601	ribosomal protein L21 (rplU)	Y2	MyAVFQS
SeHA_C3632	cytosine deaminase	Y207	ALAQKyDRLID
SeHA_C3640	stringent starvation protein A (sspA)	Y92	PLMPVyPVARG
SeHA_C3642	ribosomal protein S9 (rpsI)	Y6	MAENQyYGTGR
SeHA_C3642	ribosomal protein S9 (rpsI)	Y7	AENQYyGTGRR
SeHA_C3643	ribosomal protein L13 (rplM)	Y74	RTDKVyYHHTG
SeHA_C3643	ribosomal protein L13 (rplM)	Y75	TDKVYyHHTGH
SeHA_C3645	conserved hypothetical protein	Y117	QMPRDySEGAS
SeHA_C3645	conserved hypothetical protein	Y36	QQALQyELEKN
SeHA_C3645	conserved hypothetical protein	Y70	TMAHDyRQLYQ
SeHA_C3645	conserved hypothetical protein	Y74	DYRQLyQHMAK
SeHA_C3672	rod shape-determining protein MreB (mreB)	Y226	EIGSAyPGDEV
SeHA_C3677	acetyl-CoA carboxylase, biotin carboxyl carrier protein (accB)	Y48	VMQQAyAAPMM
SeHA_C3713	Trk system potassium uptake protein TrkA	Y161	AVVKAyYGGPL
SeHA_C3713	Trk system potassium uptake protein TrkA	Y162	VVKAYyGGPLI
SeHA_C3717	ribosomal protein L17 (rplQ)	Y112	NAPMAyIELVD
SeHA_C3718	DNA-directed RNA polymerase, alpha subunit (rpoA)	Y177	LVDACySPVER
SeHA_C3718	DNA-directed RNA polymerase, alpha subunit (rpoA)	Y185	VERIAyNVEAA
SeHA_C3724	preprotein translocase, SecY subunit (secY)	Y258	QGRRVyAAQST
SeHA_C3724	preprotein translocase, SecY subunit (secY)	Y441	ANLKGyGR
SeHA_C3725	ribosomal protein L15 (rplO)	Y58	GQMPLyRRLPK
SeHA_C3728	ribosomal protein L18 (rplR)	Y99	RSGFQyHGRVQ
SeHA_C3729	ribosomal protein L6 (rplF)	Y58	GPRDGyADGWA
SeHA_C3729	ribosomal protein L6 (rplF)	Y94	LVGVGyRAAVK
SeHA_C3731	ribosomal protein S14p (rpsN)	Y20	ALADKyFAKRA
SeHA_C3732	ribosomal protein L5 (rplE)	Y128	DGRGNySMGVR
SeHA_C3732	ribosomal protein L5 (rplE)	Y143	FPEIDyDKVDR
SeHA_C3732	ribosomal protein L5 (rplE)	Y7	AKLHDyYKDEV
SeHA_C3732	ribosomal protein L5 (rplE)	Y83	KIRQGyPIGCK
SeHA_C3732	ribosomal protein L5 (rplE)	Y8	KLHDYyKDEVV
SeHA_C3734	ribosomal protein L14 (rplN)	Y26	GSHRRyAGVGD
SeHA_C3735	ribosomal protein S17 (rpsQ)	Y34	VKHPIyGKFIK
SeHA_C3739	ribosomal protein L22 (rplV)	Y38	LDILTyTNKKA
SeHA_C3741	ribosomal protein L2 (rplB)	Y83	VERLEyDPNRS
SeHA_C3745	ribosomal protein S10 (rpsJ)	Y65	DARDQyEIRTH
SeHA_C3750	translation elongation factor Tu (tuf2)	Y161	ELLSQyDFPGD
SeHA_C3750	translation elongation factor Tu (tuf2)	Y310	FESEVyILSKD
SeHA_C3750	translation elongation factor Tu (tuf2)	Y332	YRPQFyFRTTD
SeHA_C3750	translation elongation factor Tu (tuf2)	Y70	TSHVEyDTPTR
SeHA_C3750	translation elongation factor Tu (tuf2)	Y77	TPTRHyAHVDC
SeHA_C3750	translation elongation factor Tu (tuf2)	Y88	PGHADyVKNMI
SeHA_C3751	translation elongation factor G (fusA)	Y33	ERILFyTGVNH
SeHA_C3752	ribosomal protein S7 (rpsG)	Y85	VGGSTyQVPVE
SeHA_C3759	conserved domain protein	Y72	TPPPHy
SeHA_C3764	ABC transporter, ATP-binding protein	Y249	QQQAMyESQQE
SeHA_C3807	phosphoenolpyruvate carboxykinase (pckA)	Y206	IGGTWyGGEMK
SeHA_C3809	transcriptional regulatory protein OmpR (ompR)	Y194	ARGREySAMER
SeHA_C3809	transcriptional regulatory protein OmpR (ompR)	Y23	ALLERyLTEQG
SeHA_C3819	protein GntY (gntY)	Y190	RGEHSyY
SeHA_C3834	aerobic glycerol-3-phosphate dehydrogenase	Y55	HGGLRyLEHYE
SeHA_C3845	glucose-1-phosphate adenylyltransferase (glgC)	Y114	KGENWyRGTAD
SeHA_C3904	universal stress protein A (uspA)	Y43	HVDVNySDLYT
SeHA_C3906	protein YhiQ	Y169	RPQVVyLDPMF
SeHA_C3967	biotin sulfoxide reductase	Y115	IFAGSyGWRSN
SeHA_C4029	2,3-bisphosphoglycerate-independent phosphoglycerate mutase (gpmI)	Y368	PKVATyDLQPE
SeHA_C4036	lipopolysaccharide heptosyltransferase II (rfaF)	Y311	RLITGyHKVRK
SeHA_C4053	ribosomal protein L33 (rpmG)	Y21	GTGHFyTTTKN
SeHA_C4066	guanylate kinase (gmk)	Y31	KTQPLyDTQVS
SeHA_C4140	small heat shock protein IbpA (ibpA)	Y89	ERTYLyQGIAE
SeHA_C4169	DNA gyrase, B subunit (gyrB)	Y5	MSNSyDSSSI
SeHA_C4192	glutamine-fructose-6-phosphate transaminase (glmS)	Y241	ESNLQyDAGDK
SeHA_C4196	ATP synthase F1, beta subunit (atpD)	Y117	RAAPSyEELSN
SeHA_C4196	ATP synthase F1, beta subunit (atpD)	Y174	IEHSGySVFAG
SeHA_C4196	ATP synthase F1, beta subunit (atpD)	Y268	PSAVGyQPTLA
SeHA_C4196	ATP synthase F1, beta subunit (atpD)	Y27	AVPRVyDALEV
SeHA_C4198	ATP synthase F1, alpha subunit (atpA)	Y79	VVMGPyADLAE
SeHA_C4244	ATP-dependent RNA helicase RhlB (rhlB)	Y124	YGGDGyDKQLK
SeHA_C4265	HemY protein (hemY)	Y101	LAEGDyQQVEK
SeHA_C4295	uridine phosphorylase (udp)	Y169	PGQERyDTYSG
SeHA_C4295	uridine phosphorylase (udp)	Y172	ERYDTySGRVV
SeHA_C4329	putative GTP-binding protein EngB	Y82	VDLPGyGYAEV
SeHA_C4329	putative GTP-binding protein EngB	Y84	LPGYGyAEVPE
SeHA_C4331	conserved hypothetical protein	Y147	KLGLSyDDDEE
SeHA_C4334	nitrogen regulation protein NR (glnL)	Y277	LHGERyRLAAR
SeHA_C4335	glutamine synthetase (glnA)	Y327	RLVPGyEAPVM
SeHA_C4335	glutamine synthetase (glnA)	Y398	MDKNLyDLPPE
SeHA_C4335	glutamine synthetase (glnA)	Y467	EFELYySV
SeHA_C4360	formate dehydrogenase accessory protein FdhE (fdhE)	Y69	QEVVLyDHPLE
SeHA_C4393	6-phosphofructokinase (pfkA)	Y56	VQLDRySVSDM
SeHA_C4417	glycerol kinase (glpK)	Y266	MAKNTyGTGCF
SeHA_C4423	heat shock protein HslVU, ATPase subunit HslU (hslU)	Y91	FTEVGyVGKEV
SeHA_C4447	phosphoenolpyruvate carboxylase (ppc)	Y5	MNEQySALRS
SeHA_C4475	translation elongation factor Tu (tuf1)	Y161	ELLSQyDFPGD
SeHA_C4475	translation elongation factor Tu (tuf1)	Y310	FESEVyILSKD
SeHA_C4475	translation elongation factor Tu (tuf1)	Y332	YRPQFyFRTTD
SeHA_C4475	translation elongation factor Tu (tuf1)	Y70	TSHVEyDTPTR
SeHA_C4475	translation elongation factor Tu (tuf1)	Y77	TPTRHyAHVDC
SeHA_C4475	translation elongation factor Tu (tuf1)	Y88	PGHADyVKNMI
SeHA_C4483	DNA-directed RNA polymerase, beta subunit (rpoB)	Y1251	RSTGSySLVTQ
SeHA_C4483	DNA-directed RNA polymerase, beta subunit (rpoB)	Y3	MVySYTEK
SeHA_C4483	DNA-directed RNA polymerase, beta subunit (rpoB)	Y62	FPIQSySGNSE
SeHA_C4483	DNA-directed RNA polymerase, beta subunit (rpoB)	Y742	NEDEMyPGEAG
SeHA_C4484	DNA-directed RNA polymerase, beta subunit (rpoC)	Y1363	PAGTGyAYHQD
SeHA_C4484	DNA-directed RNA polymerase, beta subunit (rpoC)	Y1365	GTGYAyHQDRM
SeHA_C4484	DNA-directed RNA polymerase, beta subunit (rpoC)	Y360	ITVGPyLRLHQ
SeHA_C4507	phosphoribosylaminoimidazolecarboxamide formyltransferase-IMP cyclohydrolase (purH)	Y262	GKALSyNNIAD
SeHA_C4516	malate synthase A (aceB)	Y147	NGTISyTNEAG
SeHA_C4517	isocitrate lyase (aceA)	Y316	GKLLAyNCSPS
SeHA_C4523	methionine synthase (metH)	Y856	SGPTVyVQNAS
SeHA_C4563	glucose-6-phosphate isomerase (pgi)	Y348	HRFAAyFQQGN
SeHA_C4577	glycerol-3-phosphate acyltransferase	Y94	PRVFTyYTPKE
SeHA_C4577	glycerol-3-phosphate acyltransferase	Y95	RVFTYyTPKEE
SeHA_C4591	aromatic-amino-acid aminotransferase	Y8	QKVDAyAGDPI
SeHA_C4744	aspartate ammonia-lyase (aspA)	Y129	HQKGEyQYLNP
SeHA_C4744	aspartate ammonia-lyase (aspA)	Y131	KGEYQyLNPND
SeHA_C4745	FxsA protein	Y140	TFDGEyQRKDD
SeHA_C4747	chaperonin GroS (groS)	Y71	IFNDGyGVKSE
SeHA_C4748	chaperonin GroL (groL)	Y203	GYLSPyFINKP
SeHA_C4748	chaperonin GroL (groL)	Y360	EATSDyDREKL
SeHA_C4752	translation elongation factor P (efp)	Y4	MATyYSNDF
SeHA_C4752	translation elongation factor P (efp)	Y5	MATYySNDFR
SeHA_C4760	fumarate reductase, iron-sulfur protein (frdB)	Y210	CTFVGyCSEVC
SeHA_C4786	ribonuclease R (rnr)	Y14	REAEKyANPIP
SeHA_C4809	ribosomal protein S6 (rpsF)	Y49	RRQLAyPINKL
SeHA_C4811	ribosomal protein S18 (rpsR)	Y70	LSLLPyTDRHQ
SeHA_C4834	inorganic diphosphatase (ppa)	Y142	HFFEHyKDLEK
SeHA_C4835	fructose-1,6-bisphosphatase (fbp)	Y259	GGIYLyPSTAS
SeHA_C4861	putative endoribonuclease L-PSP	Y17	AAIGPyVQGVD
SeHA_C4938	carbon starvation family protein	Y49	NDGLNyVPTNR
SeHA_C4989	DNA repair protein RadA (radA)	Y54	ERLSGyAGSAG
SeHA_C4990	nicotinamide-nucleotide adenylyltransferase	Y31	GMTKGyLSQLL
SeHA_C4991	ABC transporter, ATP-binding protein	Y108	RLDEVyALYAD

## Sheet: 3_Klepn
Klebsiella pneumoniae 342 (NC011283.1)
Highly conserved motifs are highlighted in yellow
Protein accession	Protein name	Phosphosite	Phoshosite sequence
GKPORF_B0210	tellurium resistance protein TerC	Y164	DEIEDySQHLA
GKPORF_B0005	acyl carrier protein (acpP)	Y72	QAAIDyINGHQ
GKPORF_B0029	lipoprotein-releasing system transmembrane protein LolC	Y398	AEALRyE
GKPORF_B0054	transcriptional regulatory protein PhoP	Y98	AGADDyVTKPF
GKPORF_B0062	isocitrate dehydrogenase, NADP-dependent (icd)	Y391	AKTVTyDFERL
GKPORF_B0103	isocitrate dehydrogenase	Y25	AKTVTyDFERL
GKPORF_B0209	glyceraldehyde-3-phosphate dehydrogenase, type I (gap)	Y312	KLVSWyDNETG
GKPORF_B0209	glyceraldehyde-3-phosphate dehydrogenase, type I (gap)	Y318	DNETGySNKVL
GKPORF_B0212	: Restriction endonuclease	Y36	SREFVySNLRE
GKPORF_B0219	selenide, water dikinase (selD)	Y11	IRLTQySHGAG
GKPORF_B0233	exodeoxyribonuclease III (xth)	Y109	TVINGyFPQGE
GKPORF_B0290	HTH-type transcriptional regulator CysB	Y27	TAEGLyTSQPG
GKPORF_B0299	translation initation factor SUI1, putative	Y10	NSRLVySTETG
GKPORF_B0307	enoyl-	Y156	RAIPNyNVMGL
GKPORF_B0524	NAD(P) transhydrogenase subunit beta	Y431	SMNTGyAGVQN
GKPORF_B0587	NADP-dependent l-serine-l-allo-threonine dehydrogenase ydfg	Y141	AGSWPyAGGNV
GKPORF_B1090	putative glutaredoxin homolog	Y49	GERFAyVDILQ
GKPORF_B1095	purine nucleotide synthesis repressor	Y45	IKELHySPSAV
GKPORF_B1258	pyruvate kinase (pyk)	Y40	FSHGDyAEHGQ
GKPORF_B1264	FeS assembly ATPase SufC (sufC)	Y204	IIVTHyQRILD
GKPORF_B1305	ribosomal protein L20 (rplT)	Y24	KQAKGyYGARS
GKPORF_B1305	ribosomal protein L20 (rplT)	Y45	IKAGQyAYRDR
GKPORF_B1307	translation initiation factor IF-3 (infC)	Y50	YGKFLyEKSKS
GKPORF_B1308	threonyl-tRNA synthetase (thrS)	Y293	GHWDNyKDAMF
GKPORF_B1337	aldehyde-alcohol dehydrogenase	Y203	MVKAAySSGKP
GKPORF_B1337	aldehyde-alcohol dehydrogenase	Y372	HTSCLyTDQDN
GKPORF_B1337	aldehyde-alcohol dehydrogenase	Y409	GIGDLyNFKLA
GKPORF_B1337	aldehyde-alcohol dehydrogenase	Y581	IRKRIyKFPKM
GKPORF_B1337	aldehyde-alcohol dehydrogenase	Y690	YLPASyHEGSK
GKPORF_B1337	aldehyde-alcohol dehydrogenase	Y75	HFASEyIYNAY
GKPORF_B1337	aldehyde-alcohol dehydrogenase	Y766	TAFSQyDRPQA
GKPORF_B1337	aldehyde-alcohol dehydrogenase	Y77	ASEYIyNAYKD
GKPORF_B1337	aldehyde-alcohol dehydrogenase	Y80	YIYNAyKDEKT
GKPORF_B1339	: DNA-binding protein H-NS	Y33	RKLQQyREMLI
GKPORF_B1339	: DNA-binding protein H-NS	Y71	PAKYSyVDENG
GKPORF_B1355	nitrate-nitrite sensor protein NarX	Y58	LRMQSyRLLAA
GKPORF_B1373	3-deoxy-8-phosphooctulonate synthase (kdsA)	Y69	SSIHSyRGPGL
GKPORF_B1381	ribose-phosphate pyrophosphokinase	Y24	IANRLyTSLGD
GKPORF_B1422	phosphoenolpyruvate carboxykinase (ATP) (pckA)	Y207	IGGTWyGGEMK
GKPORF_B1429	formate acetyltransferase (pflB)	Y740	IRVSGyAVRFN
GKPORF_B1486	pts system mannose-specific eiiab component (eiiab-man)	Y161	MGPNDyMVIGL
GKPORF_B1503	ProP effector	Y70	TSSWRyLYGVK
GKPORF_B1535	high-affinity zinc uptake system ATP-binding protein ZnuC	Y219	EQLGIyRHHHN
GKPORF_B1577	cyclic beta 01/02/11 glucan synthetase, putative	Y101	AGAAGyLSKGA
GKPORF_B1727	protein YeeX	Y79	DRVDDyIIKNA
GKPORF_B1757	inner membrane transport protein YeeF	Y423	NPVPQyEDVA
GKPORF_B1783	6-phosphogluconate dehydrogenase, decarboxylating (gnd)	Y447	QAQRDyFGAHT
GKPORF_B1908	: DNA or RNA helicases of superfamily II	Y209	MPVVQyDFSRL
GKPORF_B1940	regulator of capsule synthesis B	Y64	MPGDKyGDGIT
GKPORF_B1945	ribonucleoside-diphosphate reductase, beta subunit	Y3	MAyTTFSQ
GKPORF_B1975	NADH-quinone oxidoreductase chain 1	Y151	PEYNFyRMAGM
GKPORF_B1975	NADH-quinone oxidoreductase chain 1	Y39	PEEPVyLPPRY
GKPORF_B1981	NADH-quinone oxidoreductase chain b	Y197	GDQGVyRANMQ
GKPORF_B1986	: Aspartate-tyrosine-aromatic aminotransferase	Y68	PTAQGyCDSKG
GKPORF_B1995	phosphate acetyltransferase	Y591	VAMLSySTGTS
GKPORF_B2035	chorismate synthase (aroC)	Y111	HADYTyEQKYG
GKPORF_B2051	hypothetical aminotransferase YfdZ	Y70	PDTHGySTSRG
GKPORF_B2081	phosphoenolpyruvate-protein phosphotransferase (ptsI)	Y122	ELDDEyLKERA
GKPORF_B2116	NADP-dependent malic enzyme	Y39	DLALAySPGVA
GKPORF_B2130	phosphoribosylaminoimidazole-succinocarboxamide synthase (purC)	Y8	KQAELyRGKAK
GKPORF_B2134	: Peroxiredoxin	Y116	FMGKTyDGIHR
GKPORF_B2142	uracil phosphoribosyltransferase (upp)	Y113	LEPVPyFQKLV
GKPORF_B2146	phosphoribosylformylglycinamidine cyclo-ligase (purM)	Y9	KTSLSyKDAGV
GKPORF_B2170	inosine-5-monophosphate dehydrogenase (guaB)	Y416	GSSDRyFQSDN
GKPORF_B2177	histidyl-tRNA synthetase (hisS)	Y99	EHGLLyNQEQR
GKPORF_B2178	4-hydroxy-3-methylbut-2-en-1-yl diphosphate synthase (ispG)	Y330	KKSGLyEDGVR
GKPORF_B2191	ferredoxin, 2Fe-2S type, ISC system (fdx)	Y103	VEIPRyTINHA
GKPORF_B2195	FeS cluster assembly scaffold IscU (iscU)	Y11	KVIDHyENPRN
GKPORF_B2195	FeS cluster assembly scaffold IscU (iscU)	Y3	MAySEKVI
GKPORF_B2207	serine hydroxymethyltransferase (glyA)	Y11	MNIADyDAELW
GKPORF_B2207	serine hydroxymethyltransferase (glyA)	Y55	QLTNKyAEGYP
GKPORF_B2207	serine hydroxymethyltransferase (glyA)	Y59	KYAEGyPGKRY
GKPORF_B2222	GTP-binding protein Era (era)	Y212	GAELPySVTVE
GKPORF_B2234	autonomous glycyl radical cofactor	Y103	IRVSGyAVRFN
GKPORF_B2247	chaperone ClpB	Y503	MSELQyGKIPE
GKPORF_B2247	chaperone ClpB	Y653	GAPPGyVGYEE
GKPORF_B2247	chaperone ClpB	Y656	PGYVGyEEGGY
GKPORF_B2247	chaperone ClpB	Y661	YEEGGyLTEAV
GKPORF_B2345	S-Ribosylhomocysteinase (LuxS) (luxS)	Y108	PELNVyQCGTY
GKPORF_B2355	global regulator protein family (csrA)	Y29	HREEIyQRIQA
GKPORF_B2356	alanyl-tRNA synthetase (alaS)	Y446	GFGADyNAMIR
GKPORF_B2358	protein RecA (recA)	Y66	RIVEIyGPESS
GKPORF_B2457	phosphopyruvate hydratase (eno)	Y364	AKDAGyTAVIS
GKPORF_B2458	CTP synthase (pyrG)	Y259	QGLDDyICKRF
GKPORF_B2699	protein YgfB	Y166	EEIIEyVRVAA
GKPORF_B2704	ribose 5-phosphate isomerase A (rpiA)	Y156	GGRPEyRQGVV
GKPORF_B2709	fructose-bisphosphate aldolase, class II (fbaA)	Y281	KDSVSyGVVKM
GKPORF_B2710	phosphoglycerate kinase (pgk)	Y234	VGKSLyEADLV
GKPORF_B2777	esterase YqiA	Y123	ESRHIyDLKVM
GKPORF_B2808	ribosomal protein S21 (rpsU)	Y38	RRREFyEKPTT
GKPORF_B2910	: Translation initiation factor 2	Y232	EDSSDyHVTTS
GKPORF_B2910	: Translation initiation factor 2	Y662	REVALyRQGKF
GKPORF_B2910	: Translation initiation factor 2	Y778	YYSVIyNLIDE
GKPORF_B2924	ribosomal RNA large subunit methyltransferase J (rrmJ)	Y22	HFSDKyVQQAQ
GKPORF_B2926	transcription elongation factor GreA	Y48	KENAEyHAARE
GKPORF_B2931	ribosomal protein L21 (rplU)	Y2	MyAVFQS
GKPORF_B2963	regulator of transcription; stringent starvation protein A	Y92	PLMPVyPVARG
GKPORF_B2964	ribosomal protein S9 (rpsI)	Y6	MAENQyYGTGR
GKPORF_B2964	ribosomal protein S9 (rpsI)	Y7	AENQYyGTGRR
GKPORF_B2967	conserved hypothetical protein	Y117	QMPRDySEGAS
GKPORF_B2967	conserved hypothetical protein	Y74	DYRQLyQHMAK
GKPORF_B2997	Rod shape-determining protein MreB	Y226	EIGSAyPGDEV
GKPORF_B3003	acetyl-CoA carboxylase, biotin carboxyl carrier protein (accB)	Y48	VMQQAyAAPMM
GKPORF_B3030	Trk system potassium uptake protein TrkA (K(+)-uptake protein trkA)	Y161	AVVKAyYGGPL
GKPORF_B3034	ribosomal protein L17 (rplQ)	Y112	NAPMAyIELVD
GKPORF_B3035	DNA-directed RNA polymerase, alpha subunit (rpoA)	Y177	LVDACySPVER
GKPORF_B3035	DNA-directed RNA polymerase, alpha subunit (rpoA)	Y185	VERIAyNVEAA
GKPORF_B3038	preprotein translocase, SecY subunit	Y258	QGRRVyAAQST
GKPORF_B3038	preprotein translocase, SecY subunit	Y441	ANLKGyGR
GKPORF_B3039	ribosomal protein L15 (rplO)	Y58	GQMPLyRRLPK
GKPORF_B3042	ribosomal protein L18 (rplR)	Y99	RSGFQyHGRVQ
GKPORF_B3043	50S ribosomal protein L6	Y94	LVGVGyRAAVK
GKPORF_B3046	: Ribosomal protein L5	Y128	DGRGNySMGVR
GKPORF_B3046	: Ribosomal protein L5	Y143	FPEIDyDKVDR
GKPORF_B3046	: Ribosomal protein L5	Y7	AKLHDyYKDEV
GKPORF_B3046	: Ribosomal protein L5	Y83	KIRQGyPIGCK
GKPORF_B3046	: Ribosomal protein L5	Y8	KLHDYyKDEVV
GKPORF_B3052	ribosomal protein L22 (rplV)	Y38	LDILTyTNKKA
GKPORF_B3054	ribosomal protein L2 (rplB)	Y83	VERLEyDPNRS
GKPORF_B3059	ribosomal protein S10 (rpsJ)	Y65	DARDQyEIRTH
GKPORF_B3064	translation elongation factor Tu (tuf)	Y161	ELLSQyDFPGD
GKPORF_B3064	translation elongation factor Tu (tuf)	Y310	FESEVyILSKD
GKPORF_B3064	translation elongation factor Tu (tuf)	Y332	YRPQFyFRTTD
GKPORF_B3064	translation elongation factor Tu (tuf)	Y70	TSHVEyDTPTR
GKPORF_B3064	translation elongation factor Tu (tuf)	Y77	TPTRHyAHVDC
GKPORF_B3064	translation elongation factor Tu (tuf)	Y88	PGHADyVKNMI
GKPORF_B3065	translation elongation factor G (fusA)	Y33	ERILFyTGVNH
GKPORF_B3066	ribosomal protein S7 (rpsG)	Y85	VGGSTyQVPVE
GKPORF_B3073	conserved domain protein	Y72	TPPPHy
GKPORF_B3114	phosphoenolpyruvate carboxykinase (ATP) (pckA)	Y207	IGGTWyGGEMK
GKPORF_B3116	transcriptional regulatory protein OmpR	Y194	ARGREySAMER
GKPORF_B3116	transcriptional regulatory protein OmpR	Y23	ALLERyLTEQG
GKPORF_B3126	protein GntY	Y190	RGEHSyY
GKPORF_B3135	aerobic glycerol-3-phosphate dehydrogenase	Y55	HGGLRyLEHYE
GKPORF_B3210	universal stress protein A	Y30	SMARPyNAKVS
GKPORF_B3210	universal stress protein A	Y43	HVDVNySDLYT
GKPORF_B3212	protein YhiQ	Y169	RPQVVyLDPMF
GKPORF_B3259	biotin sulfoxide reductase	Y115	IFAGSyGWRSN
GKPORF_B3312	RNA methyltransferase, TrmH family, group 2	Y51	RAGLDyHEFTA
GKPORF_B3318	2,3-bisphosphoglycerate-independent phosphoglycerate mutase (gpmI)	Y368	PKVATyDLQPE
GKPORF_B3325	lipopolysaccharide heptosyltransferase II (rfaF)	Y323	DAAEGyHQSLI
GKPORF_B3339	ribosomal protein L33 (rpmG)	Y21	GTGHFyTTTKN
GKPORF_B3357	guanylate kinase	Y31	KTQPLyDTQVS
GKPORF_B3372	glycerol kinase (glpK)	Y266	MAKNTyGTGCF
GKPORF_B3446	small heat shock protein	Y87	ERTYLyQGIAE
GKPORF_B3452	DNA gyrase, B subunit (gyrB)	Y5	MSNSyDSSSI
GKPORF_B3475	glucosamine--fructose-6-phosphate aminotransferase, isomerizing (glmS)	Y241	ESNLQyDAGDK
GKPORF_B3479	ATP synthase F1, beta subunit (atpD)	Y174	IEHSGySVFAG
GKPORF_B3479	ATP synthase F1, beta subunit (atpD)	Y268	PSAVGyQPTLA
GKPORF_B3480	ATP synthase F1, gamma subunit (atpG)	Y208	SWDYLyEPDPK
GKPORF_B3481	ATP synthase F1, alpha subunit (atpA)	Y79	VVMGPyADLAE
GKPORF_B3519	glutamine synthetase, type I (glnA)	Y327	RLVPGyEAPVM
GKPORF_B3519	glutamine synthetase, type I (glnA)	Y398	MDKNLyDLPPE
GKPORF_B3519	glutamine synthetase, type I (glnA)	Y467	EFELYySV
GKPORF_B3568	6-phosphofructokinase (pfkA)	Y56	VQLDRySVSDM
GKPORF_B3571	heat shock protein HslVU, ATPase subunit HslU (hslU)	Y91	FTEVGyVGKEV
GKPORF_B3588	phosphoenolpyruvate carboxylase (ppc)	Y5	MNEQySALRS
GKPORF_B3626	ATP-dependent RNA helicase RhlB	Y124	YGGDGyDKQLK
GKPORF_B3647	protein HemY	Y100	LAEGDyQQVEK
GKPORF_B3710	translation elongation factor Tu (tuf)	Y161	ELLSQyDFPGD
GKPORF_B3710	translation elongation factor Tu (tuf)	Y310	FESEVyILSKD
GKPORF_B3710	translation elongation factor Tu (tuf)	Y332	YRPQFyFRTTD
GKPORF_B3710	translation elongation factor Tu (tuf)	Y70	TSHVEyDTPTR
GKPORF_B3710	translation elongation factor Tu (tuf)	Y77	TPTRHyAHVDC
GKPORF_B3710	translation elongation factor Tu (tuf)	Y88	PGHADyVKNMI
GKPORF_B3717	DNA-directed RNA polymerase, beta subunit (rpoB)	Y1251	RSTGSySLVTQ
GKPORF_B3717	DNA-directed RNA polymerase, beta subunit (rpoB)	Y3	MVySYTEK
GKPORF_B3717	DNA-directed RNA polymerase, beta subunit (rpoB)	Y62	FPIQSySGNSE
GKPORF_B3717	DNA-directed RNA polymerase, beta subunit (rpoB)	Y742	NEDEMyPGEAG
GKPORF_B3718	DNA-directed RNA polymerase, beta subunit (rpoC)	Y1363	PAGTGyAYHQD
GKPORF_B3718	DNA-directed RNA polymerase, beta subunit (rpoC)	Y1365	GTGYAyHQDRM
GKPORF_B3718	DNA-directed RNA polymerase, beta subunit (rpoC)	Y360	ITVGPyLRLHQ
GKPORF_B3740	bifunctional purine biosynthesis protein PurH (purH)	Y271	GKALSyNNIAD
GKPORF_B3748	malate synthase A (aceB)	Y146	NGTISyTNEAG
GKPORF_B3749	isocitrate lyase (aceA)	Y321	GKLLAyNCSPS
GKPORF_B3752	methionine synthase (metH)	Y856	SGPTVyVQNAS
GKPORF_B3768	glucose-6-phosphate isomerase (pgi)	Y348	HRFAAyFQQGN
GKPORF_B3780	glycerol-3-phosphate acyltransferase	Y94	PRVFTyYTPKE
GKPORF_B3780	glycerol-3-phosphate acyltransferase	Y95	RVFTYyTPKEE
GKPORF_B3793	aromatic-amino-acid aminotransferase	Y8	QKVDAyAGDPI
GKPORF_B3884	aspartate ammonia-lyase (aspA)	Y129	HQKGEyQYLNP
GKPORF_B3884	aspartate ammonia-lyase (aspA)	Y131	KGEYQyLNPND
GKPORF_B3884	aspartate ammonia-lyase (aspA)	Y22	VPADAyYGVHT
GKPORF_B3888	chaperonin GroS (groS)	Y71	IFNDGyGVKSE
GKPORF_B3889	chaperonin GroL (groL)	Y203	GYLSPyFINKP
GKPORF_B3889	chaperonin GroL (groL)	Y360	EATSDyDREKL
GKPORF_B3903	translation elongation factor P (efp)	Y4	MATyYSNDF
GKPORF_B3903	translation elongation factor P (efp)	Y5	MATYySNDFR
GKPORF_B3910	fumarate reductase iron-sulfur protein	Y210	CTFVGyCSEVC
GKPORF_B3938	ribonuclease R (rnr)	Y14	REAEKyANPIP
GKPORF_B3954	ribosomal protein S6 (rpsF)	Y49	RRQLAyPINKL
GKPORF_B3955	ribosomal protein S18 (rpsR)	Y70	LSLLPyTDRHQ
GKPORF_B3983	inorganic pyrophosphatase (ppa)	Y142	HFFEHyKDLEK
GKPORF_B3988	fructose-1,6-bisphosphatase (fbp)	Y259	GGIYLyPSTAS
GKPORF_B4015	endoribonuclease L-PSP, putative	Y17	AAIGPyVQGVD
GKPORF_B4163	Benzoyl-CoA reductase-2-hydroxyglutaryl-CoA dehydratase subunit, BcrC-BadD-HgdB	Y95	TDKCPyFYFSD
GKPORF_B4163	Benzoyl-CoA reductase-2-hydroxyglutaryl-CoA dehydratase subunit, BcrC-BadD-HgdB	Y97	KCPYFyFSDLV
GKPORF_B4175	inner membrane protein YjiY	Y55	NDGLNyVPTNR
GKPORF_B4253	nicotinamide-nucleotide adenylyltransferase	Y31	GMTKGyLSQLL
GKPORF_B4274	molybdenum cofactor biosynthesis protein	Y20	ASSGVyQDKGI
GKPORF_B4279	chaperone protein DnaK (dnaK)	Y285	DVNLPyITADA
GKPORF_B4279	chaperone protein DnaK (dnaK)	Y42	PSIIAyTQDGE
GKPORF_B4314	carbamoyl-phosphate synthase, large subunit (carB)	Y330	KLAVGyTLDEL
GKPORF_B4347	bacterial extracellular solute-binding proteins, family 5	Y336	LEEGCyYLLFD
GKPORF_B4363	fructose repressor	Y47	VREHNyHPNAV
GKPORF_B4370	phospho-N-acetylmuramoyl-pentapeptide-transferase (mraY)	Y328	PIHHHyELKGW
GKPORF_B4377	cell division protein FtsA (ftsA)	Y139	EYAIDyQEGIK
GKPORF_B4378	cell division protein FtsZ (ftsZ)	Y339	PVMDRyQQHGM
GKPORF_B4378	cell division protein FtsZ (ftsZ)	Y371	AKEPDyLDIPA
GKPORF_B4382	preprotein translocase, SecA subunit (secA)	Y134	VTVNDyLAQRD
GKPORF_B4382	preprotein translocase, SecA subunit (secA)	Y648	KQLLEyDDVAN
GKPORF_B4388	guanosine monophosphate reductase (guaC)	Y318	RSACTyVGASR
GKPORF_B4400	pyruvate dehydrogenase E1 component	Y539	RQIGIySPNGQ
GKPORF_B4400	pyruvate dehydrogenase E1 component	Y546	PNGQQyTPQDR
GKPORF_B4400	pyruvate dehydrogenase E1 component	Y556	REQVAyYKEDE
GKPORF_B4401	pyruvate dehydrogenase complex dihydrolipoamide acetyltransferase (aceF)	Y493	LTLKKyINIGV
GKPORF_B4402	dihydrolipoamide dehydrogenase (lpdA)	Y20	AGPAGySAAFR
GKPORF_B4402	dihydrolipoamide dehydrogenase (lpdA)	Y375	EKGISyETATF
GKPORF_B4467	protein YaeH	Y66	GVGQGyKEVQE
GKPORF_B4468	2,3,4,5-tetrahydropyridine-2,6-dicarboxylate N-succinyltransferase (dapD)	Y93	MKFADyDEARF
GKPORF_B4470	methionine aminopeptidase, type I (map)	Y62	SACLGyHGYPK
GKPORF_B4470	methionine aminopeptidase, type I (map)	Y65	LGYHGyPKSVC
GKPORF_B4472	translation elongation factor Ts (tsf)	Y146	DVLGSyQHGAR
GKPORF_B4474	ribosome recycling factor (frr)	Y44	GIVVEyYGTPT
GKPORF_B4474	ribosome recycling factor (frr)	Y45	IVVEYyGTPTP
GKPORF_B4541	aminoacyl-histidine dipeptidase	Y27	IPHPSyHEEQL
GKPORF_B4542	xanthine phosphoribosyltransferase	Y63	VCISSyDHDNQ
GKPORF_B4688	protein-export membrane protein SecF (secF)	Y5	MAQEyTVEQL
GKPORF_B4723	ubiquinol oxidase, subunit II (cyoA)	Y142	LGSQIyAMAGM
GKPORF_B4729	ATP-dependent Clp protease, proteolytic subunit ClpP (clpP)	Y142	QPLGGyQGQAT
GKPORF_B4731	ATP-dependent protease La (lon)	Y246	KSQREyYLNEQ
GKPORF_B4744	nitrogen regulatory protein P-II	Y51	YRGAEySVNFL
GKPORF_B4770	inner membrane protein YlaC	Y99	DFRVCyNGEWY
GKPORF_B4773	conserved domain protein	Y33	IEKNKyELSDN
GKPORF_B4802	protein YbbN	Y82	AIPTVyLFQNG
GKPORF_B5073	alkyl hydroperoxide reductase subunit C	Y157	IKAAQyVASHP
GKPORF_B5109	PhoH family protein	Y105	ESVPEyGKAVN
GKPORF_B5110	tRNA-I(6)A37 thiotransferase enzyme MiaB (miaB)	Y17	CQMNEyDSSKM
GKPORF_B5120	asparagine synthase (glutamine-hydrolyzing) (asnB)	Y314	IRDVIyHIETY
GKPORF_B5120	asparagine synthase (glutamine-hydrolyzing) (asnB)	Y440	ECFESyLPASV
GKPORF_B5120	asparagine synthase (glutamine-hydrolyzing) (asnB)	Y553	VHQSAyK
GKPORF_B5134	ferric uptake regulation protein	Y130	HSLYLyGHCAE
GKPORF_B5161	2-oxoglutarate dehydrogenase, E1 component (sucA)	Y916	SPAVGyMSVHQ
GKPORF_B5163	succinyl-CoA synthetase beta chain	Y23	PAPVGyACTTP
GKPORF_B5163	succinyl-CoA synthetase beta chain	Y84	KRLVTyQTDAN
GKPORF_B5166	cytochrome D ubiquinol oxidase, subunit II (cydB)	Y379	NTHSLy
GKPORF_B5188	phospho-2-dehydro-3-deoxyheptonate aldolase	Y3	MNyQNDDL
GKPORF_B5189	2,3-bisphosphoglycerate-dependent phosphoglycerate mutase	Y26	RFTGWyDVDLS
GKPORF_B5189	2,3-bisphosphoglycerate-dependent phosphoglycerate mutase	Y92	LNERHyGALQG
GKPORF_B5226	biotin synthase (bioB)	Y161	TSPEFyGNIIT
GKPORF_B5286	: ATPase components of ABC transporters with duplicated ATPase domains	Y106	SEEDGyKVADL
GKPORF_B5286	: ATPase components of ABC transporters with duplicated ATPase domains	Y121	GEMDGySAEAR
GKPORF_B5286	: ATPase components of ABC transporters with duplicated ATPase domains	Y95	ERDRIyALPEM
GKPORF_B5355	translation initiation factor IF-1 (infA)	Y60	VELTPyDLSKG
GKPORF_B5363	DNA translocase FtsK	Y5	MSQEyTEDKE
GKPORF_B5373	formate acetyltransferase (pflB)	Y613	TSNVVyGKKTG
GKPORF_B5373	formate acetyltransferase (pflB)	Y659	KLPFAyAKDGI
GKPORF_B5373	formate acetyltransferase (pflB)	Y736	IRVSGyAVRFN
GKPORF_B5377	phosphoserine aminotransferase (serC)	Y101	YVDAGyWAASA
GKPORF_B5380	ribosomal protein S1 (rpsA)	Y102	TLEKAyEDAET
GKPORF_B5381	integration host factor, beta subunit (ihfB)	Y55	SFSLHyRAPRT
GKPORF_B5393	putative amidase	Y477	NSLGRyKFNMP
GKPORF_B5396	aspartate aminotransferase	Y36	LGIGVyKDETG
GKPORF_B5398	asparaginyl-tRNA synthetase (asnS)	Y120	RHSIEyLREVA
GKPORF_B5398	asparaginyl-tRNA synthetase (asnS)	Y332	FENPVyWGVDL
GKPORF_B5488.31	ribosomal-protein-alanine acetyltransferase	Y4	MFGyRSNVP

## Sheet: 4_Yerpe
Yersinia pestis Angola (NC010159.1)
Highly conserved motifs are highlighted in yellow
Protein accession	Protein name	Phosphosite	Phoshosite sequence
YpAngola_A0024	ribosome biogenesis GTP-binding protein YsxC (ysxC)	Y84	VDLPGyGYAEV
YpAngola_A0024	ribosome biogenesis GTP-binding protein YsxC (ysxC)	Y86	LPGYGyAEVPE
YpAngola_A0030	glutamine synthetase, type I (glnA)	Y180	AVKGGyFPVPP
YpAngola_A0030	glutamine synthetase, type I (glnA)	Y327	RLVPGyEAPVM
YpAngola_A0030	glutamine synthetase, type I (glnA)	Y398	MDKNLyDLPPE
YpAngola_A0030	glutamine synthetase, type I (glnA)	Y467	EFELYySV
YpAngola_A0045	guanylate kinase (gmk)	Y31	KTQPLyDTQVS
YpAngola_A0057	ribosomal protein L33 (rpmG)	Y21	GTGHFyTTTKN
YpAngola_A0063	lipopolysaccharide heptosyltransferase II (rfaF)	Y311	RLITGyHKVRK
YpAngola_A0069	2,3-bisphosphoglycerate-independent phosphoglycerate mutase (gpmI)	Y369	PKVATyDLQPE
YpAngola_A0100	glycerol kinase (glpK)	Y271	MAKNTyGTGCF
YpAngola_A0112	heat shock protein HslVU, ATPase subunit HslU (hslU)	Y91	FTEVGyVGKEV
YpAngola_A0301	ribosomal protein S21 (rpsU)	Y38	RRREFyEKPTT
YpAngola_A0334	asparagine synthase B, glutamine-hydrolyzing (asnB)	Y314	IRDVIyHIETY
YpAngola_A0335	hydrolase NagD (nagD)	Y132	MHKAAyFVANG
YpAngola_A0377	chorismate synthase (aroC)	Y111	HADYTyEQKYG
YpAngola_A0417	histidyl-tRNA synthetase (hisS)	Y99	EHGLLyNQEQR
YpAngola_A0430	ferredoxin, 2Fe-2S type, ISC system (fdx)	Y103	VEIPRyTINHA
YpAngola_A0434	FeS cluster assembly scaffold IscU (iscU)	Y11	KVIDHyENPRN
YpAngola_A0434	FeS cluster assembly scaffold IscU (iscU)	Y3	MAySEKVI
YpAngola_A0445	serine hydroxymethyltransferase (glyA)	Y55	QLTNKyAEGYP
YpAngola_A0445	serine hydroxymethyltransferase (glyA)	Y59	KYAEGyPGKRY
YpAngola_A0465	bifunctional purine biosynthesis protein PurH (purH)	Y262	GKALSyNNIAD
YpAngola_A0509	ATP-dependent RNA helicase RhlB (rhlB)	Y119	YGGDGyDKQLK
YpAngola_A0583	ribosomal protein S10 (rpsJ)	Y65	DARDQyEIRTH
YpAngola_A0587	ribosomal protein L2 (rplB)	Y83	VERLEyDPNRS
YpAngola_A0595	ribosomal protein L5 (rplE)	Y128	DGRGNySMGVR
YpAngola_A0595	ribosomal protein L5 (rplE)	Y143	FPEIDyDKVDR
YpAngola_A0595	ribosomal protein L5 (rplE)	Y7	AKLHDyYKDEV
YpAngola_A0595	ribosomal protein L5 (rplE)	Y83	KIRQGyPIGCK
YpAngola_A0595	ribosomal protein L5 (rplE)	Y8	KLHDYyKDEVV
YpAngola_A0598	ribosomal protein L6 (rplF)	Y94	LVGVGyRAAVK
YpAngola_A0599	ribosomal protein L18 (rplR)	Y99	RSGFQyHGRVQ
YpAngola_A0601	ribosomal protein L15 (rplO)	Y58	GQMPLyRRLPK
YpAngola_A0602	preprotein translocase, SecY subunit (secY)	Y258	QGRRVyAAQST
YpAngola_A0606	DNA-directed RNA polymerase, alpha subunit (rpoA)	Y177	LVDACySPVER
YpAngola_A0606	DNA-directed RNA polymerase, alpha subunit (rpoA)	Y185	VERIAyNVEAA
YpAngola_A0607	ribosomal protein L17 (rplQ)	Y112	NAPMAyIELVD
YpAngola_A0640	isocitrate lyase (aceA)	Y317	GKLLAyNCSPS
YpAngola_A0682	ribosomal protein S18 (rpsR)	Y70	LSLLPyTDRHQ
YpAngola_A0683	ribosomal protein S6 (rpsF)	Y49	RRQLAyPINKL
YpAngola_A0715	fumarate reductase, iron-sulfur protein (frdB)	Y210	CTFVGyCSEVC
YpAngola_A0722	chaperonin GroL (groL)	Y203	GYLSPyFINKP
YpAngola_A0725	aspartate ammonia-lyase (aspA)	Y129	HQKGEyQYLNP
YpAngola_A0725	aspartate ammonia-lyase (aspA)	Y131	KGEYQyLNPND
YpAngola_A0783	carbamoyl-phosphate synthase, large subunit (carB)	Y330	KLAVGyTLDEL
YpAngola_A0797	chaperone protein DnaK (dnaK)	Y42	PSIIAyTQDGE
YpAngola_A0822	ABC transporter, ATP-binding protein	Y108	RLDEVyALYAD
YpAngola_A0824	nicotinamide-nucleotide adenylyltransferase	Y31	GMTKGyLSQLL
YpAngola_A0901	protein RecA (recA)	Y66	RIVEIyGPESS
YpAngola_A0933	fumarate hydratase, class I	Y431	KTPEGyASGSL
YpAngola_A0979	phosphopyruvate hydratase (eno)	Y131	KGMPLyEHIAE
YpAngola_A0979	phosphopyruvate hydratase (eno)	Y364	AKDAGyTAVIS
YpAngola_A0980	CTP synthase (pyrG)	Y259	QGLDDyICKRF
YpAngola_A1031	dihydrolipoamide dehydrogenase (lpdA)	Y20	AGPAGySAAFR
YpAngola_A1033	dihydrolipoyllysine-residue acetyltransferase E2 component of pyruvate dehydrogenase complex (aceF)	Y372	LTLKKyINIGV
YpAngola_A1034	pyruvate dehydrogenase, E1 component (aceE)	Y539	RQIGIySPNGQ
YpAngola_A1034	pyruvate dehydrogenase, E1 component (aceE)	Y546	PNGQQyTPQDR
YpAngola_A1034	pyruvate dehydrogenase, E1 component (aceE)	Y556	REQVAyYKEDE
YpAngola_A1133	ribosomal protein S9 (rpsI)	Y6	MAENQyYGTGR
YpAngola_A1133	ribosomal protein S9 (rpsI)	Y7	AENQYyGTGRR
YpAngola_A1136	conserved hypothetical protein	Y74	DYRQLyQHMAK
YpAngola_A1160	putative endoribonuclease L-PSP	Y17	AAIGPyVQGVD
YpAngola_A1307	capsular synthesis regulator component B (rcsB)	Y64	MPGDKyGDGIT
YpAngola_A1314	ribonucleoside-diphosphate reductase, beta subunit	Y3	MAyTTFSQ
YpAngola_A1349	HNH endonuclease domain protein	Y40	SREFVySNLRE
YpAngola_A1406	phospho-2-dehydro-3-deoxyheptonate aldolase	Y3	MNyQNDDL
YpAngola_A1407	2,3-bisphosphoglycerate-dependent phosphoglycerate mutase (gpmA)	Y26	RFTGWyDVDLS
YpAngola_A1407	2,3-bisphosphoglycerate-dependent phosphoglycerate mutase (gpmA)	Y92	LNERHyGALQG
YpAngola_A1425	biotin synthase (bioB)	Y59	PEDCKyCPQSS
YpAngola_A1489	putative helicase	Y209	MPVVQyDFSRL
YpAngola_A1603	translation initiation factor IF-1 (infA)	Y60	VELTPyDLSKG
YpAngola_A1613	DNA translocase FtsK (ftsK)	Y5	MSQEyTEDKE
YpAngola_A1809	NADH-quinone oxidoreductase, I subunit (nuoI)	Y151	PEYNFyRMAGM
YpAngola_A1809	NADH-quinone oxidoreductase, I subunit (nuoI)	Y39	PEEPVyLPPRY
YpAngola_A1815	NADH-quinone oxidoreductase, B subunit (nuoB)	Y198	GDQGVyRANMQ
YpAngola_A1819	aminotransferase, class I and II	Y68	PTAQGyCDSKG
YpAngola_A1829	tRNA-I(6)A37 thiotransferase enzyme MiaB (miaB)	Y25	CQMNEyDSSKM
YpAngola_A1946	formate acetyltransferase (pflB)	Y613	TSNVVyGKKTG
YpAngola_A1946	formate acetyltransferase (pflB)	Y659	KLPFAyAKDGI
YpAngola_A1946	formate acetyltransferase (pflB)	Y736	IRVSGyAVRFN
YpAngola_A1976	aspartate aminotransferase	Y36	LGIGVyKDETG
YpAngola_A1980	asparaginyl-tRNA synthetase (asnS)	Y120	RHSIEyLREVA
YpAngola_A2165	aldehyde-alcohol dehydrogenase (adhE)	Y203	MVKAAySSGKP
YpAngola_A2165	aldehyde-alcohol dehydrogenase (adhE)	Y372	HTSCLyTDQDN
YpAngola_A2165	aldehyde-alcohol dehydrogenase (adhE)	Y409	GIGDLyNFKLA
YpAngola_A2165	aldehyde-alcohol dehydrogenase (adhE)	Y581	IRKRIyKFPKM
YpAngola_A2165	aldehyde-alcohol dehydrogenase (adhE)	Y75	HFASEyIYNAY
YpAngola_A2165	aldehyde-alcohol dehydrogenase (adhE)	Y766	TAFSQyDRPQA
YpAngola_A2165	aldehyde-alcohol dehydrogenase (adhE)	Y77	ASEYIyNAYKD
YpAngola_A2165	aldehyde-alcohol dehydrogenase (adhE)	Y80	YIYNAyKDEKT
YpAngola_A2167	DNA-binding protein H-NS (hns)	Y61	RKLQQyREMLI
YpAngola_A2228	cys regulon transcriptional activator (cysB)	Y27	TAEGLyTSQPG
YpAngola_A2295	NAD(P) transhydrogenase, beta subunit (pntB)	Y431	SMNTGyAGVQN
YpAngola_A2340	exodeoxyribonuclease III (xth)	Y109	TVINGyFPQGE
YpAngola_A2344	selenide, water dikinase (selD)	Y11	IRLTQySHGAG
YpAngola_A2351	glyceraldehyde-3-phosphate dehydrogenase, type I (gapA)	Y312	KLVSWyDNETG
YpAngola_A2351	glyceraldehyde-3-phosphate dehydrogenase, type I (gapA)	Y318	DNETGySNKVL
YpAngola_A2428	conserved hypothetical protein	Y32	QYRVAyGDGGF
YpAngola_A2456	3-deoxy-8-phosphooctulonate synthase (kdsA)	Y69	SSIHSyRGPGL
YpAngola_A2464	ribose-phosphate pyrophosphokinase (prs)	Y24	IANRLyTSLGD
YpAngola_A2569	monothiol glutaredoxin GrxD (grxD)	Y48	GERFAyVDILQ
YpAngola_A2572	purine nucleotide synthesis repressor	Y339	GPFRDyRR
YpAngola_A2572	purine nucleotide synthesis repressor	Y45	IKELHySPSAV
YpAngola_A2582	pyruvate kinase I (pykF)	Y40	FSHGDyAEHGQ
YpAngola_A2592	FeS assembly ATPase SufC (sufC)	Y204	IIVTHyQRILD
YpAngola_A2622	ribosomal protein L20 (rplT)	Y24	KQAKGyYGARS
YpAngola_A2622	ribosomal protein L20 (rplT)	Y45	IKAGQyAYRDR
YpAngola_A2624	translation initiation factor IF-3 (infC)	Y8	YGKFLyEKSKS
YpAngola_A2664	ProP effector (proQ)	Y70	TSSWRyLYGVK
YpAngola_A2749	phosphoenolpyruvate-protein phosphotransferase PtsI (ptsI)	Y122	ELDDEyLKERA
YpAngola_A2786	NADP-dependent malic enzyme (maeB)	Y39	DLALAySPGVA
YpAngola_A2803	translation elongation factor Tu (tuf2)	Y161	ELLSQyDFPGD
YpAngola_A2803	translation elongation factor Tu (tuf2)	Y310	FESEVyILSKD
YpAngola_A2803	translation elongation factor Tu (tuf2)	Y332	YRPQFyFRTTD
YpAngola_A2803	translation elongation factor Tu (tuf2)	Y88	PGHADyVKNMI
YpAngola_A2810	DNA-directed RNA polymerase, beta subunit (rpoB)	Y1251	RSTGSySLVTQ
YpAngola_A2810	DNA-directed RNA polymerase, beta subunit (rpoB)	Y3	MVySYTEK
YpAngola_A2810	DNA-directed RNA polymerase, beta subunit (rpoB)	Y62	FPIQSySGNSE
YpAngola_A2811	DNA-directed RNA polymerase, beta subunit (rpoC)	Y1363	PAGTGyAYHQD
YpAngola_A2811	DNA-directed RNA polymerase, beta subunit (rpoC)	Y1365	GTGYAyHQDRM
YpAngola_A2811	DNA-directed RNA polymerase, beta subunit (rpoC)	Y360	ITVGPyLRLHQ
YpAngola_A2848	isocitrate dehydrogenase, NADP-dependent (icd)	Y392	AKTVTyDFERL
YpAngola_A2855	transcriptional regulatory protein PhoP (phoP)	Y98	AGADDyVTKPF
YpAngola_A2863	lipoprotein-releasing system, transmembrane protein lolC (lolC)	Y399	AEALRyE
YpAngola_A2909	preprotein translocase, SecA subunit (secA)	Y134	VTVNDyLAQRD
YpAngola_A2909	preprotein translocase, SecA subunit (secA)	Y648	KQLLEyDDVAN
YpAngola_A2914	cell division protein FtsA (ftsA)	Y139	EYAIDyQEGIK
YpAngola_A2921	phospho-N-acetylmuramoyl-pentapeptide-transferase (mraY)	Y328	PIHHHyELKGW
YpAngola_A2929	D-fructose-responsive transcription factor	Y47	VREHNyHPNAV
YpAngola_A2999	ABC transporter, ATP-binding protein	Y170	SEEDGyKVADL
YpAngola_A2999	ABC transporter, ATP-binding protein	Y185	GEMDGySAEAR
YpAngola_A3039	glutamine synthetase regulation protein (glnK)	Y51	YRGAEySVNFL
YpAngola_A3052	ATP-dependent protease La (lon)	Y228	KSQREyYLNEQ
YpAngola_A3087	conserved hypothetical protein	Y82	DRVDDyIIKNA
YpAngola_A3120	phosphoribosylformylglycinamidine cyclo-ligase (purM)	Y9	KTSLSyKDAGV
YpAngola_A3177	6-phosphogluconate dehydrogenase, decarboxylating (gnd)	Y448	QAQRDyFGAHT
YpAngola_A3304	xanthine phosphoribosyltransferase (gpt)	Y63	VCISSyDHDNQ
YpAngola_A3475	chaperone ClpB (clpB)	Y653	GAPPGyVGYEE
YpAngola_A3475	chaperone ClpB (clpB)	Y656	PGYVGyEEGGY
YpAngola_A3475	chaperone ClpB (clpB)	Y661	YEEGGyLTEAV
YpAngola_A3596	autonomous glycyl radical cofactor (grcA)	Y103	IRVSGyAVRFN
YpAngola_A3674	translation elongation factor Tu (tuf1)	Y310	FESEVyILSKD
YpAngola_A3674	translation elongation factor Tu (tuf1)	Y332	YRPQFyFRTTD
YpAngola_A3674	translation elongation factor Tu (tuf1)	Y88	PGHADyVKNMI
YpAngola_A3675	translation elongation factor G (fusA)	Y33	ERILFyTGVNH
YpAngola_A3677	ribosomal protein S7 (rpsG)	Y85	VGGSTyQVPVE
YpAngola_A3684	slyX protein	Y72	TPPPHy
YpAngola_A3739	phosphoenolpyruvate carboxykinase (ATP) (pckA)	Y206	IGGTWyGGEMK
YpAngola_A3741	transcriptional regulatory protein OmpR (ompR)	Y194	ARGREySAMER
YpAngola_A3741	transcriptional regulatory protein OmpR (ompR)	Y23	ALLERyLTEQG
YpAngola_A3750	hesB-like domain-nifU-like domain protein	Y190	RGEHSyY
YpAngola_A3974	ribosomal protein L21 (rplU)	Y2	MyAVFQS
YpAngola_A3982	transcription elongation factor GreA (greA)	Y48	KENAEyHAARE
YpAngola_A3993	translation initiation factor IF-2	Y650	REVALyRQGKF
YpAngola_A4090	universal stress protein A	Y43	HVDVNySDLYT
YpAngola_A4123	aerobic glycerol-3-phosphate dehydrogenase (glpD)	Y55	HGGLRyLEHYE
YpAngola_A4202	ATP synthase F1, beta subunit (atpD)	Y174	IEHSGySVFAG
YpAngola_A4202	ATP synthase F1, beta subunit (atpD)	Y268	PSAVGyQPTLA
YpAngola_A4203	ATP synthase F1, gamma subunit (atpG)	Y208	SWDYLyEPDPK
YpAngola_A4204	ATP synthase F1, alpha subunit (atpA)	Y79	VVMGPyADLAE

## Sheet: 5_Vibch
Vibrio cholerae O395 (NC009456.1 and NC009457.1)
Highly conserved motifs are highlighted in yellow
Protein accession	Protein name	Phosphosite	Phoshosite sequence
VC0395_0339	6-phosphogluconate dehydrogenase, decarboxylating (gnd)	Y447	QAQRDyFGAHT
VC0395_0498	NAD(P) transhydrogenase, beta subunit (pntB)	Y427	SMNTGyAGVQN
VC0395_0601	aerobic glycerol-3-phosphate dehydrogenase (glpD)	Y65	HGGLRyLEHYE
VC0395_0939	ribosomal protein L20 (rplT)	Y24	KQAKGyYGARS
VC0395_0939	ribosomal protein L20 (rplT)	Y45	IKAGQyAYRDR
VC0395_1117	tryptophanase (tnaA)	Y307	EGFPTyGGLEG
VC0395_1117	tryptophanase (tnaA)	Y386	LACELyKVAGI
VC0395_A0030	phosphoglycerate kinase (pgk)	Y239	VGKSLyEADLV
VC0395_A0104	ribosomal protein S9 (rpsI)	Y6	MAENQyYGTGR
VC0395_A0104	ribosomal protein S9 (rpsI)	Y7	AENQYyGTGRR
VC0395_A0108	stringent starvation protein A (sspA)	Y92	PLMPVyPVARG
VC0395_A0163	transcription elongation factor GreA (greA)	Y48	KENAEyHAARE
VC0395_A0240	clpB protein (clpB-1)	Y653	GAPPGyVGYEE
VC0395_A0240	clpB protein (clpB-1)	Y656	PGYVGyEEGGY
VC0395_A0240	clpB protein (clpB-1)	Y661	YEEGGyLTEAV
VC0395_A0278	NifU family protein	Y11	KVIDHyENPRN
VC0395_A0278	NifU family protein	Y3	MAySEKVI
VC0395_A0382	dnaK protein (dnaK)	Y284	DVNLPyITADA
VC0395_A0465	serine hydroxymethyltransferase (glyA-1)	Y74	QLTNKyAEGYP
VC0395_A0465	serine hydroxymethyltransferase (glyA-1)	Y78	KYAEGyPGKRY
VC0395_A0484	conserved hypothetical protein	Y17	CQMNEyDSSKM
VC0395_A0512	asparagine synthetase B, glutamine-hydrolyzing (asnB)	Y314	IRDVIyHIETY
VC0395_A0630	biotin synthase (bioB)	Y161	TSPEFyGNIIT
VC0395_A0915	asparaginyl-tRNA synthetase (asnS)	Y135	RHSIEyLREVA
VC0395_A1127	ABC transporter, ATP-binding protein	Y103	ERDRIyALPEM
VC0395_A1332	DNA topoisomerase I (topA)	Y327	AGYITyMRTDS
VC0395_A1457	formate acetyltransferase (pflB)	Y640	TSNVVyGKKTG
VC0395_A1457	formate acetyltransferase (pflB)	Y763	IRVSGyAVRFN
VC0395_A1474	conserved hypothetical protein	Y405	AEALRyE
VC0395_A1510	ATP-dependent protease LA (lon)	Y227	KSQREyYLNEQ
VC0395_A1619	alcohol dehydrogenase-acetaldehyde dehydrogenase (adhE)	Y203	MVKAAySSGKP
VC0395_A1619	alcohol dehydrogenase-acetaldehyde dehydrogenase (adhE)	Y580	IRKRIyKFPKM
VC0395_A1619	alcohol dehydrogenase-acetaldehyde dehydrogenase (adhE)	Y765	TAFSQyDRPQA
VC0395_A1940	glycine radical signiture protein	Y101	IRVSGyAVRFN
VC0395_A1972	preprotein translocase, SecA subunit (secA)	Y648	KQLLEyDDVAN
VC0395_A1982	phospho-N-acetylmuramoyl-pentapeptide-transferase (mraY)	Y328	PIHHHyELKGW
VC0395_A1988	pyruvate dehydrogenase, E3 component, lipoamide dehydrogenase (lpdA)	Y19	AGPAGySAAFR
VC0395_A2025	enolase (eno)	Y131	KGMPLyEHIAE
VC0395_A2025	enolase (eno)	Y365	AKDAGyTAVIS
VC0395_A2154	preprotein translocase, SecY subunit (secY)	Y442	ANLKGyGR
VC0395_A2162	ribosomal protein L5 (rplE)	Y128	DGRGNySMGVR
VC0395_A2162	ribosomal protein L5 (rplE)	Y143	FPEIDyDKVDR
VC0395_A2171	ribosomal protein L2 (rplB)	Y83	VERLEyDPNRS
VC0395_A2175	ribosomal protein S10 (rpsJ)	Y65	DARDQyEIRTH
VC0395_A2231	fumarate reductase, iron-sulfur protein (frdB)	Y210	CTFVGyCSEVC
VC0395_A2247	protease HslVU, ATPase subunit HslU (hslU)	Y91	FTEVGyVGKEV
VC0395_A2254	putative malate dehydrogenase	Y49	DLALAySPGVA
VC0395_A2286	transcriptional regulator OmpR, (ompR)	Y194	ARGREySAMER
VC0395_A2293	conserved hypothetical protein	Y194	RGEHSyY
VC0395_A2310	phosphoenolpyruvate carboxykinase (pckA)	Y208	IGGTWyGGEMK
VC0395_A2318	glutamate--ammonia ligase (glnA)	Y467	EFELYySV
VC0395_A2528	ATP synthase F1, beta subunit (atpD)	Y275	PSAVGyQPTLA
VC0395_A2653	phosphoribosylaminoimidazolecarboxamide formyltransferase-IMP cyclohydrolase (purH)	Y263	GKALSyNNIAD
VC0395_A2723	elongation factor Tu (tufB)	Y332	YRPQFyFRTTD
VC0395_A2723	elongation factor Tu (tufB)	Y88	PGHADyVKNMI
VC0395_A2730	DNA-directed RNA polymerase, beta subunit (rpoB)	Y1284	RSTGSySLVTQ
VC0395_A2730	DNA-directed RNA polymerase, beta subunit (rpoB)	Y37	MVySYTEK
VC0395_A2731	DNA-directed RNA polymerase, beta subunit (rpoC)	Y360	ITVGPyLRLHQ
VC0395_A2738	phosphoglycerate mutase, 2,3-bisphosphoglycerate-independent (yibO)	Y366	PKVATyDLQPE
VC0395_A2763	slyX protein (slyX)	Y72	TPPPHy
VC0395_A2772	ribosomal protein S7 (rpsG)	Y85	VGGSTyQVPVE
VC0395_A2774	elongation factor TU (tufA)	Y332	YRPQFyFRTTD
VC0395_A2774	elongation factor TU (tufA)	Y88	PGHADyVKNMI
VC0395_A2777	ribosomal protein S6 (rpsF)	Y49	RRQLAyPINKL
VC0395_A2785	glucose-6-phosphate isomerase (pgi)	Y349	HRFAAyFQQGN
VC0395_A2853	ribosomal protein L21 (rplU)	Y2	MyAVFQS

## Sheet: 6_Haein
Haemophilus influenzae Rd KW20 (NC000907.1)
Highly conserved motifs are highlighted in yellow
Protein accession	Protein name	Phosphosite	Phoshosite sequence
HI_0001	glyceraldehyde-3-phosphate dehydrogenase (gapdH)	Y317	KLVSWyDNETG
HI_0001	glyceraldehyde-3-phosphate dehydrogenase (gapdH)	Y323	DNETGySNKVL
HI_0017	conserved hypothetical protein	Y103	IRVSGyAVRFN
HI_0019	conserved hypothetical protein	Y17	CQMNEyDSSKM
HI_0041	exodeoxyribonuclease III (xthA)	Y109	TVINGyFPQGE
HI_0158	ribosomal protein L32 (rpL32)	Y48	TADGYyRGRKV
HI_0180	formate acetyltransferase (pfl)	Y155	GVFDVyTPDIL
HI_0180	formate acetyltransferase (pfl)	Y625	TSNVVyGKKTG
HI_0180	formate acetyltransferase (pfl)	Y671	KLPFAyAKDGI
HI_0180	formate acetyltransferase (pfl)	Y748	IRVSGyAVRFN
HI_0200	selenophosphate synthetase, selenocysteine-containing (selD)	Y10	IRLTQySHGAG
HI_0221.1	hypothetical protein	Y78	GSSDRyFQSDN
HI_0221	inosine-5-monophosphate dehydrogenase (guaB)	Y403	GSSDRyFQSDN
HI_0280	uridine phosphorylase (udp)	Y174	PGQERyDTYSG
HI_0377	iscU protein (iscU)	Y11	KVIDHyENPRN
HI_0377	iscU protein (iscU)	Y3	MAySEKVI
HI_0433	orfG protein	Y197	RGEHSyY
HI_0479	ATP synthase F1, beta subunit (atpD)	Y171	IEHSGySVFAG
HI_0479	ATP synthase F1, beta subunit (atpD)	Y265	PSAVGyQPTLA
HI_0481	ATP synthase F1, alpha subunit (atpA)	Y79	VVMGPyADLAE
HI_0497	heat shock protein HslVU, ATPase subunit HslU (hslU)	Y91	FTEVGyVGKEV
HI_0515	DNA-directed RNA polymerase, beta chain (rpoB)	Y1252	RSTGSySLVTQ
HI_0524	fructose-bisphosphate aldolase (fba)	Y310	KANEAyLQGQL
HI_0542	chaperonin GroS (groS)	Y71	IFNDGyGVKSE
HI_0543	chaperonin GroL (groL)	Y203	GYLSPyFINKP
HI_0547	ribosomal protein S6 (rpS6)	Y49	RRQLAyPINKL
HI_0553	6-phosphogluconate dehydrogenase, decarboxylating (gnd)	Y449	QAQRDyFGAHT
HI_0573	slyX protein (slyX)	Y73	TPPPHy
HI_0578	elongation factor Tu (tufA)	Y161	ELLSQyDFPGD
HI_0578	elongation factor Tu (tufA)	Y332	YRPQFyFRTTD
HI_0578	elongation factor Tu (tufA)	Y70	TSHVEyDTPTR
HI_0578	elongation factor Tu (tufA)	Y77	TPTRHyAHVDC
HI_0578	elongation factor Tu (tufA)	Y88	PGHADyVKNMI
HI_0580	ribosomal protein S7 (rpS7)	Y85	VGGSTyQVPVE
HI_0632	elongation factor Tu (tufB)	Y161	ELLSQyDFPGD
HI_0632	elongation factor Tu (tufB)	Y332	YRPQFyFRTTD
HI_0632	elongation factor Tu (tufB)	Y70	TSHVEyDTPTR
HI_0632	elongation factor Tu (tufB)	Y77	TPTRHyAHVDC
HI_0632	elongation factor Tu (tufB)	Y88	PGHADyVKNMI
HI_0757	phosphoglycerate mutase (gpmA)	Y89	LNERHyGALQG
HI_0776	ribosomal protein S10 (rpS10)	Y80	DARDQyEIRTH
HI_0780	ribosomal protein L2 (rpL2)	Y83	VERLEyDPNRS
HI_0790	ribosomal protein L5 (rpL5)	Y128	DGRGNySMGVR
HI_0790	ribosomal protein L5 (rpL5)	Y143	FPEIDyDKVDR
HI_0790	ribosomal protein L5 (rpL5)	Y83	KIRQGyPIGCK
HI_0797	ribosomal protein L15 (rpL15)	Y58	GQMPLyRRLPK
HI_0802	DNA-directed RNA polymerase, alpha chain (rpoA)	Y176	LVDACySPVER
HI_0802	DNA-directed RNA polymerase, alpha chain (rpoA)	Y184	VERIAyNVEAA
HI_0803	ribosomal protein L17 (rplQ)	Y112	NAPMAyIELVD
HI_0809	phosphoenolpyruvate carboxykinase (pckA)	Y205	IGGTWyGGEMK
HI_0834	fumarate reductase, iron-sulfur protein (frdB)	Y221	CTFVGyCSEVC
HI_0859	ATP-dependent chaperone protein ClpB (clpB)	Y653	GAPPGyVGYEE
HI_0859	ATP-dependent chaperone protein ClpB (clpB)	Y656	PGYVGyEEGGY
HI_0859	ATP-dependent chaperone protein ClpB (clpB)	Y661	YEEGGyLTEAV
HI_0865	glutamine synthetase (glnA)	Y402	MDKNLyDLPPE
HI_0880	ribosomal protein L21 (rpL21)	Y2	MyAVFQS
HI_0887	phosphoribosylaminoimidazolecarboxamide formyltransferase (purH)	Y265	GKALSyNNIAD
HI_0889	serine hydroxymethyltransferase (serine methylase) (glyA)	Y59	KYAEGyPGKRY
HI_0932	enolase (eno)	Y365	AKDAGyTAVIS
HI_1231	dihydrolipoamide dehydrogenase (lpdA)	Y19	AGPAGySAAFR
HI_1245	malate oxidoreductase, putative	Y39	DLALAySPGVA
HI_1252	ABC transporter, ATP-binding protein	Y109	RLDEVyALYAD
HI_1284	translation initiation factor 2 (infB)	Y596	REVALyRQGKF
HI_1302	asparaginyl-tRNA synthetase (asnS)	Y131	RHSIEyLREVA
HI_1320	ribosomal protein L20 (rpL20)	Y45	IKAGQyAYRDR
HI_1331	transcription elongation factor (greA)	Y48	KENAEyHAARE
HI_1365	DNA topoisomerase I (topA)	Y325	AGYITyMRTDS
HI_1576	glucose-6-phosphate isomerase (pgi)	Y362	HRFAAyFQQGN
HI_1660	ribonucleoside-diphosphate reductase, beta subunit (nrdB)	Y3	MAyTTFSQ

## Sheet: 7_Psepu
Pseudomonas putida KT2440 (NC002947.3)
Highly conserved motifs are highlighted in yellow
Protein accession	Protein name	Phosphosite	Phoshosite sequence
PP_0322	serine hydroxymethyltransferase (glyA-1)	Y59	KYAEGyPGKRY
PP_0440	translation elongation factor Tu (tuf-1)	Y335	YRPQFyFRTTD
PP_0440	translation elongation factor Tu (tuf-1)	Y88	PGHADyVKNMI
PP_0447	DNA-directed RNA polymerase, beta subunit (rpoB)	Y1266	RSTGSySLVTQ
PP_0452	translation elongation factor Tu (tuf-2)	Y335	YRPQFyFRTTD
PP_0452	translation elongation factor Tu (tuf-2)	Y88	PGHADyVKNMI
PP_0453	ribosomal protein S10 (rpsJ)	Y65	DARDQyEIRTH
PP_0625	ATP-dependent Clp protease, ATP-binding subunit ClpB (clpB)	Y653	GAPPGyVGYEE
PP_0625	ATP-dependent Clp protease, ATP-binding subunit ClpB (clpB)	Y656	PGYVGyEEGGY
PP_0625	ATP-dependent Clp protease, ATP-binding subunit ClpB (clpB)	Y661	YEEGGyLTEAV
PP_0671	serine hydroxymethyltransferase (glyA-2)	Y59	KYAEGyPGKRY
PP_0823	selenide, water dikinase (selD)	Y10	IRLTQySHGAG
PP_0843	iron-binding protein IscU (iscU)	Y11	KVIDHyENPRN
PP_0843	iron-binding protein IscU (iscU)	Y3	MAySEKVI
PP_1073	glycerol-3-phosphate dehydrogenase (glpD)	Y68	HGGLRyLEHYE
PP_1320	stringent starvation protein A (sspA)	Y88	PLMPVyPVARG
PP_1345	preprotein translocase, SecA subunit (secA)	Y676	KQLLEyDDVAN
PP_1629	recA protein (recA)	Y64	RIVEIyGPESS
PP_2139	DNA topoisomerase I (topA)	Y325	AGYITyMRTDS
PP_2154	lipoprotein releasing system, permease protein (lolC)	Y415	AEALRyE
PP_2468	ribosomal protein L20 (rplT)	Y45	IKAGQyAYRDR
PP_4007	translation initiation factor IF-1 (infA)	Y60	VELTPyDLSKG
PP_4011	isocitrate dehydrogenase, NADP-dependent, prokaryotic type (icd)	Y393	AKTVTyDFERL
PP_4111	translation elongation factor G (fusA-2)	Y33	ERILFyTGVNH
PP_4126	NADH dehydrogenase I, I subunit (nuoI)	Y41	PEEPVyLPPRY
PP_4722	transcription elongation factor GreA (greA)	Y50	KENAEyHAARE
PP_4727	dnaK protein (dnaK)	Y285	DVNLPyITADA
PP_5056	2,3-biphosphoglycerate-independent phosphoglycerate mutase (pgm)	Y365	PKVATyDLQPE
PP_5085	malic enzyme (maeB)	Y38	DLALAySPGVA
PP_5413	ATP synthase F1, beta subunit (atpD)	Y266	PSAVGyQPTLA

## Sheet: 8_Psesy
Pseudomonas syringae pv. tomato str. DC3000 (NC004578.1)
Highly conserved motifs are highlighted in yellow
Protein accession	Protein name	Phosphosite	Phoshosite sequence
PSPTO_0461	serine hydroxymethyltransferase (glyA-1)	Y59	KYAEGyPGKRY
PSPTO_0619	DNA-directed RNA polymerase, beta subunit (rpoB)	Y1266	RSTGSySLVTQ
PSPTO_0624	translation elongation factor Tu (tuf)	Y335	YRPQFyFRTTD
PSPTO_0624	translation elongation factor Tu (tuf)	Y88	PGHADyVKNMI
PSPTO_0625	ribosomal protein S10 (rpsJ)	Y65	DARDQyEIRTH
PSPTO_0793	selenide, water dikinase (selD)	Y10	IRLTQySHGAG
PSPTO_0829	clpB protein (clpB)	Y653	GAPPGyVGYEE
PSPTO_0829	clpB protein (clpB)	Y656	PGYVGyEEGGY
PSPTO_0829	clpB protein (clpB)	Y661	YEEGGyLTEAV
PSPTO_1424	iron-binding protein IscU (iscU)	Y11	KVIDHyENPRN
PSPTO_1424	iron-binding protein IscU (iscU)	Y3	MAySEKVI
PSPTO_2109	lipoprotein releasing system transmembrane protein LolC (lolC)	Y415	AEALRyE
PSPTO_2202	succinyl-CoA synthase, beta subunit (sucC)	Y84	KRLVTyQTDAN
PSPTO_2381	ribosomal protein L20 (rplT)	Y45	IKAGQyAYRDR
PSPTO_3352	translation initiation factor IF-1 (infA)	Y60	VELTPyDLSKG
PSPTO_3514	DNA topoisomerase I (topA)	Y326	AGYITyMRTDS
PSPTO_4033	recA protein (recA)	Y64	RIVEIyGPESS
PSPTO_4170	glycerol-3-phosphate dehydrogenase (glpD)	Y66	HGGLRyLEHYE
PSPTO_4376	chaperonin, 60 kDa (groEL)	Y203	GYLSPyFINKP
PSPTO_4500	transcription elongation factor GreA (greA)	Y48	KENAEyHAARE
PSPTO_4501	carbamoyl-phosphate synthase, large subunit (carB)	Y330	KLAVGyTLDEL
PSPTO_4632	serine hydroxymethyltransferase (glyA-2)	Y59	KYAEGyPGKRY
PSPTO_5134	malic enzyme family protein	Y38	DLALAySPGVA
PSPTO_5327	phosphoglycerate mutase, 2,3-bisphosphoglycerate-independent (gpmA)	Y364	PKVATyDLQPE
PSPTO_5599	ATP synthase F1, beta subunit (atpD)	Y173	IEHSGySVFAG
PSPTO_5599	ATP synthase F1, beta subunit (atpD)	Y267	PSAVGyQPTLA

## Sheet: 9_Bacan
Bacillus anthracis str. A0248 (NC012659)
Highly conserved motifs are highlighted in yellow
Protein accession	Protein name	Phosphosite	Phoshosite sequence
BAA_0124	translation elongation factor Tu (tuf)	Y333	YRPQFyFRTTD
BAA_0124	translation elongation factor Tu (tuf)	Y88	PGHADyVKNMI
BAA_0195	6-phosphogluconate dehydrogenase, decarboxylating (yqjI)	Y449	QAQRDyFGAHT
BAA_0570	formate C-acetyltransferase (pfl)	Y607	TSNVVyGKKTG
BAA_1120	glycerol kinase (glpK)	Y264	MAKNTyGTGCF
BAA_1216	isocitrate lyase (aceA)	Y307	GKLLAyNCSPS
BAA_1256	ATP-dependent Clp protease, ATP-binding subunit ClpB (clpB)	Y659	GAPPGyVGYEE
BAA_2544	phosphoglycerate mutase (gpm)	Y90	LNERHyGALQG
BAA_5575	ATP synthase F1, beta subunit (atpD)	Y275	PSAVGyQPTLA
BAA_5586	glycine hydroxymethyltransferase (glyA)	Y55	KYAEGyPGKRY

[truncated: 7 more sheets: 10_Clobu, 11_Clope, 12_Myxxa, 13_Cyaye, 14_Strpn, 15_Helpy, 16_Mycge]
