# Supplementary material for: The Escherichia coli Phosphotyrosine Proteome Relates to Core Pathways and Virulence
Source: PLoS Pathog. 2013 Jun 13;9(6):e1003403. doi: 10.1371/journal.ppat.1003403 (PMC3681748; doi:10.1371/journal.ppat.1003403)
Supplement: Table S3 — Phosphotyrosine site motifs identified in E. coli . Phosphotyrosine site motifs that were significantly overrepresented among the 512 unique pTyr sites identified from EHEC O157:H7 and E. coli K12, and 103 unique pTyr sites from the EHEC O157:H7 etk wzc double mutant were defined using Motif-X [83]. The sequences of the peptides for which a phosphotyrosine site motif were defined and information for the corresponding proteins are shown. (XLS) [file ppat.1003403.s009.xls]

## Sheet: WT Ecoli K12 and EHEC combined
Phosphotyrosine site motifs that were significantly overrepresented among the 512 unique pTyr sites identified from E. coli were defined using Motif-X:
Phosphotyrosine site motifs were assigned to 160 of 512 unique pTyr sites identified combined from WT EHEC O157:H7 (TUV93-0) and E. coli K12 (MG1655)
Motif	No. sites
GpYxxxxK	12
KxxxxxpY	30
pYD	38
pYxxK	41
pYxxxK	39
Total	160
GI Accession	Protein accession	Protein name	Phosphotyrosine site	Peptide sequence	Motif
gi|15804370	NP_290410.1	ATP-dependent RNA helicase RhlB	124	AYGGDGyDKQLKV	GpYxxxxK
gi|15804164	NP_290203.1	ADP-heptose:LPS heptosyltransferase II	311	IRLITGyHKVRKG	GpYxxxxK
gi|16130255	NP_416823.1	erythronate-4-phosphate dehydrogenase	258	TSHIAGyTLEGKA	GpYxxxxK
gi|15803501	NP_289534.1	hypothetical protein Z4307	85	EVHIEGyTPEDKK	GpYxxxxK
gi|15801206	NP_287223.1	50S ribosomal protein L32	48	HITADGyYRGRKV	GpYxxxxK
gi|15801467	NP_287484.1	bifunctional acetaldehyde-CoA/alcohol dehydrogenase	272	FATHGGyLLQGKE	GpYxxxxK
gi|15803835	NP_289869.1	50S ribosomal protein L5	83	FKIRQGyPIGCKV	GpYxxxxK
gi|15804163	NP_290202.1	ADP-L-glycero-D-mannoheptose-6-epimerase	288	NLRAAGyDKPFKT	GpYxxxxK
gi|15799850	NP_285862.1	methionine aminopeptidase	62	VSACLGyHGYPKS	GpYxxxxK
gi|15803488	NP_289521.1	Holliday junction resolvase-like protein	113	LFEQGGyRALNKG	GpYxxxxK
gi|15800902	NP_286918.1	cryptic autophosphorylating protein tyrosine kinase Etk	720	GYNYYGySYSEKE	GpYxxxxK
gi|15803832	NP_289866.1	50S ribosomal protein L6	94	QLVGVGyRAAVKG	GpYxxxxK
gi|226524708	NP_415716.4	fused predicted dihydroxyacetone-specific PTS enzymes: HPr component/EI component	357	KELSQQyQQLDDE	KxxxxxpY
gi|15799833	NP_285845.1	penicillin-binding protein 1b	28	KVSRRRyEDDDDY	KxxxxxpY
gi|90111385	NP_416600.4	fructose-bisphosphate aldolase class I	254	KAINYGyTDDRVY	KxxxxxpY
gi|15803032	NP_289062.1	inosine 5'-monophosphate dehydrogenase	402	KGSSDRyFQSDNA	KxxxxxpY
gi|15803162	NP_289194.1	hypothetical protein Z3939	56	KHVNQSyFRYGDK	KxxxxxpY
gi|15802514	NP_288540.1	GDP-mannose dehydratase	152	KESTPFyPRSPYA	KxxxxxpY
gi|15803848	NP_289882.1	30S ribosomal protein S10	65	KDARDQyEIRTHL	KxxxxxpY
gi|161367623	NP_286919.2	phosphotyrosine-protein phosphatase	121	KEIPDPyRKSQDA	KxxxxxpY
gi|15804333	NP_290372.1	F0F1 ATP synthase subunit gamma	208	KSWDYLyEPDPKA	KxxxxxpY
gi|15800791	NP_286805.1	asparaginyl-tRNA synthetase	120	KRHSIEyLREVAH	KxxxxxpY
gi|15800564	NP_286576.1	DNA starvation/stationary phase protection protein Dps	16	KATNLLyTRNDVS	KxxxxxpY
gi|15804455	NP_290495.1	glutamine synthetase	327	KRLVPGyEAPVML	KxxxxxpY
gi|15804527	NP_290567.1	50S ribosomal protein L31	9	KDIHPKyEEITAS	KxxxxxpY
gi|15800791	NP_286805.1	asparaginyl-tRNA synthetase	332	KFENPVyWGVDLS	KxxxxxpY
gi|15803765	NP_289799.1	50S ribosomal protein L13	74	KRTDKVyYHHTGH	KxxxxxpY
gi|15804216	NP_290255.1	secreted protein EspD	137	KNSNEIyMDGQTK	KxxxxxpY
gi|15800902	NP_286918.1	cryptic autophosphorylating protein tyrosine kinase Etk	711	KRASTAySYGYNY	KxxxxxpY
gi|15803106	NP_289137.1	autonomous glycyl radical cofactor GrcA	54	KLGDIEyREVPVE	KxxxxxpY
gi|15804286	NP_290325.1	heat shock protein IbpA	87	KERTYLyQGIAER	KxxxxxpY
gi|16131948	NP_418546.1	anaerobic class I fumarate hydratase (fumarase B)	252	KLASAHyYDELPT	KxxxxxpY
gi|15799800	NP_285812.1	dihydrolipoamide dehydrogenase	374	KEKGISyETATFP	KxxxxxpY
gi|16132208	NP_418808.1	fused predicted transporter subunits of ABC superfamily: ATP-binding components	108	KRLDEVyALYADP	KxxxxxpY
gi|15800555	NP_286567.1	hypothetical protein Z1024	77	KPAYTGyNRRGSK	KxxxxxpY
gi|16132054	NP_418653.1	fructose-1,6-bisphosphatase I	259	KGGIYLyPSTASH	KxxxxxpY
gi|15804215	NP_290254.1	secreted protein EspB	75	KQLAQSyQIQQAV	KxxxxxpY
gi|15803767	NP_289801.1	cytochrome d ubiquinol oxidase subunit III	50	KAELDEyREELVS	KxxxxxpY
gi|15804390	NP_290430.1	putative protoheme IX biogenesis protein	100	KLAEGDyQQVEKL	KxxxxxpY
gi|15800464	NP_286476.1	phosphoglyceromutase	92	KLNERHyGALQGL	KxxxxxpY
gi|90111735	NP_418755.4	predicted 2-hydroxyglutaryl-CoA dehydratase	95	KTDKCPyFYFSDL	KxxxxxpY
gi|15800320	NP_286332.1	alkyl hydroperoxide reductase subunit C	157	KIKAAQyVASHPG	KxxxxxpY
gi|15804451	NP_290491.1	hypothetical protein Z5402	146	QKLGLSyDDDEEE	pYD
gi|16128870	NP_415423.1	pyruvate formate lyase I	473	KGDVLNyDEVMER	pYD
gi|16131731	NP_418327.1	formate dehydrogenase formation protein	69	AQEVVLyDHPLEM	pYD
gi|15804455	NP_290495.1	glutamine synthetase	398	AMDKNLyDLPPEE	pYD
gi|15799850	NP_285862.1	methionine aminopeptidase	186	EPQVLHyDSRETN	pYD
gi|15802945	NP_288974.1	cell division protein ZipA	53	KRDDDSyDEDVED	pYD
gi|15804156	NP_290195.1	phosphoglyceromutase	368	SPKVATyDLQPEM	pYD
gi|15799848	NP_285860.1	2,3,4,5-tetrahydropyridine-2,6-carboxylate N-succinyltransferase	93	PMKFADyDEARFQ	pYD
gi|16130122	NP_416689.1	predicted ATP-dependent DNA or RNA helicase	209	DMPVVQyDFSRLQ	pYD
gi|15803211	NP_289243.1	alanyl-tRNA synthetase	649	ALFGEKyDERVRV	pYD
gi|15799833	NP_285845.1	penicillin-binding protein 1b	37	DDDYDDyDDYEDE	pYD
gi|15804876	NP_290917.1	hypothetical protein Z5897	458	IRTQQLyDSAIEY	pYD
gi|15802193	NP_288215.1	glyceraldehyde-3-phosphate dehydrogenase	312	VKLVSWyDNETGY	pYD
gi|161367517	NP_289751.2	dihydropteroate synthase	154	MQEAPKyDDVFAE	pYD
gi|15801333	NP_287350.1	isocitrate dehydrogenase	391	NAKTVTyDFERLM	pYD
gi|15803076	NP_289107.1	serine hydroxymethyltransferase	11	EMNIADyDAELWQ	pYD
gi|15803852	NP_289886.1	elongation factor Tu	70	NTSHVEyDTPTRH	pYD
gi|16128322	NP_414871.1	cytosine deaminase	208	FALAQKyDRLIDV	pYD
gi|15799943	NP_285955.1	xanthine-guanine phosphoribosyltransferase	63	TVCISSyDHDNQR	pYD
gi|15804703	NP_290744.1	proline/glycine betaine transporter	467	EILVEHyDNIEQK	pYD
gi|15800464	NP_286476.1	phosphoglyceromutase	26	NRFTGWyDVDLSE	pYD
gi|16129570	NP_416129.1	fumarate hydratase (fumarase A), aerobic Class I	253	LASAKYyDELPTE	pYD
gi|15801467	NP_287484.1	bifunctional acetaldehyde-CoA/alcohol dehydrogenase	766	QTAFSQyDRPQAR	pYD
gi|15804570	NP_290611.1	elongation factor Tu	161	RELLSQyDFPGDD	pYD
gi|15799876	NP_285888.1	prolyl-tRNA synthetase	460	AAIEQNyDERGIV	pYD
gi|15799738	NP_285750.1	peptidyl-prolyl cis-trans isomerase SurA	120	MRSRLAyDGLNYN	pYD
gi|15804189	NP_290228.1	guanylate kinase	31	LKTQPLyDTQVSV	pYD
gi|15803844	NP_289878.1	50S ribosomal protein L2	83	VVERLEyDPNRSA	pYD
gi|15803835	NP_289869.1	50S ribosomal protein L5	143	IFPEIDyDKVDRV	pYD
gi|15799782	NP_285794.1	preprotein translocase subunit SecA	648	RKQLLEyDDVAND	pYD
gi|15804329	NP_290368.1	glucosamine--fructose-6-phosphate aminotransferase	241	IESNLQyDAGDKG	pYD
gi|15802115	NP_288137.1	hypothetical protein Z2732	126	PNNLNKyDARIAA	pYD
gi|15800005	NP_286017.1	unknown protein encoded in ISEc8	85	TLTGRVyDPAVQR	pYD
gi|15803003	NP_289033.1	thioredoxin-dependent thiol peroxidase	116	SFMGKTyDGIHRI	pYD
gi|15804515	NP_290555.1	glycerol kinase	335	KLINDAyDSEYFA	pYD
gi|15804332	NP_290371.1	F0F1 ATP synthase subunit beta	27	DAVPRVyDALEVQ	pYD
gi|15804423	NP_290463.1	uridine phosphorylase	169	YPGQERyDTYSGR	pYD
gi|15800699	NP_286713.1	bifunctional enterobactin receptor/adhesin protein	276	GSLTGGyDRTLRY	pYD
gi|15804607	NP_290648.1	peptidase E	49	TQTWDDyTAKTAA	pYxxK
gi|16129093	NP_415648.1	DNA-binding response regulator in two-component regulatory system with PhoQ	98	SAGADDyVTKPFH	pYxxK
gi|15803834	NP_289868.1	30S ribosomal protein S14	20	VALADKyFAKRAE	pYxxK
gi|15802770	NP_288797.1	transcriptional regulator RcsB	146	KISAGGyGDKRLS	pYxxK
gi|15802843	NP_288870.1	acetate kinase	293	RYVEDNyATKEDA	pYxxK
gi|161367548	NP_289080.2	aminopeptidase B	204	TFDSGGySIKQTA	pYxxK
gi|49176156	YP_026161.1	regulator of ProP expression, post-translational	72	SSWRYLyGVKPGA	pYxxK
gi|15799771	NP_285783.1	phospho-N-acetylmuramoyl-pentapeptide-transferase	328	APIHHHyELKGWP	pYxxK
gi|15800108	NP_286120.1	hypothetical protein Z0478	57	QVEGALyEVKPDA	pYxxK
gi|15801487	NP_287504.1	hypothetical protein Z2040	69	STIRVNyFIKDLW	pYxxK
gi|15801467	NP_287484.1	bifunctional acetaldehyde-CoA/alcohol dehydrogenase	409	GGIGDLyNFKLAP	pYxxK
gi|15800002	NP_286014.1	50S ribosomal protein L31 type B	57	SKSHPFyTGKLRT	pYxxK
gi|15803076	NP_289107.1	serine hydroxymethyltransferase	59	NKYAEGyPGKRYY	pYxxK
gi|15804522	NP_290562.1	ATP-dependent protease ATP-binding subunit HslU	91	KFTEVGyVGKEVD	pYxxK
gi|15804734	NP_290775.1	co-chaperonin GroES	71	VIFNDGyGVKSEK	pYxxK
gi|161367581	NP_288566.2	tyrosine kinase	713	DYGYYEyEYKSDA	pYxxK
gi|16130687	NP_417260.1	CTP synthetase	259	SQGLDDyICKRFS	pYxxK
gi|90111643	NP_418164.4	tryptophanase/L-cysteine desulfhydrase, PLP-dependent	236	RFAENAyFIKQRE	pYxxK
gi|16129027	NP_415582.1	glutaredoxin 2 (Grx2)	11	IYDHCPyCLKARM	pYxxK
gi|16129976	NP_416540.1	UDP-galactopyranose mutase, FAD/NAD(P)-binding	358	VISAALyQVKNIM	pYxxK
gi|15800642	NP_286656.1	hypothetical protein Z1121	291	NENSPFyTLKIDS	pYxxK
gi|75994512	YP_325626.1	hypothetical protein L7066	96	LRQASAyFAKAEF	pYxxK
gi|15799689	NP_285701.1	molybdenum cofactor biosynthesis protein MogA	20	RASSGVyQDKGIP	pYxxK
gi|16129861	NP_416424.1	DNA-binding response regulator in two-component regulatory system with BarA	101	QAGAAGyLSKGAA	pYxxK
gi|15802741	NP_288768.1	50S ribosomal protein L25	82	DVQRHPyKPKLQH	pYxxK
gi|16130201	NP_416769.1	conserved protein	63	ASDSYYyRAKQAV	pYxxK
gi|161367552	NP_289051.2	uracil phosphoribosyltransferase	113	TLEPVPyFQKLVS	pYxxK
gi|16129733	NP_416293.1	glyceraldehyde-3-phosphate dehydrogenase A	318	YDNETGySNKVLD	pYxxK
gi|16131840	NP_418438.1	malate synthase A	154	NEAGKIyQLKPNP	pYxxK
gi|15802999	NP_289029.1	phosphoribosylaminoimidazole-succinocarboxamide synthase	8	QKQAELyRGKAKT	pYxxK
gi|161367465	NP_290675.2	glycerol-3-phosphate acyltransferase	95	PRVFTYyTPKEES	pYxxK
gi|15803578	NP_289611.1	esterase YqiA	123	LESRHIyDLKVMQ	pYxxK
gi|161367460	NP_290773.2	FxsA	140	NTFDGEyQRKDDD	pYxxK
gi|145698283	NP_416511.4	conserved protein, UPF0265 family	79	EDRVDDyIIKNAE	pYxxK
gi|15804030	NP_290066.1	universal stress protein; broad regulatory function?	30	VSMARPyNAKVSL	pYxxK
gi|15801876	NP_287896.1	peptide transport permease protein	7	MPYDSVySEKRPP	pYxxK
gi|15802876	NP_288903.1	chorismate synthase	111	GHADYTyEQKYGL	pYxxK
gi|15803842	NP_289876.1	50S ribosomal protein L22	38	ALDILTyTNKKAA	pYxxK
gi|90111643	NP_418164.4	tryptophanase/L-cysteine desulfhydrase, PLP-dependent	165	FDTGVRyDFKGNF	pYxxK
gi|15800764	NP_286778.1	formate acetyltransferase 1	613	ITSNVVyGKKTGN	pYxxK
gi|90111643	NP_418164.4	tryptophanase/L-cysteine desulfhydrase, PLP-dependent	456	KGLTFTyEPKVLR	pYxxK
gi|15802410	NP_288436.1	hypothetical protein Z3071	22	NIQKTSySLTKME	pYxxxK
gi|90111453	NP_417018.4	aminopeptidase B	144	AGDRVTyRITKGE	pYxxxK
gi|15800374	NP_286386.1	(dimethylallyl)adenosine tRNA methylthiotransferase	17	GCQMNEyDSSKMA	pYxxxK
gi|15804735	NP_290776.1	chaperonin GroEL	203	RGYLSPyFINKPE	pYxxxK
gi|15802232	NP_288255.1	PTS system mannose-specific transporter subunit IID	171	RYYGVAyGYSKGI	pYxxxK
gi|15801467	NP_287484.1	bifunctional acetaldehyde-CoA/alcohol dehydrogenase	581	DIRKRIyKFPKMG	pYxxxK
gi|15801467	NP_287484.1	bifunctional acetaldehyde-CoA/alcohol dehydrogenase	384	QPARVSyFGQKMK	pYxxxK
gi|15802130	NP_288152.1	translation initiation factor IF-3	39	DYGKFLyEKSKSS	pYxxxK
gi|15803300	NP_289333.1	phosphopyruvate hydratase	422	LGEKAPyNGRKEI	pYxxxK
gi|161367465	NP_290675.2	glycerol-3-phosphate acyltransferase	94	GPRVFTyYTPKEE	pYxxxK
gi|16129979	NP_416543.1	glucose-1-phosphate thymidylyltransferase	286	NYGQYLyKMTKDS	pYxxxK
gi|15801467	NP_287484.1	bifunctional acetaldehyde-CoA/alcohol dehydrogenase	80	EYIYNAyKDEKTC	pYxxxK
gi|15804789	NP_290830.1	30S ribosomal protein S6	49	GRRQLAyPINKLH	pYxxxK
gi|15802844	NP_288871.1	phosphate acetyltransferase	124	FAQSLNyEIAKTL	pYxxxK
gi|15801467	NP_287484.1	bifunctional acetaldehyde-CoA/alcohol dehydrogenase	203	GMVKAAySSGKPA	pYxxxK
gi|15802277	NP_288301.1	hypothetical protein Z2916	132	TDGSVAyLFSKKG	pYxxxK
gi|16131764	NP_418361.1	glycerol kinase	332	DAYDSEyFATKVQ	pYxxxK
gi|15802533	NP_288559.1	GDP-D-mannose dehydratase	157	FYPRSPyAVAKLY	pYxxxK
gi|15803328	NP_289361.1	putative RNA 2'-O-ribose methyltransferase	140	AGVLANyETPKRP	pYxxxK
gi|15800376	NP_286388.1	asparagine synthetase B	64	AGAQPLyNQQKTH	pYxxxK
gi|15804177	NP_290216.1	50S ribosomal protein L33	21	AGTGHFyTTTKNK	pYxxxK
gi|15800747	NP_286761.1	translation initiation factor IF-1	60	TVELTPyDLSKGR	pYxxxK
gi|15800117	NP_286129.1	hypothetical protein Z0487	7	MLQSNEyFSGKVK	pYxxxK
gi|15800166	NP_286178.1	trigger factor	378	EEMASAyEDPKEV	pYxxxK
gi|15801210	NP_287227.1	3-ketoacyl-(acyl-carrier-protein) reductase	151	NGGQANyAAAKAG	pYxxxK
gi|161367532	NP_289492.2	fructose-bisphosphate aldolase	281	IKDSVSyGVVKMN	pYxxxK
gi|16131810	NP_418407.1	protein chain elongation factor EF-Tu (duplicate of tufA)	310	KFESEVyILSKDE	pYxxxK
gi|15802359	NP_288385.1	flagellar capping protein	47	TAKLSAyGTLKSA	pYxxxK
gi|15802033	NP_288055.1	7-alpha-hydroxysteroid dehydrogenase	159	NINMTSyASSKAA	pYxxxK
gi|90111643	NP_418164.4	tryptophanase/L-cysteine desulfhydrase, PLP-dependent	214	ANLKAMySIAKKY	pYxxxK
gi|15803767	NP_289801.1	cytochrome d ubiquinol oxidase subunit III	38	QQQALQyELEKNK	pYxxxK
gi|15804246	NP_290285.1	hypothetical protein Z5137	168	LWTIVKyLLPKSG	pYxxxK
gi|15803710	NP_289744.1	translation initiation factor IF-2	656	AREVALyRQGKFR	pYxxxK
gi|16131321	NP_417906.1	glycerophosphodiester phosphodiesterase, cytosolic	213	GLRILVyTVNKPQ	pYxxxK
gi|16129476	NP_416034.1	putative autoinducer-2 (AI-2) aldolase	205	AQIIKTyYVEKGF	pYxxxK
gi|15801467	NP_287484.1	bifunctional acetaldehyde-CoA/alcohol dehydrogenase	77	FASEYIyNAYKDE	pYxxxK
gi|15802837	NP_288864.1	aminotransferase AlaT	68	LPTAQGyCDSKGL	pYxxxK
gi|15804735	NP_290776.1	chaperonin GroEL	360	EEATSDyDREKLQ	pYxxxK
gi|15801206	NP_287223.1	50S ribosomal protein L32	49	ITADGYyRGRKVI	pYxxxK

## Sheet: EHEC etk wzc double mutant
Phosphotyrosine site motifs that were significantly overrepresented among the 103 unique pTyr sites identified in the EHEC O157:H7 etk wzc double mutant were defined using Motif-X:
Phosphotyrosine site motifs were assigned to 38 of 103 unique phosphotyrosine sites identified in the EHEC O157:H7 etk wzc double mutant
Motif	No. sites
GpYxxxxK	4
KxxxxxpY	7
pYD	8
pYxxK	10
pYxxxK	9
Total	38
GI accession	Protein accession	Gene symbol	Protein name	Pepetide sequence	Phosphotyrosine site	Motif
gi|15801467	NP_287484.1	adhE	bifunctional acetaldehyde-CoA/alcohol dehydrogenase	FATHGGyLLQGK	272	GpYxxxxK
gi|15804370	NP_290410.1	rhlB	ATP-dependent RNA helicase RhlB	LGLAYGGDGyDKQLK	124	GpYxxxxK
gi|15801206	NP_287223.1	rpmF	50S ribosomal protein L32	HHITADGyYR	48	GpYxxxxK
gi|15803501	NP_289534.1	yggX	hypothetical protein	EVHIEGyTPEDKK	85	GpYxxxxK
gi|15800320	NP_286332.1	ahpC	alkyl hydroperoxide reductase subunit C	AAQyVASHPGEVcPAK	157	KxxxxxpY
gi|15800564	NP_286576.1	dps	DNA starvation/stationary phase protection protein Dps	SKATNLLyTR	16	KxxxxxpY
gi|161367623	NP_286919.2	etp	phosphotyrosine-protein phosphatase	EIPDPyRK	121	KxxxxxpY
gi|15800464	NP_286476.1	gpmA	phosphoglyceromutase	LNERHyGALQGLNK	92	KxxxxxpY
gi|15803032	NP_289062.1	guaB	inosine 5'-monophosphate dehydrogenase	GSSDRyFQSDNAADKLVPEGIEGR	402	KxxxxxpY
gi|15803848	NP_289882.1	rpsJ	30S ribosomal protein S10	DQyEIR	65	KxxxxxpY
gi|15800555	NP_286567.1	ybiI	hypothetical protein	DLQKPAYTGyNRR	77	KxxxxxpY
gi|15801467	NP_287484.1	adhE	bifunctional acetaldehyde-CoA/alcohol dehydrogenase	QTAFSQyDRPQAR	766	pYD
gi|15803003	NP_289033.1	bcp	thioredoxin-dependent thiol peroxidase	TyDGIHR	116	pYD
gi|15802193	NP_288215.1	gapA	glyceraldehyde-3-phosphate dehydrogenase	LVSWyDNETGYSNK	312	pYD
gi|15804455	NP_290495.1	glnA	glutamine synthetase	IHPGEAMDKNLyDLPPEEAK	398	pYD
gi|15804189	NP_290228.1	gmk	guanylate kinase	TQPLyDTQVSVSHTTR	31	pYD
gi|15801333	NP_287350.1	icdA	isocitrate dehydrogenase	TVTyDFER	391	pYD
gi|15799850	NP_285862.1	map	methionine aminopeptidase	GFHEEPQVLHyDSR	186	pYD
gi|15803852	NP_289886.1	tuf	elongation factor Tu	GITINTSHVEyDTPTR	70	pYD
gi|15802843	NP_288870.1	ackA	acetate kinase	YVEDNyATKEDAKR	293	pYxxK
gi|15801467	NP_287484.1	adhE	bifunctional acetaldehyde-CoA/alcohol dehydrogenase	ILINTPASQGGIGDLyNFK	409	pYxxK
gi|15803076	NP_289107.1	glyA	serine hydroxymethyltransferase	YAEGyPGKR	59	pYxxK
gi|15804734	NP_290775.1	groES	co-chaperonin GroES	VGDIVIFNDGyGVKSEK	71	pYxxK
gi|75994512	YP_325626.1	L7066	hypothetical protein L7066 encoded by pO157	QASAyFAK	96	pYxxK
gi|15802770	NP_288797.1	rcsB	transcriptional regulator RcsB	ISAGGyGDKR	146	pYxxK
gi|15803842	NP_289876.1	rplV	50S ribosomal protein L22	KVSQALDILTyTNKK	38	pYxxK
gi|15800673	NP_286687.1	rpmE2	50S ribosomal protein L31 type B	SHPFyTGK	57	pYxxK
gi|15804030	NP_290066.1	uspA	universal stress protein; broad regulatory function?	AVSMARPyNAK	30	pYxxK
gi|15801487	NP_287504.1	Z2040	hypothetical protein	VNyFIK	69	pYxxK
gi|15801467	NP_287484.1	adhE	bifunctional acetaldehyde-CoA/alcohol dehydrogenase	NHFASEYIYNAyKDEK	80	pYxxxK
gi|15801467	NP_287484.1	adhE	bifunctional acetaldehyde-CoA/alcohol dehydrogenase	IyKFPK	581	pYxxxK
gi|15803300	NP_289333.1	eno	phosphopyruvate hydratase	IEEALGEKAPyNGRK	422	pYxxxK
gi|15804735	NP_290776.1	groEL	chaperonin GroEL	QQIEEATSDyDREKLQER	360	pYxxxK
gi|15803710	NP_289744.1	infB	translation initiation factor IF-2	AREVALyR	656	pYxxxK
gi|15802130	NP_288152.1	infC	translation initiation factor IF-3	IMDYGKFLyEK	39	pYxxxK
gi|15801206	NP_287223.1	rpmF	50S ribosomal protein L32	HHITADGYyR	49	pYxxxK
gi|15804789	NP_290830.1	rpsF	30S ribosomal protein S6	RQLAyPINK	49	pYxxxK
gi|15803767	NP_289801.1	yhcB	cytochrome d ubiquinol oxidase subunit III	QQQALQyELEK	38	pYxxxK
