# Supplementary material for: The Escherichia coli Phosphotyrosine Proteome Relates to Core Pathways and Virulence
Source: PLoS Pathog. 2013 Jun 13;9(6):e1003403. doi: 10.1371/journal.ppat.1003403 (PMC3681748; doi:10.1371/journal.ppat.1003403)
Supplement: Table S5 — Functional classification of identified phosphotyrosine proteins. According to EcoCyc Multi-dimensional functional annotation [78]. The functional classification of phosphotyrosine proteins identified in EHEC O157:H7, E. coli K12, and combined in the two strains are listed. The number of proteins in each functional class is indicated. (XLS) [file ppat.1003403.s011.xls]

## Sheet: Summary
Number of phosphotyrosine proteins in each functional class
Functional class				EHEC		E. coli K12		Combined
				No.	%	No.	%	No.	%
Cell processes				16	6	9	8	18	5
Transcription				18	6	8	7	22	7
Post transcriptional regulation				10	3	2	2	11	3
DNA metabolism				9	3	2	2	11	3
Translation				42	15	10	9	44	13
Post translational regulation				27	9	11	9	29	8
Transport				21	7	10	8	29	8
Energy metabolism				26	9	18	15	33	10
Central intermediary metabolism				16	6	10	8	22	6
Miscellaneous metabolism				6	2	9	8	13	4
Biosynthesis of building blocks				36	13	12	10	37	11
Biosynthesis of macromolecules				17	6	5	4	21	6
Virulence				10	3	0	0	10	3
Unknown function				33	12	11	10	42	13
Total				287	1	117	1	342	1

## Sheet: pY proteins combined
Functional classification of 342 phosphotyrosine proteins identified in E. coli (EHEC O157:H7 and E. coli K12 combined)
*Protein expressed from an EHEC O157:H7 pathogenicity island
Functional class	Protein	Description		Location	EcoCyc link
Cell processes
Cell division and cell cycle
	FtsA	ATP-binding cell division protein involved in recruitment of FtsK to Z ring		Memebrane, inner membrane	http://ecocyc.org/ECOLI/NEW-IMAGE?type=GENE&object=EG10339
	FtsK	DNA translocase at septal ring sorting daughter chromsomes		Membrane, plasma	http://ecocyc.org/ECOLI/NEW-IMAGE?type=GENE&object=G6464
	FtsZ	Cell division protein		Cytoplasm	http://biocyc.org/ECOLI/NEW-IMAGE?type=GENE&object=EG10347
	MreB	Cell wall structural complex MreBCD, actin-like component		Membrane	http://ecocyc.org/ECOLI/NEW-IMAGE?type=GENE&object=EG10608
	MukB	Cell division protein		Cytoplasm	http://ecocyc.org/ECOLI/NEW-IMAGE?type=GENE&object=EG10618
	YihA	Cell division protein, predicted checkpoint GTPase, engB in EHEC EDL933		Cytoplasm	http://ecocyc.org/ECOLI/NEW-IMAGE?type=GENE&object=EG11203
	ZipA	Cell division protein		Memebrane, inner membrane	http://ecocyc.org/ECOLI/NEW-IMAGE?type=GENE&object=G7258
	Era	GTP-binding protein		NA	http://biocyc.org/ECOLI/NEW-IMAGE?type=GENE&object=EG10270
Adaptation and protection
	GadB	Glutamate decarboxylase isozyme		Cytoplasm	http://biocyc.org/ECOLI/NEW-IMAGE?type=GENE&object=EG11490
	IbpA	Heat shock protein		Cytoplasm	http://biocyc.org/ECOLI/NEW-IMAGE?type=GENE&object=EG11534
	OsmY	Hyperosmotically inducible periplasmic protein		Periplasm	http://ecocyc.org/ECOLI/NEW-IMAGE?type=GENE&object=EG11391
	UspA	Universal stress global response regulator		Cytoplasm	http://ecocyc.org/ECOLI/NEW-IMAGE?type=GENE&object=EG11390
	YjgF	Conserved protein		Membrane	http://ecocyc.org/ECOLI/NEW-IMAGE?type=GENE&object=G7877
	AhpC	Alkyl hydroperoxide reductase, C22 subunit		NA	http://ecocyc.org/ECOLI/NEW-IMAGE?type=GENE&object=EG11384
	Bcp	Thioredoxin-dependent thiol peroxidase		Cytoplasm	http://biocyc.org/ECOLI/NEW-IMAGE?type=GENE&object=EG10108
	YdaA	Universal stress protein UspE		Cytoplasm	http://ecocyc.org/ECOLI/NEW-IMAGE?type=GENE&object=EG11246
	FxsA	F exclusion of bacteriophage T7		Memebrane, inner membrane	http://biocyc.org/ECOLI/NEW-IMAGE?type=GENE&object=G7832
	PspG	Phage shock protein G		Memebrane, inner membrane	http://ecocyc.org/ECOLI/NEW-IMAGE?type=GENE&object=EG11933
Transcription
RNA polymerase-related
	GreA	Transcription elongation factor		Cytoplasm	http://biocyc.org/ECOLI/NEW-IMAGE?type=GENE&object=EG10415
	RpoA	RNA polymerase subunit alpha		Cytoplasm	http://ecocyc.org/ECOLI/NEW-IMAGE?type=GENE&object=EG10893
	RpoB	RNA polymerase subunit beta		Cytoplasm	http://ecocyc.org/ECOLI/NEW-IMAGE?type=GENE&object=EG10894
	RpoC	RNA polymerase subunit beta'		Cytoplasm	http://ecocyc.org/ECOLI/NEW-IMAGE?type=GENE&object=EG10895
Transcriptional regulators
	AppY	DNA-binding global transcriptional activator		Cytoplasm	http://ecocyc.org/ECOLI/NEW-IMAGE?type=GENE&object=EG10050
	Cnu	OriC-binding nucleoid-associated protein		Cytoplasm	http://biocyc.org/ECOLI/NEW-IMAGE?type=GENE&object=G6869
	Cra	DNA-binding transcriptional regulator Cra (FruR)		Cytoplasm	http://biocyc.org/ECOLI/NEW-IMAGE?type=GENE&object=EG10338
	CysB	Transcriptional regulator		Cytoplasm	http://biocyc.org/ECOLI/NEW-IMAGE?type=GENE&object=EG10184
	Dps	Stationary phase nucleoid component that sequesters iron and protects DNA from damage		Cytoplasm	http://ecocyc.org/ECOLI/NEW-IMAGE?type=GENE&object=EG11415
	EmrR	Transcriptional repressor of multidrug resistance		Cytoplasm	http://biocyc.org/ECOLI/NEW-IMAGE?type=GENE&object=EG10603
	Fur	Ferric uptake regulator		Cytoplasm	http://biocyc.org/ECOLI/NEW-IMAGE?type=GENE&object=EG10359
	Hha	Hemolysin expression-modulating protein		Cytoplasm	http://biocyc.org/ECOLI/NEW-IMAGE?type=GENE&object=EG10439
	Hns	Global DNA-binding transcriptional dual regulator H-NS		Cytoplasm	http://ecocyc.org/ECOLI/NEW-IMAGE?type=GENE&object=EG10457
	IhfB	Integration host factor subunit beta		Cytoplasm	http://biocyc.org/ECOLI/NEW-IMAGE?type=GENE&object=EG10441
	NadR	Bifunctional DNA-binding transcriptional repressor/ NMN adenylyltransferase		Cytoplasm	http://ecocyc.org/ECOLI/NEW-IMAGE?type=GENE&object=EG11335
	OmpR	Osmolarity two-component system response regulator		Cytoplasm	http://ecocyc.org/ECOLI/NEW-IMAGE?type=GENE&object=EG10672
	PhoP	DNA-binding response regulator in two-component regulatory system with PhoQ		Cytoplasm	http://ecocyc.org/ECOLI/NEW-IMAGE?type=GENE&object=EG10731
	PurR	DNA-binding transcriptional repressor		Cytoplasm	http://ecocyc.org/ECOLI/NEW-IMAGE?type=GENE&object=EG10800
	RcsB	Response regulator		Cytoplasm	http://ecocyc.org/ECOLI/NEW-IMAGE?type=GENE&object=EG10821
	SgrR	DNA-binding transcriptional dual regulator		Cytoplasm	http://ecocyc.org/ECOLI/NEW-IMAGE?type=GENE&object=EG12094
	SspA	Stringent starvation protein A		Cytoplasm	http://ecocyc.org/ECOLI/NEW-IMAGE?type=GENE&object=EG10977
	UvrY	DNA-binding two-component system response regulator		Cytoplasm	http://ecocyc.org/ECOLI/NEW-IMAGE?type=GENE&object=EG11140
Post transcriptional regulation
RNA degradation
	RhlB	ATP-dependent RNA helicase		Cytoplasm	http://ecocyc.org/ECOLI/NEW-IMAGE?type=GENE&object=EG10844
	Rne	Ribonuclease E		Cytoplasm	http://ecocyc.org/ECOLI/NEW-IMAGE?type=GENE&object=EG10859
	VacB	Exoribonuclease R		Cytoplasm	http://ecocyc.org/ECOLI/NEW-IMAGE?type=GENE&object=EG11259
RNA modification
	AlaT	Aminotransferase		Cytoplasm	http://ecocyc.org/ECOLI/NEW-IMAGE?type=GENE&object=EG30008
	NagD	ribonucleotide monophosphatase		NA	http://ecocyc.org/ECOLI/NEW-IMAGE?type=GENE&object=EG10634
	RrmJ	23S rRNA methyltransferase J		Cytoplasm	http://ecocyc.org/ECOLI/NEW-IMAGE?type=GENE&object=EG11507
	YgdE	Putative RNA 2'-O-ribose methyltransferase		Cytoplasm	http://ecocyc.org/ECOLI/NEW-IMAGE?type=GENE&object=EG11794
	YibK	tRNA methyltransferase		Cytoplasm	http://ecocyc.org/ECOLI/NEW-IMAGE?type=GENE&object=EG11888
	YleA	Isopentenyl-adenosine A37 tRNA methylthiolase MiaB		Cytoplasm	http://ecocyc.org/ECOLI/NEW-IMAGE?type=GENE&object=G6364
RNA chaperones
	CsrA	RNA chaperone and carbon storage regulator		Cytoplasm	http://biocyc.org/ECOLI/NEW-IMAGE?type=GENE&object=EG11447
	ProQ	RNA chaperone		Cytoplasm	http://ecocyc.org/ECOLI/NEW-IMAGE?type=GENE&object=EG12866
DNA metabolism
DNA replication
	GyrB	DNA gyrase subunit B		Cytoplasm	http://biocyc.org/ECOLI/NEW-IMAGE?type=GENE&object=EG10424
	HolE	DNA polymerase III subunit theta		Cytoplasm	http://biocyc.org/ECOLI/NEW-IMAGE?type=GENE&object=EG11505
	TopA	DNA topoisomerase I		Cytoplasm	http://ecocyc.org/ECOLI/NEW-IMAGE?type=GENE&object=EG11013
	Tus	DNA replication terminus site-binding protein		Cytoplasm	http://ecocyc.org/ECOLI/NEW-IMAGE?type=GENE&object=EG11038
DNA degradation
	SbcB	Exonuclease I		Cytoplasm	http://ecocyc.org/ECOLI/NEW-IMAGE?type=GENE&object=EG10926
	XthA	Exonuclease III		Cytoplasm	http://ecocyc.org/ECOLI/NEW-IMAGE?type=GENE&object=EG11073
DNA repair
	DinI	DNA damage-inducible protein I		Cytoplasm	http://biocyc.org/ECOLI/NEW-IMAGE?type=GENE&object=G6558
	RecA	DNA recombinase A		Cytoplasm	http://ecocyc.org/ECOLI/NEW-IMAGE?type=GENE&object=EG10823
	RecT	DNA recombinase		NA	http://ecocyc.org/ECOLI/NEW-IMAGE?type=GENE&object=EG11899
	Sms	DNA repair protein RadA		Cytoplasm	http://ecocyc.org/ECOLI/NEW-IMAGE?type=GENE&object=EG11296
	YqgF	Holliday junction resolvase-like protein		Cytoplasm	http://ecocyc.org/ECOLI/NEW-IMAGE?type=GENE&object=G7525
Translation
ribosomal subunit proteins
	RpsA	30S ribosomal subunit protein S1		Cytoplasm	http://ecocyc.org/ECOLI/NEW-IMAGE?type=GENE&object=EG10900
	RpsF	30S ribosomal subunit protein S6		Cytoplasm	http://ecocyc.org/ECOLI/NEW-IMAGE?type=GENE&object=EG10905
	RpsG	30S ribosomal subunit protein S7		Cytoplasm	http://ecocyc.org/ECOLI/NEW-IMAGE?type=GENE&object=EG10906
	RpsI	30S ribosomal subunit protein S9		Cytoplasm	http://ecocyc.org/ECOLI/NEW-IMAGE?type=GENE&object=EG10908
	RpsJ	30S ribosomal subunit protein S10		Cytoplasm	http://ecocyc.org/ECOLI/NEW-IMAGE?type=GENE&object=EG10909
	RpsN	30S ribosomal subunit protein S14		Cytoplasm	http://ecocyc.org/ECOLI/NEW-IMAGE?type=GENE&object=EG10913
	RpsP	30S ribosomal subunit protein S16		Cytoplasm	http://ecocyc.org/ECOLI/NEW-IMAGE?type=GENE&object=EG10915
	RpsQ	30S ribosomal subunit protein S17		Cytoplasm	http://ecocyc.org/ECOLI/NEW-IMAGE?type=GENE&object=EG10916
	RpsR	30S ribosomal subunit protein S18		Cytoplasm	http://ecocyc.org/ECOLI/NEW-IMAGE?type=GENE&object=EG10917
	RpsU	30S ribosomal subunit protein S21		Cytoplasm	http://ecocyc.org/ECOLI/NEW-IMAGE?type=GENE&object=EG10920
	RplB	50S ribosomal subunit protein L2		Cytoplasm	http://ecocyc.org/ECOLI/NEW-IMAGE?type=GENE&object=EG10865
	RplC	50S ribosomal subunit protein L3		Cytoplasm	http://ecocyc.org/ECOLI/NEW-IMAGE?type=GENE&object=EG10866
	RplE	50S ribosomal subunit protein L5		Cytoplasm	http://ecocyc.org/ECOLI/NEW-IMAGE?type=GENE&object=EG10868
	RplF	50S ribosomal subunit protein L6		Cytoplasm	http://ecocyc.org/ECOLI/NEW-IMAGE?type=GENE&object=EG10869
	RplM	50S ribosomal subunit protein L13		Cytoplasm	http://ecocyc.org/ECOLI/NEW-IMAGE?type=GENE&object=EG10874
	RplN	50S ribosomal subunit protein L14		Cytoplasm	http://ecocyc.org/ECOLI/NEW-IMAGE?type=GENE&object=EG10875
	RplO	50S ribosomal subunit protein L15		Cytoplasm	http://ecocyc.org/ECOLI/NEW-IMAGE?type=GENE&object=EG10874
	RplQ	50S ribosomal subunit protein L17		Cytoplasm	http://ecocyc.org/ECOLI/NEW-IMAGE?type=GENE&object=EG10878
	RplR	50S ribosomal subunit protein L18		Cytoplasm	http://ecocyc.org/ECOLI/NEW-IMAGE?type=GENE&object=EG10879
	RplT	50S ribosomal subunit protein L20		Cytoplasm	http://ecocyc.org/ECOLI/substring-search?type=NIL&object=rplT&quickSearch=Quick+Search
	RplU	50S ribosomal subunit protein L21		Cytoplasm	http://ecocyc.org/ECOLI/NEW-IMAGE?type=GENE&object=EG50001
	RplV	50S ribosomal subunit protein L22		Cytoplasm	http://ecocyc.org/ECOLI/NEW-IMAGE?type=GENE&object=EG10882
	RplY	50S ribosomal subunit protein L25		Cytoplasm	http://ecocyc.org/ECOLI/NEW-IMAGE?type=GENE&object=EG10885
	RpmE	50S ribosomal subunit protein L31		Cytoplasm	http://ecocyc.org/ECOLI/NEW-IMAGE?type=GENE&object=EG10889
	RpmE2	50S ribosomal subunit protein L31 type B		Cytoplasm	http://ecocyc.org/ECOLI/NEW-IMAGE?type=GENE&object=G6167
	RpmF	50S ribosomal subunit protein L32		Cytoplasm	http://ecocyc.org/ECOLI/NEW-IMAGE?type=GENE&object=EG10890
	RpmG	50S ribosomal subunit protein L33		Cytoplasm	http://ecocyc.org/ECOLI/NEW-IMAGE?type=GENE&object=EG10891
Amino acid activation
	AlaS	Alanyl-tRNA synthetase		Cytoplasm	http://ecocyc.org/ECOLI/NEW-IMAGE?type=GENE&object=EG10034
	AsnS	Asparaginyl tRNA synthetase		Cytoplasm	http://ecocyc.org/ECOLI/NEW-IMAGE?type=GENE&object=EG10094
	GlyS	Glycine tRNA synthetase beta subunit		Cytoplasm	http://ecocyc.org/ECOLI/NEW-IMAGE?type=GENE&object=EG10410
	HisS	Histidyl-tRNA synthetase		Cytoplasm	http://biocyc.org/ECOLI/NEW-IMAGE?type=GENE&object=EG10453
	ProS	Prolyl-tRNA synthetase		Cytoplasm	http://ecocyc.org/ECOLI/NEW-IMAGE?type=GENE&object=EG10770
	SelD	Selenophosphate synthetase		Cytoplasm	http://ecocyc.org/ECOLI/NEW-IMAGE?type=GENE&object=EG10943
	SerS	Seryl-tRNA synthetase		Cytoplasm	http://ecocyc.org/ECOLI/NEW-IMAGE?type=GENE&object=EG10947
	ThrS	Threonyl-tRNA synthetase		Cytoplasm	http://ecocyc.org/ECOLI/NEW-IMAGE?type=GENE&object=EG11001
Translation initiation
	InfA	Translation initiation factor IF-1		Cytoplasm	http://ecocyc.org/ECOLI/NEW-IMAGE?type=GENE&object=EG10504
	InfB	Translation initiation factor IF-2		Cytoplasm	http://ecocyc.org/ECOLI/NEW-IMAGE?type=GENE&object=EG10505
	InfC	Translation initiation factor IF-3		Cytoplasm	http://ecocyc.org/ECOLI/NEW-IMAGE?type=GENE&object=EG10506
	YciH	Translation initiation factor Sui1		NA	http://ecocyc.org/ECOLI/NEW-IMAGE?type=GENE&object=EG11128
Translation elongation
	Efp	Elongation factor EF-P		Cytoplasm	http://ecocyc.org/ECOLI/NEW-IMAGE?type=GENE&object=EG12099
	FusA	Elongation factor EF-G		Cytoplasm	http://biocyc.org/ECOLI/NEW-IMAGE?type=GENE&object=EG10360
	Tsf	Elongation factor EF-Ts		Cytoplasm	http://ecocyc.org/ECOLI/NEW-IMAGE?type=GENE&object=EG11033
	TufB	Elongation factor EF-Tu		Cytoplasm	http://ecocyc.org/ECOLI/NEW-IMAGE?type=GENE&object=EG11037
Translation termination
	Frr	Ribosome recycling factor		Cytoplasm	http://ecocyc.org/ECOLI/NEW-IMAGE?type=GENE&object=EG10335
Post translational regulation
Protein/peptide degradation
	ClpP	ATP-dependent Clp protease proteolytic subunit		Cytoplasm	http://biocyc.org/ECOLI/NEW-IMAGE?type=GENE&object=EG10158
	GlpG	Intramembrane serine protease		Memebrane, inner membrane	http://biocyc.org/ECOLI/NEW-IMAGE?type=GENE&object=EG10397
	HslU	ATP-dependent protease ATP-binding subunit		Cytoplasm	http://biocyc.org/ECOLI/NEW-IMAGE?type=GENE&object=EG11881
	Lon	DNA-binding ATP-dependent protease		Cytoplasm	http://ecocyc.org/ECOLI/NEW-IMAGE?type=GENE&object=EG10542
	Ptr	Protease III		Cytoplasm	http://ecocyc.org/ECOLI/NEW-IMAGE?type=GENE&object=EG10786
	PepB	Aminopeptidase B		Cytoplasm	Cytoplasm	http://ecocyc.org/ECOLI/NEW-IMAGE?type=GENE&object=EG12310
	PepD	Aminoacyl-histidine dipeptidase		Cytoplasm	Cytoplasm	http://ecocyc.org/ECOLI/NEW-IMAGE?type=GENE&object=EG10695
	PepE	(Alpha)-aspartyl dipeptidase		Cytoplasm	Cytoplasm	http://ecocyc.org/ECOLI/NEW-IMAGE?type=GENE&object=EG11920
Chaperones
	ClpB	Protein disaggregation chaperone		Cytoplasm	http://biocyc.org/ECOLI/NEW-IMAGE?type=GENE&object=EG10157
	DnaK	Molecular chaperone		Cytoplasm	http://biocyc.org/ECOLI/NEW-IMAGE?type=GENE&object=EG10241
	GroL	Cpn60 chaperonin GroEL, large subunit of GroESL		Cytoplasm	http://ecocyc.org/ECOLI/NEW-IMAGE?type=GENE&object=EG10599
	GroS	Cpn10 chaperonin GroES, small subunit of GroESL		Cytoplasm	http://ecocyc.org/ECOLI/NEW-IMAGE?type=GENE&object=EG10600
	HtpG	Molecular chaperone HSP90 family		Cytoplasm	http://ecocyc.org/ECOLI/NEW-IMAGE?type=GENE&object=EG10461
	SurA	Peptidyl-prolyl cis-trans isomerase		Periplasm	http://ecocyc.org/ECOLI/NEW-IMAGE?type=GENE&object=EG10985
	Tig	Peptidyl-prolyl cis/trans isomerase (trigger factor)		Cytoplasm	http://ecocyc.org/ECOLI/NEW-IMAGE?type=GENE&object=EG11003
	YbbN	DnaK co-chaperone and weak protein oxidoreductase		Cytoplasm	http://ecocyc.org/ECOLI/NEW-IMAGE?type=GENE&object=G6268
Protein modification
	CheZ	Phosphatase of chemotaxis regulator CheY		Cytoplasm	http://ecocyc.org/ECOLI/NEW-IMAGE?type=GENE&object=EG10151
	Etk	Autophosphorylating protein tyrosine kinase Etk		Memebrane, inner membrane	http://ecocyc.org/ECOLI/NEW-IMAGE?type=GENE&object=EG11826
	Etp	Phosphotyrosine-protein phosphatase		NA	http://biocyc.org/ECOLI/NEW-IMAGE?type=GENE&object=G6503
	FliD	Flagellar capping protein		Cell surface	http://biocyc.org/ECOLI/NEW-IMAGE?type=GENE&object=EG10841
	GlnL	Nitrogen regulation protein NR(II)/NtrB sensory histidin kinase		Cytoplasm	http://biocyc.org/ECOLI/NEW-IMAGE?type=GENE&object=EG10387
	IscU	Scaffold protein for assembly and transfer of iron-sulfur clusters		Cytoplasm	http://ecocyc.org/ECOLI/NEW-IMAGE?type=GENE&object=G7324
	Map	Methionine aminopeptidase		NA	http://ecocyc.org/ECOLI/NEW-IMAGE?type=GENE&object=EG10570
	NarX	NarX sensory histidine kinase		Memebrane, inner membrane	http://ecocyc.org/ECOLI/NEW-IMAGE?type=GENE&object=EG10646
	RimJ	Ribosomal-protein-S5-alanine N-acetyltransferase		Cytoplasm	http://ecocyc.org/ECOLI/NEW-IMAGE?type=GENE&object=EG10851
	Wzc	Protein-tyrosine kinase		Memebrane, inner membrane	http://ecocyc.org/ECOLI/NEW-IMAGE?type=GENE&object=G7105
	YaiB	Anti-adaptor protein for σS stabilization IraP		Cytoplasm	http://ecocyc.org/ECOLI/NEW-IMAGE?type=GENE&object=EG11256
	YdiA	PEP synthetase regulatory protein		NA	http://ecocyc.org/ECOLI/NEW-IMAGE?type=GENE&object=EG11132
	YihI	GAP-like protein that activates GTPase activity of Der		NA	http://ecocyc.org/ECOLI/NEW-IMAGE?type=GENE&object=EG11835
Transport
ABC family transporters
	CysU	Sulfate/thiosulfate ABC transporter subunit		Membrane, inner	http://ecocyc.org/ECOLI/NEW-IMAGE?type=GENE&object=EG10197
	FhuC	Iron-hydroxamate transporter ATP-binding subunit		Cytoplasm	http://biocyc.org/ECOLI/NEW-IMAGE?type=GENE&object=EG10304
	OppA	OppA-oligopeptide ABC transporter substrate-binding		Periplasm	http://ecocyc.org/ECOLI/NEW-IMAGE?type=GENE&object=EG10674
	ProX	Glycine betaine transporter ligand binding protein		Periplasm	http://ecocyc.org/ECOLI/NEW-IMAGE?type=GENE&object=EG10773
	SapC	Peptide transport permease protein		Memebrane, inner membrane	http://ecocyc.org/ECOLI/NEW-IMAGE?type=GENE&object=G2000
	YbiT	Putative ATP-binding component of a transport system		Cytoplasm	http://ecocyc.org/ECOLI/NEW-IMAGE?type=GENE&object=G6423
	YcfU	Outer membrane-specific lipoprotein transporter subunit LolC		Memebrane, inner membrane	http://ecocyc.org/ECOLI/NEW-IMAGE?type=GENE&object=G6573
	YibO	2,3-bisphosphoglycerate-independent phosphoglycerate mutase		Cytoplasm	http://ecocyc.org/ECOLI/NEW-IMAGE?type=GENE&object=EG12903
	YjjK	Transporter subunits of ABC superfamily: ATP- and membrane binding components		Cytoplasm	http://ecocyc.org/ECOLI/NEW-IMAGE?type=GENE&object=EG12343
	ZnuC	Zinc transporter subunit, ATP-binding component of ABC superfamily		Cytoplasm	http://ecocyc.org/ECOLI/NEW-IMAGE?type=GENE&object=G7018
F-type ATPase transporters
	AtpA	F0F1 ATP synthase subunit alpha		Memebrane, inner membrane	http://biocyc.org/ECOLI/NEW-IMAGE?type=GENE&object=EG10098
	AtpD	F1 sector of membrane-bound ATP synthase, beta subunit		Memebrane, inner membrane	http://ecocyc.org/ECOLI/NEW-IMAGE?type=GENE&object=EG10101
	AtpG	F0F1 ATP synthase subunit gamma		Memebrane, inner membrane	http://biocyc.org/ECOLI/NEW-IMAGE?type=GENE&object=EG10104
Type II secretory pathway family
	SecA	Preprotein translocase subunit		Cytoplasm	http://ecocyc.org/ECOLI/NEW-IMAGE?type=GENE&object=EG10936
	SecF	Preprotein translocase subunit		Memebrane, inner membrane	http://ecocyc.org/ECOLI/NEW-IMAGE?type=GENE&object=EG10940
	SecY	Preprotein translocase subunit		Memebrane, inner membrane	http://ecocyc.org/ECOLI/NEW-IMAGE?type=GENE&object=EG10766
PEP-dependent phosphotransferase systems
	GatA	Galactitol-specific enzyme IIA component of PTS		Membrane, inner	http://ecocyc.org/ECOLI/NEW-IMAGE?type=GENE&object=EG12414
	GatB	Galactitol-specific enzyme IIB component of PTS		Membrane, inner	http://ecocyc.org/ECOLI/NEW-IMAGE?type=GENE&object=EG12415
	ManX	PTS system, mannose-specific IIAB component		Cytoplasm	http://ecocyc.org/ECOLI/NEW-IMAGE?type=GENE&object=EG10567
	ManZ	PTS system mannose-specific transporter subunit IID		Memebrane, inner membrane	http://ecocyc.org/ECOLI/NEW-IMAGE?type=GENE&object=EG10569
Electrochemical potential driven transporters/Porters
	MntH	Manganese/divalent cation transporter		Memebrane, inner membrane	http://ecocyc.org/ECOLI/NEW-IMAGE?type=GENE&object=G7254
	ProP	Proline/glycine betaine transporter		Memebrane, inner membrane	http://ecocyc.org/ECOLI/NEW-IMAGE?type=GENE&object=EG11612
	PutP	Sodium/proline symporter		Memebrane, inner membrane	http://ecocyc.org/ECOLI/NEW-IMAGE?type=GENE&object=EG10802
	TrkA	NAD-binding component of TrK potassium transporter		Memebrane, inner membrane	http://ecocyc.org/ECOLI/NEW-IMAGE?type=GENE&object=EG11019
	XasA	GABA APC transporter		Memebrane, inner membrane	http://ecocyc.org/ECOLI/NEW-IMAGE?type=GENE&object=G6786
	YeeF	Putative amino acid/amine transport protein		Memebrane, inner membrane	http://ecocyc.org/ECOLI/NEW-IMAGE?type=GENE&object=EG11896
	YhjE	Major facilitator superfamily (MFS) of transporters protein		NA	http://ecocyc.org/ECOLI/NEW-IMAGE?type=GENE&object=EG12249
Miscellaneous
	FeoA	Ferrous iron transport protein A		Membrane	http://biocyc.org/ECOLI/NEW-IMAGE?type=GENE&object=EG12101
	OmpA	Outer membrane protein A		Memebrane, outer membrane	http://ecocyc.org/ECOLI/NEW-IMAGE?type=GENE&object=EG10669
Energy metabolism
	AceE	Pyruvate dehydrogenase subunit E1		Memebrane	http://ecocyc.org/ECOLI/NEW-IMAGE?type=GENE&object=EG10024
	AceF	Dihydrolipoamide acetyltransferase		Cytoplasm	http://ecocyc.org/ECOLI/NEW-IMAGE?type=GENE&object=EG10025
	AdhE	Bifunctional acetaldehyde-CoA/alcohol dehydrogenase		Memebrane	http://ecocyc.org/ECOLI/NEW-IMAGE?type=GENE&object=EG10031
	CydB	Cytochrome d terminal oxidase polypeptide subunit II		Memebrane, inner membrane	http://biocyc.org/ECOLI/NEW-IMAGE?type=GENE&object=EG10174
	CyoA	Cytochrome bo terminal oxidase subunit II		Membrane, inner	http://ecocyc.org/ECOLI/NEW-IMAGE?type=GENE&object=EG10178
	Eno	Enolase		Cytoplasm	http://ecocyc.org/ECOLI/NEW-IMAGE?type=GENE&object=EG10258
	FbaA	Fructose-bisphosphate aldolase class II		NA	http://ecocyc.org/ECOLI/NEW-IMAGE?type=GENE&object=EG10282
	FbaB	Fructose-bisphosphate aldolase class I		NA	http://ecocyc.org/ECOLI/NEW-IMAGE?type=GENE&object=G7129
	Fbp	Fructose-1,6-bisphosphatase I		Cytoplasm	http://ecocyc.org/ECOLI/NEW-IMAGE?type=GENE&object=EG10283
	FdhE	Formate dehydrogenase formation protein		Cytoplasm	http://ecocyc.org/ECOLI/NEW-IMAGE?type=GENE&object=EG10284
	Fdx	Reduced ferredoxin		NA	http://ecocyc.org/ECOLI/NEW-IMAGE?type=GENE&object=EG11328
	FrdB	Fumarate reductase iron-sulfur subunit		Cytoplasm	http://ecocyc.org/ECOLI/NEW-IMAGE?type=GENE&object=EG10331
	FumA	Fumarate hydratase (fumarase A), aerobic Class I		Cytoplasm	http://ecocyc.org/ECOLI/NEW-IMAGE?type=GENE&object=EG10356
	FumB	Anaerobic class I fumarate hydratase (fumarase B)		Cytoplasm	http://ecocyc.org/ECOLI/NEW-IMAGE?type=GENE&object=EG10357
	GapA	Glyceraldehyde-3-phosphate dehydrogenase A		Cytoplasm	http://ecocyc.org/ECOLI/NEW-IMAGE?type=GENE&object=EG10367
	Gnd	6-phosphogluconate dehydrogenase		Cytoplasm	http://biocyc.org/ECOLI/NEW-IMAGE?type=GENE&object=EG10411
	GlpD	Glycerol-3-phosphate dehydrogenase, aerobic, FAD/NAD(P)-binding		Cytoplasm	http://ecocyc.org/ECOLI/NEW-IMAGE?type=GENE&object=EG10394
	GltA	Type II citrate synthase		Cytoplasm	http://biocyc.org/ECOLI/NEW-IMAGE?type=GENE&object=EG10402
	GpmA	Phosphoglyceromutase 1		Cytoplasm	http://ecocyc.org/ECOLI/NEW-IMAGE?type=GENE&object=EG11699
	Icd	Isocitrate dehydrogenase specific for NADP+		NA	http://ecocyc.org/ECOLI/NEW-IMAGE?type=GENE&object=EG10489
	LpdA	Dihydrolipoamide dehydrogenase		Cytoplasm	http://ecocyc.org/ECOLI/NEW-IMAGE?type=GENE&object=EG10543
	NuoB	NADH dehydrogenase subunit B		Memebrane, inner membrane	http://ecocyc.org/ECOLI/NEW-IMAGE?type=GENE&object=EG12083
	NuoI	NADH dehydrogenase subunit I		Memebrane, inner membrane	http://ecocyc.org/ECOLI/NEW-IMAGE?type=GENE&object=EG12089
	PfkA	6-phosphofructokinase		Cytoplasm	http://ecocyc.org/ECOLI/NEW-IMAGE?type=GENE&object=EG10699
	Pgi	Glucose-6-phosphate isomerase		Cytoplasm	http://ecocyc.org/ECOLI/NEW-IMAGE?type=GENE&object=EG10702
	Pgk	Phosphoglycerate kinase		Cytoplasm	http://ecocyc.org/ECOLI/NEW-IMAGE?type=GENE&object=EG10703
	PflB	Pyruvate formate lyase I		Cytoplasm	http://ecocyc.org/ECOLI/NEW-IMAGE?type=GENE&object=EG10701
	Ppc	Phosphoenolpyruvate carboxylase		Cytoplasm	http://ecocyc.org/ECOLI/NEW-IMAGE?type=GENE&object=EG10756
	PykF	Pyruvate kinase		Cytoplasm	http://ecocyc.org/ECOLI/NEW-IMAGE?type=GENE&object=EG10804
	RpiA	Ribose-5-phosphate isomerase A		Cytoplasm	http://ecocyc.org/ECOLI/NEW-IMAGE?type=GENE&object=EG11443
	SucA	2-oxoglutarate dehydrogenase E1 component		Cytoplasm	http://ecocyc.org/ECOLI/NEW-IMAGE?type=GENE&object=EG10979
	SucC	Succinyl-CoA synthetase, beta subunit		Cytoplasm	http://ecocyc.org/ECOLI/NEW-IMAGE?type=GENE&object=EG10981
	YfiD	Stress-induced alternate pyruvate formate-lyase subunit		Cytoplasm	http://ecocyc.org/ECOLI/NEW-IMAGE?type=GENE&object=EG11784
Central intermediary metabolism
	AceA	Isocitrate lyase		Cytoplasm	http://ecocyc.org/ECOLI/NEW-IMAGE?type=GENE&object=EG10022
	AceB	Malate synthase A		Cytoplasm	http://ecocyc.org/ECOLI/NEW-IMAGE?type=GENE&object=EG10023
	AckA	Acetate kinase		Cytoplasm	http://ecocyc.org/ECOLI/NEW-IMAGE?type=GENE&object=EG10027
	BetA	Choline dehydrogenase		Membrane, inner	http://ecocyc.org/ECOLI/NEW-IMAGE?type=GENE&object=EG10109
	CodA	Cytosine deaminase		Cytoplasm	http://ecocyc.org/ECOLI/NEW-IMAGE?type=GENE&object=EG11326
	GlpK	Glycerol kinase		Cytoplasm	http://ecocyc.org/ECOLI/NEW-IMAGE?type=GENE&object=EG10398
	Gpt	Guanine-hypoxanthine phosphoribosyltransferase		Cytoplasm	http://ecocyc.org/ECOLI/NEW-IMAGE?type=GENE&object=EG10414
	GuaC	Guanosine 5'-monophosphate oxidoreductase		Cytoplasm	http://biocyc.org/ECOLI/NEW-IMAGE?type=GENE&object=EG10422
	HdhA	7-alpha-hydroxysteroid dehydrogenas		Cytoplasm	http://biocyc.org/ECOLI/NEW-IMAGE?type=GENE&object=EG10425
	MaeB	Malic enzyme		Cytoplasm	http://ecocyc.org/ECOLI/NEW-IMAGE?type=GENE&object=G7293
	NfuA	Iron-sulfur cluster scaffold protein F		NA	http://ecocyc.org/ECOLI/NEW-IMAGE?type=GENE&object=G7748
	NrdB	Ribonucleotide-diphosphate reductase subunit beta		Cytoplasm	http://ecocyc.org/ECOLI/NEW-IMAGE?type=GENE&object=EG10661
	Pck	Phosphoenolpyruvate carboxykinase		Cytoplasm	http://ecocyc.org/ECOLI/NEW-IMAGE?type=GENE&object=EG10688
	PntB	Pyridine nucleotide transhydrogenase		Memebrane, inner membrane	http://ecocyc.org/ECOLI/NEW-IMAGE?type=GENE&object=EG10745
	Pta	Phosphate acetyltransferase		Cytoplasm	http://ecocyc.org/ECOLI/NEW-IMAGE?type=GENE&object=EG20173
	PyrG	CTP synthetase		Cytoplasm	http://ecocyc.org/ECOLI/NEW-IMAGE?type=GENE&object=EG10810
	SufC	Cysteine desulfurase ATPase component		Cytoplasm	http://ecocyc.org/ECOLI/NEW-IMAGE?type=GENE&object=G6908
	TalB	Transaldolase B		Cytoplasm	http://ecocyc.org/ECOLI/NEW-IMAGE?type=GENE&object=EG11556
	Udp	Uridine phosphorylase		Cytoplasm	http://ecocyc.org/ECOLI/NEW-IMAGE?type=GENE&object=EG11045
	UgpQ	Glycerophosphodiester phosphodiesterase		Cytoplasm	http://ecocyc.org/ECOLI/NEW-IMAGE?type=GENE&object=EG11050
	Upp	Uracil phosphoribosyltransferase		Cytoplasm	http://ecocyc.org/ECOLI/NEW-IMAGE?type=GENE&object=EG11332
	YqiA	Esterase		NA	http://ecocyc.org/ECOLI/NEW-IMAGE?type=GENE&object=G7578
Miscellaneous metabolism
	AldB	Aldehyde dehydrogenase B		Cytoplasm	http://ecocyc.org/ECOLI/NEW-IMAGE?type=GENE&object=EG12292
	CysJ	Sulfite reductase alpha subunit, flavoprotein		NA	http://ecocyc.org/ECOLI/NEW-IMAGE?type=GENE&object=EG10191
	DhaM	Dihydroxyacetone kinase subunite M-specific, PTS-like enzyme		Membrane, inner	http://ecocyc.org/ECOLI/NEW-IMAGE?type=GENE&object=EG12399
	GatY	D-tagatose 1,6-bisphosphate aldolase 2 catalytic subunit		NA	http://ecocyc.org/ECOLI/NEW-IMAGE?type=GENE&object=EG12419
	GatZ	D-tagatose 1,6-bisphosphate aldolase 2		NA	http://ecocyc.org/ECOLI/NEW-IMAGE?type=GENE&object=G7128
	GlnK	Nitrogen assimilation regulatory protein		NA	http://ecocyc.org/ECOLI/NEW-IMAGE?type=GENE&object=EG12191
	GcvP	Glycine dehydrogenase		Cytoplasm	http://biocyc.org/ECOLI/NEW-IMAGE?type=GENE&object=EG11810
	HemY	Putative protoheme IX biogenesis protein		Membrane	http://biocyc.org/ECOLI/NEW-IMAGE?type=GENE&object=EG10434
	LsrF	Putative autoinducer-2 (AI-2) aldolase		Cytoplasm	http://ecocyc.org/ECOLI/NEW-IMAGE?type=GENE&object=G6804
	Ppa	Inorganic pyrophosphatase		Cytoplasm	http://ecocyc.org/ECOLI/NEW-IMAGE?type=GENE&object=EG10755
	PtsI	PEP-protein phosphotransferase of PTS system, enzyme I		Membrane, inner	http://ecocyc.org/ECOLI/NEW-IMAGE?type=GENE&object=EG10789
	YdfG	3-hydroxy acid dehydrogenase		NA	http://ecocyc.org/ECOLI/NEW-IMAGE?type=GENE&object=EG12345
	YgaG	S-ribosylhomocysteinase LuxS		Cytoplasm	http://ecocyc.org/ECOLI/NEW-IMAGE?type=GENE&object=EG12712
Biosynthesis of building blocks
Amino acids
	AlaC	Glutamate-pyruvate aminotransferase		Cytoplasm	http://ecocyc.org/ECOLI/NEW-IMAGE?type=GENE&object=G7242
	AroC	Chorismate synthase		NA	http://ecocyc.org/ECOLI/NEW-IMAGE?type=GENE&object=EG10075
	AroG	Phospho-2-dehydro-3-deoxyheptonate aldolase		NA	http://biocyc.org/ECOLI/NEW-IMAGE?type=GENE&object=EG10079
	AsnB	Asparagine synthetase B		Cytoplasm	http://ecocyc.org/ECOLI/NEW-IMAGE?type=GENE&object=EG10092
	AspA	Aspartate ammonia-lyase		Cytoplasm	http://ecocyc.org/ECOLI/NEW-IMAGE?type=GENE&object=EG10095
	AspC	Aromatic amino acid aminotransferase		Cytoplasm	http://biocyc.org/ECOLI/NEW-IMAGE?type=GENE&object=EG10096
	BisC	Biotin sulfoxide reductase		NA	http://ecocyc.org/ECOLI/NEW-IMAGE?type=GENE&object=EG10124
	CarB	Carbamoyl phosphate synthase large subunit		NA	http://biocyc.org/ECOLI/NEW-IMAGE?type=GENE&object=EG10135
	DapD	2,3,4,5-tetrahydropyridine-2,6-carboxylate N-succinyltransferase		Cytoplasm	http://biocyc.org/ECOLI/NEW-IMAGE?type=GENE&object=EG10207
	GdhA	Glutamate dehydrogenase		Cytoplasm	http://biocyc.org/ECOLI/NEW-IMAGE?type=GENE&object=EG10372
	GlnA	Glutamine synthetase		NA	http://ecocyc.org/ECOLI/NEW-IMAGE?type=GENE&object=EG10383
	GlnB	Regulatory protein P-II for glutamine synthetase		Cytoplasm	http://ecocyc.org/ECOLI/NEW-IMAGE?type=GENE&object=EG10384
	GlyA	Serine hydroxymethyltransferase		Cytoplasm	http://ecocyc.org/ECOLI/NEW-IMAGE?type=GENE&object=EG10408
	HisC	Histidinol-phosphate aminotransferase		Cytoplasm	http://biocyc.org/ECOLI/NEW-IMAGE?type=GENE&object=EG10446
	MetH	B12-dependent methionine synthase		Cytoplasm	http://ecocyc.org/ECOLI/NEW-IMAGE?type=GENE&object=EG10587
	ProA	Gamma-glutamyl phosphate reductase		Cytoplasm	http://ecocyc.org/ECOLI/NEW-IMAGE?type=GENE&object=EG10767
	SerC	3-phosphoserine/phosphohydroxythreonine aminotransferase		Cytoplasm	http://ecocyc.org/ECOLI/NEW-IMAGE?type=GENE&object=EG10946
	TnaA	Tryptophanase/L-cysteine desulfhydrase, PLP-dependent		NA	http://ecocyc.org/ECOLI/NEW-IMAGE?type=GENE&object=EG11005
	TyrB	Aromatic amino acid aminotransferase		Cytoplasm	http://ecocyc.org/ECOLI/NEW-IMAGE?type=GENE&object=EG11040
Nucleotides
	GuaB	Inosine 5'-monophosphate dehydrogenase		Cytoplasm	http://biocyc.org/ECOLI/NEW-IMAGE?type=GENE&object=EG10421
	Gmk	Guanylate kinase		Cytoplasm	http://biocyc.org/ECOLI/NEW-IMAGE?type=GENE&object=EG10965
	Ndk	Multifunctional nucleoside diphosphate kinase and apyrimidinic endonuclease and 3'-phosphodiesterase		Cytoplasm	http://ecocyc.org/ECOLI/NEW-IMAGE?type=GENE&object=EG10650
	Prs	Phosphoribosylpyrophosphate synthase		Cytoplasm	http://ecocyc.org/ECOLI/NEW-IMAGE?type=GENE&object=EG10774
	PurB	Adenylosuccinate lyase		Cytoplasm	http://ecocyc.org/ECOLI/NEW-IMAGE?type=GENE&object=EG11314
	PurC	Phosphoribosylaminoimidazole-succinocarboxamide synthase		Cytoplasm	http://ecocyc.org/ECOLI/NEW-IMAGE?type=GENE&object=EG10791
	PurH	Bifunctional phosphoribosylaminoimidazolecarboxamide formyltransferase/IMP cyclohydrolase		Cytoplasm	http://ecocyc.org/ECOLI/NEW-IMAGE?type=GENE&object=EG10795
	PurM	Phosphoribosylaminoimidazole synthetase		Cytoplasm	http://ecocyc.org/ECOLI/NEW-IMAGE?type=GENE&object=EG10798
Cofactors
	BioB	Biotin synthase		NA	http://biocyc.org/ECOLI/NEW-IMAGE?type=GENE&object=EG10118
	EntE	Enterobactin synthase subunit E		Cytoplasm	http://biocyc.org/ECOLI/NEW-IMAGE?type=GENE&object=EG10263
	FolP	Dihydropteroate synthase		Cytoplasm	http://biocyc.org/ECOLI/NEW-IMAGE?type=GENE&object=EG50011
	HemL	Glutamate-1-semialdehyde aminotransferase		Cytoplasm	http://biocyc.org/ECOLI/NEW-IMAGE?type=GENE&object=EG10432
	IspG	4-hydroxy-3-methylbut-2-en-1-yl diphosphate synthase		NA	http://ecocyc.org/ECOLI/NEW-IMAGE?type=GENE&object=EG10370
	MogA	Molybdenum cofactor biosynthesis protein		Cytoplasm	http://ecocyc.org/ECOLI/NEW-IMAGE?type=GENE&object=EG11511
	PdxB	Erythronate-4-phosphate dehydrogenase		Cytoplasm	http://ecocyc.org/ECOLI/NEW-IMAGE?type=GENE&object=G0-9461
Fatty acids and phosphatidic acid
	FabI	Enoyl-(acyl carrier protein) reductase		Cytoplasm	http://biocyc.org/ECOLI/NEW-IMAGE?type=GENE&object=EG11528
	FabG	3-ketoacyl-(acyl-carrier-protein) reductase		Cytoplasm	http://biocyc.org/ECOLI/NEW-IMAGE?type=GENE&object=EG11318
	PlsB	Glycerol-3-phosphate acyltransferase		Memebrane, inner membrane	http://ecocyc.org/ECOLI/NEW-IMAGE?type=GENE&object=EG10740
Biosynthesis of macromolecules
	accB	Biotin carboxyl carrier protein		NA	http://ecocyc.org/ECOLI/NEW-IMAGE?type=GENE&object=EG10275
	AcpP	Acyl carrier protein		Cytoplasm	http://ecocyc.org/ECOLI/NEW-IMAGE?type=GENE&object=EG50003
	Fcl	Fucose synthetase		Membrane	http://ecocyc.org/ECOO157/NEW-IMAGE?type=NIL&object=FCI&redirect=T
	Glf	UDP-galactopyranose mutase, FAD/NAD(P)-binding		NA	http://ecocyc.org/ECOLI/NEW-IMAGE?type=GENE&object=EG11981
	GlgC	Glucose-1-phosphate adenylyltransferase		Cytoplasm	http://biocyc.org/ECOLI/NEW-IMAGE?type=GENE&object=EG10379
	GlmS	Glucosamine--fructose-6-phosphate aminotransferase		Cytoplasm	http://biocyc.org/ECOLI/NEW-IMAGE?type=GENE&object=EG10382
	Gmd	GDP-D-mannose dehydratase		Cytoplasm	http://biocyc.org/ECOLI/NEW-IMAGE?type=GENE&object=EG11787
	GrxB	Glutaredoxin 2 (Grx2)		NA	http://ecocyc.org/ECOLI/NEW-IMAGE?type=GENE&object=EG12688
	GrxD	Glutaredoxin-4		Cytoplasm	http://ecocyc.org/ECOLI/NEW-IMAGE?type=GENE&object=EG12181
	KdsA	2-dehydro-3-deoxyphosphooctonate aldolase Z1986		Cytoplasm	http://ecocyc.org/ECOLI/NEW-IMAGE?type=GENE&object=EG10518
	MraY	Phospho-N-acetylmuramoyl-pentapeptide-transferase		Memebrane, inner membrane	http://ecocyc.org/ECOLI/NEW-IMAGE?type=GENE&object=EG10604
	MrcB	Penicillin-binding protein 1b		Memebrane, inner membrane	http://ecocyc.org/ECOLI/NEW-IMAGE?type=GENE&object=EG10605
	Per*	Perosamine synthetase		NA	http://ecocyc.org/ECOO157/NEW-IMAGE?type=GENE&object=PER
	RfaD	ADP-L-glycero-D-mannoheptose-6-epimerase		NA	http://ecocyc.org/ECOLI/NEW-IMAGE?type=GENE&object=EG10838
	RfaF	ADP-heptose:LPS heptosyltransferase II WaaF		Outer membrane	http://ecocyc.org/ECOLI/NEW-IMAGE?type=GENE&object=EG12210
	RfbA	dTDP-glucose pyrophosphorylase		Cytoplasm	http://ecocyc.org/ECOLI/NEW-IMAGE?type=GENE&object=EG11978
	WbdP*	Glycosyl transferase		Memebrane, inner membrane	http://ecocyc.org/ECOO157/NEW-IMAGE?type=GENE&object=WBDP
	WcaD	Putative colanic acid biosynthesis protein		Memebrane, inner membrane	http://ecocyc.org/ECOLI/NEW-IMAGE?type=GENE&object=G7101
	WcaG	UDP-galactose 4-epimerase		Cytoplasm	http://ecocyc.org/ECOLI/NEW-IMAGE?type=GENE&object=EG11788
	Wzy*	O antigen polymerase		Memebrane, inner membrane	http://ecocyc.org/ECOO157/NEW-IMAGE?type=GENE&object=WZY
	YcbB	L,D-transpeptidase YcbB		Memebrane, inner membrane	http://ecocyc.org/ECOLI/NEW-IMAGE?type=GENE&object=EG11253
Virulence
	ChuX*	Heme-binding protein involved in iron acquisition		NA	http://ecocyc.org/ECOO157/NEW-IMAGE?type=GENE&object=CHUX
	Iha*	Bifunctional enterobactin receptor/adhesin protein		Membrane	http://ecocyc.org/ECOO157/NEW-IMAGE?type=GENE&object=Z1617
	TerC*	Putative phage inhibition, colicin resistance and tellurite resistance protein		Membrane	http://ecocyc.org/ECOO157/NEW-IMAGE?type=NIL&object=TERC&redirect=T
	CesT*	Type III secretion system Tir chaperone		Cytoplasm	http://ecocyc.org/ECOO157/NEW-IMAGE?type=GENE&object=Z5111
	Eae*	Type III secretion system intimin adherence protein		Membrane	http://biocyc.org/ECOLI/NEW-IMAGE?type=GENE&object=EG10603
	EspA*	Type III secretion system secreted protein EspA		Membrane	http://ecocyc.org/ECOO157/NEW-IMAGE?type=GENE&object=ESPA
	EspB*	Type III secretion system secreted protein EspB		Membrane	http://ecocyc.org/ECOO157/NEW-IMAGE?type=GENE&object=ESPB
	EspD*	Type III secretion system secreted protein EspD		Membrane	http://ecocyc.org/ECOO157/NEW-IMAGE?type=GENE&object=ESPD
	EspJ*	Type III secretion system secreted protein EspJ		Cytoplasm	http://ecocyc.org/ECOO157/NEW-IMAGE?type=GENE&object=Z3071
	EspP*	Type V secretion system secreted serine protease, pO157 encoded		Cytoplasm	http://www.ncbi.nlm.nih.gov/gene/3683719
Unknown function
	ElaB	Conserved protein		NA	http://ecocyc.org/ECOLI/NEW-IMAGE?type=GENE&object=G7173
	L7066*	Hypothetical protein L7066 encoded by pO157		NA	http://www.ncbi.nlm.nih.gov/gene/3683695
	PaaY	Putative hexapeptide repeat acetyltransferase		NA	http://ecocyc.org/ECOLI/NEW-IMAGE?type=GENE&object=G6721
	SlyX	Hypothetical protein		NA	http://ecocyc.org/ECOLI/NEW-IMAGE?type=GENE&object=EG11664
	YaiE	Hypothetical protein Z0487		NA	http://ecocyc.org/ECOLI/NEW-IMAGE?type=GENE&object=EG12159
	YajD	Hypothetical protein Z0511		NA	http://ecocyc.org/ECOLI/NEW-IMAGE?type=GENE&object=EG11097
	YaeH	Conserved protein		NA	http://ecocyc.org/ECOLI/NEW-IMAGE?type=GENE&object=EG12336
	YbeZ	Predicted protein with nucleoside triphosphate hydrolase domain		Cytoplasm	http://ecocyc.org/ECOLI/NEW-IMAGE?type=GENE&object=G6363
	YbfA	Predicted protein		NA	http://ecocyc.org/ECOLI/NEW-IMAGE?type=GENE&object=EG11521
	YbgI	Hypothetical protein Z0846		Cytoplasm	http://ecocyc.org/ECOLI/NEW-IMAGE?type=GENE&object=G6379
	YbiI	Hypothetical protein Z1024		NA	http://ecocyc.org/ECOLI/NEW-IMAGE?type=GENE&object=EG12421
	YbiO	Putative transport protein		NA	http://ecocyc.org/ECOLI/NEW-IMAGE?type=GENE&object=G6417
	YbjC	Hypothetical protein Z1077		NA	http://ecocyc.org/ECOLI/NEW-IMAGE?type=GENE&object=EG12842
	YdcH	Hypothetical protein Z2292		NA	http://ecocyc.org/ECOLI/NEW-IMAGE?type=GENE&object=EG12865
	YebC	Conserved protein		NA	http://ecocyc.org/ECOLI/NEW-IMAGE?type=GENE&object=EG11137
	YecN	Hypothetical protein Z2922		NA	http://ecocyc.org/ECOLI/NEW-IMAGE?type=GENE&object=G7019
	YejH	Predicted ATP-dependent helicase		NA	http://ecocyc.org/ECOLI/NEW-IMAGE?type=GENE&object=EG12045
	YeeX	Conserved protein		NA	http://ecocyc.org/ECOLI/NEW-IMAGE?type=GENE&object=G7087
	YejO	predicted autotransporter outer membrane protein		Outer membrane	http://ecocyc.org/ECOLI/NEW-IMAGE?type=GENE&object=EG12051
	YifE	Conserved protein		Cytoplasm	http://ecocyc.org/ECOLI/NEW-IMAGE?type=GENE&object=EG11450
	YgfB	Hypothetical protein Z4246		NA	http://ecocyc.org/ECOO157/NEW-IMAGE?type=GENE&object=YGFB
	YfgM	Conserved protein		NA	http://ecocyc.org/ECOLI/NEW-IMAGE?type=GENE&object=G7321
	YgaU	Predicted protein		NA	http://ecocyc.org/ECOLI/NEW-IMAGE?type=GENE&object=G7395
	YggX	Hypothetical protein Z4307		NA	http://ecocyc.org/ECOO157/NEW-IMAGE?type=GENE&object=YGGX
	YhcB	Conserved protein		Memebrane, inner membrane	http://ecocyc.org/ECOLI/NEW-IMAGE?type=GENE&object=G7681
	YheS	Putative ABC transporter ATP-binding protein		NA	http://ecocyc.org/ECOO157/NEW-IMAGE?type=GENE&object=YHES
	YhiQ	Predicted SAM-dependent methyltransferase		NA	http://ecocyc.org/ECOLI/NEW-IMAGE?type=GENE&object=EG12233
	YhgI	Iron-sulfur cluster scaffold protein		Memebrane, inner membrane	http://ecocyc.org/ECOO157/NEW-IMAGE?type=GENE&object=YHGI
	YjbQ	Hypothetical protein Z5655		NA	http://ecocyc.org/ECOLI/NEW-IMAGE?type=GENE&object=EG11935
	YjiM	Predicted 2-hydroxyglutaryl-CoA dehydratase		NA	http://ecocyc.org/ECOLI/NEW-IMAGE?type=GENE&object=G7932
	YjiY	Predicted inner membrane protein		Membrane, inner	http://ecocyc.org/ECOLI/NEW-IMAGE?type=GENE&object=G7942
	YlaC	Hypothetical protein Z0570		NA	http://ecocyc.org/ECOLI/NEW-IMAGE?type=GENE&object=G6253
	Z0342*	Putative LysR-like transcriptional regulator		NA	http://ecocyc.org/ECOO157/NEW-IMAGE?type=NIL&object=Z0342&redirect=T
	Z0367*	Unknown protein encoded in ISEc8		NA	http://ecocyc.org/ECOO157/NEW-IMAGE?type=NIL&object=Z0367&redirect=T
	Z1121*	Hypothetical protein Z1121		NA	http://ecocyc.org/ECOO157/NEW-IMAGE?type=GENE&object=Z1121
	Z1533*	Putative oxidoreductase		NA	http://ecocyc.org/ECOO157/NEW-IMAGE?type=NIL&object=Z1533&redirect=T
	Z2040*	Hypothetical protein Z2040		NA	http://ecocyc.org/ECOO157/NEW-IMAGE?type=NIL&object=Z2040&redirect=T
	Z3594*	Hypothetical protein Z3594		NA	http://ecocyc.org/ECOO157/NEW-IMAGE?type=NIL&object=Z3594&redirect=T
	Z3776*	Hypothetical protein Z3776		NA	http://ecocyc.org/ECOO157/NEW-IMAGE?type=NIL&object=Z3776&redirect=T
	Z3939*	Unknown protein Z3939		NA	http://ecocyc.org/ECOO157/NEW-IMAGE?type=GENE&object=Z3939
	Z5137*	Hypothetical type three secretion system protein of LEE1		NA	http://ecocyc.org/ECOO157/NEW-IMAGE?type=GENE&object=Z5137
	Z5897*	Unknown protein Z5897		NA	http://ecocyc.org/ECOO157/NEW-IMAGE?type=GENE&object=Z5897

## Sheet: pY proteins EHEC
Functional classification of 287 phosphotyrosine proteins identified in EHEC O157:H7 strain TUV93-0
*Protein expressed from an EHEC O157:H7 pathogenicity island
Functional class	Protein	Description		Location	EcoCyc link
Cell processes
Cell division and cell cycle
	FtsA	ATP-binding cell division protein involved in recruitment of FtsK to Z ring		Memebrane, inner membrane	http://ecocyc.org/ECOLI/NEW-IMAGE?type=GENE&object=EG10339
	FtsK	DNA translocase at septal ring sorting daughter chromsomes		Membrane, plasma	http://ecocyc.org/ECOLI/NEW-IMAGE?type=GENE&object=G6464
	FtsZ	Cell division protein		Cytoplasm	http://biocyc.org/ECOLI/NEW-IMAGE?type=GENE&object=EG10347
	MreB	Cell wall structural complex MreBCD, actin-like component		Membrane	http://ecocyc.org/ECOLI/NEW-IMAGE?type=GENE&object=EG10608
	MukB	Cell division protein		Cytoplasm	http://ecocyc.org/ECOLI/NEW-IMAGE?type=GENE&object=EG10618
	YihA	Cell division protein, predicted checkpoint GTPase, engB in EHEC EDL933		Cytoplasm	http://ecocyc.org/ECOLI/NEW-IMAGE?type=GENE&object=EG11203
	ZipA	Cell division protein		Memebrane, inner membrane	http://ecocyc.org/ECOLI/NEW-IMAGE?type=GENE&object=G7258
	Era	GTP-binding protein		NA	http://biocyc.org/ECOLI/NEW-IMAGE?type=GENE&object=EG10270
Adaptation and protection
	GadB	Glutamate decarboxylase isozyme		Cytoplasm	http://biocyc.org/ECOLI/NEW-IMAGE?type=GENE&object=EG11490
	IbpA	Heat shock protein		Cytoplasm	http://biocyc.org/ECOLI/NEW-IMAGE?type=GENE&object=EG11534
	UspA	Universal stress global response regulator		Cytoplasm	http://ecocyc.org/ECOLI/NEW-IMAGE?type=GENE&object=EG11390
	AhpC	Alkyl hydroperoxide reductase, C22 subunit		NA	http://ecocyc.org/ECOLI/NEW-IMAGE?type=GENE&object=EG11384
	Bcp	Thioredoxin-dependent thiol peroxidase		Cytoplasm	http://biocyc.org/ECOLI/NEW-IMAGE?type=GENE&object=EG10108
	YdaA	Universal stress protein UspE		Cytoplasm	http://ecocyc.org/ECOLI/NEW-IMAGE?type=GENE&object=EG11246
	FxsA	F exclusion of bacteriophage T7		Memebrane, inner membrane	http://biocyc.org/ECOLI/NEW-IMAGE?type=GENE&object=G7832
	PspG	Phage shock protein G		Memebrane, inner membrane	http://ecocyc.org/ECOLI/NEW-IMAGE?type=GENE&object=EG11933
Transcription
RNA polymerase-related
	GreA	Transcription elongation factor		Cytoplasm	http://biocyc.org/ECOLI/NEW-IMAGE?type=GENE&object=EG10415
	RpoA	RNA polymerase subunit alpha		Cytoplasm	http://ecocyc.org/ECOLI/NEW-IMAGE?type=GENE&object=EG10893
	RpoB	RNA polymerase subunit beta		Cytoplasm	http://ecocyc.org/ECOLI/NEW-IMAGE?type=GENE&object=EG10894
	RpoC	RNA polymerase subunit beta'		Cytoplasm	http://ecocyc.org/ECOLI/NEW-IMAGE?type=GENE&object=EG10895
Transcriptional regulators
	Cnu	OriC-binding nucleoid-associated protein		Cytoplasm	http://biocyc.org/ECOLI/NEW-IMAGE?type=GENE&object=G6869
	CysB	Transcriptional regulator		Cytoplasm	http://biocyc.org/ECOLI/NEW-IMAGE?type=GENE&object=EG10184
	Dps	Stationary phase nucleoid component that sequesters iron and protects DNA from damage		Cytoplasm	http://ecocyc.org/ECOLI/NEW-IMAGE?type=GENE&object=EG11415
	EmrR	Transcriptional repressor of multidrug resistance		Cytoplasm	http://biocyc.org/ECOLI/NEW-IMAGE?type=GENE&object=EG10603
	Cra	DNA-binding transcriptional regulator Cra (FruR)		Cytoplasm	http://biocyc.org/ECOLI/NEW-IMAGE?type=GENE&object=EG10338
	Fur	Ferric uptake regulator		Cytoplasm	http://biocyc.org/ECOLI/NEW-IMAGE?type=GENE&object=EG10359
	Hha	Hemolysin expression-modulating protein		Cytoplasm	http://biocyc.org/ECOLI/NEW-IMAGE?type=GENE&object=EG10439
	Hns	Global DNA-binding transcriptional dual regulator H-NS		Cytoplasm	http://ecocyc.org/ECOLI/NEW-IMAGE?type=GENE&object=EG10457
	IhfB	Integration host factor subunit beta		Cytoplasm	http://biocyc.org/ECOLI/NEW-IMAGE?type=GENE&object=EG10441
	OmpR	Osmolarity two-component system response regulator		Cytoplasm	http://ecocyc.org/ECOLI/NEW-IMAGE?type=GENE&object=EG10672
	PurR	DNA-binding transcriptional repressor		Cytoplasm	http://ecocyc.org/ECOLI/NEW-IMAGE?type=GENE&object=EG10800
	RcsB	Response regulator		Cytoplasm	http://ecocyc.org/ECOLI/NEW-IMAGE?type=GENE&object=EG10821
	SgrR	Transcriptional regulator SgrR (YabN)		Cytoplasm	http://ecocyc.org/ECOLI/NEW-IMAGE?type=GENE&object=EG12094
	SspA	Stringent starvation protein A		Cytoplasm	http://ecocyc.org/ECOLI/NEW-IMAGE?type=GENE&object=EG10977
Post transcriptional regulation
RNA degradation
	RhlB	ATP-dependent RNA helicase		Cytoplasm	http://ecocyc.org/ECOLI/NEW-IMAGE?type=GENE&object=EG10844
	Rne	Ribonuclease E		Cytoplasm	http://ecocyc.org/ECOLI/NEW-IMAGE?type=GENE&object=EG10859
	VacB	Exoribonuclease R		Cytoplasm	http://ecocyc.org/ECOLI/NEW-IMAGE?type=GENE&object=EG11259
RNA modification
	AlaT	Aminotransferase		Cytoplasm	http://ecocyc.org/ECOLI/NEW-IMAGE?type=GENE&object=EG30008
	NagD	ribonucleotide monophosphatase		NA	http://ecocyc.org/ECOLI/NEW-IMAGE?type=GENE&object=EG10634
	RrmJ	23S rRNA methyltransferase J		Cytoplasm	http://ecocyc.org/ECOLI/NEW-IMAGE?type=GENE&object=EG11507
	YgdE	Putative RNA 2'-O-ribose methyltransferase		Cytoplasm	http://ecocyc.org/ECOLI/NEW-IMAGE?type=GENE&object=EG11794
	YibK	tRNA methyltransferase		Cytoplasm	http://ecocyc.org/ECOLI/NEW-IMAGE?type=GENE&object=EG11888
	YleA	Isopentenyl-adenosine A37 tRNA methylthiolase MiaB		Cytoplasm	http://ecocyc.org/ECOLI/NEW-IMAGE?type=GENE&object=G6364
RNA chaperones
	CsrA	RNA chaperone and carbon storage regulator		Cytoplasm	http://biocyc.org/ECOLI/NEW-IMAGE?type=GENE&object=EG11447
DNA metabolism
DNA replication
	GyrB	DNA gyrase subunit B		Cytoplasm	http://biocyc.org/ECOLI/NEW-IMAGE?type=GENE&object=EG10424
	HolE	DNA polymerase III subunit theta		Cytoplasm	http://biocyc.org/ECOLI/NEW-IMAGE?type=GENE&object=EG11505
	TopA	DNA topoisomerase I		Cytoplasm	http://ecocyc.org/ECOLI/NEW-IMAGE?type=GENE&object=EG11013
	Tus	DNA replication terminus site-binding protein		Cytoplasm	http://ecocyc.org/ECOLI/NEW-IMAGE?type=GENE&object=EG11038
DNA degradation
	SbcB	Exonuclease I		Cytoplasm	http://ecocyc.org/ECOLI/NEW-IMAGE?type=GENE&object=EG10926
DNA repair
	DinI	DNA damage-inducible protein I		Cytoplasm	http://biocyc.org/ECOLI/NEW-IMAGE?type=GENE&object=G6558
	RecA	DNA recombinase A		Cytoplasm	http://ecocyc.org/ECOLI/NEW-IMAGE?type=GENE&object=EG10823
	Sms	DNA repair protein RadA		Cytoplasm	http://ecocyc.org/ECOLI/NEW-IMAGE?type=GENE&object=EG11296
	YqgF	Holliday junction resolvase-like protein		Cytoplasm	http://ecocyc.org/ECOLI/NEW-IMAGE?type=GENE&object=G7525
Translation
Ribosomal proteins
	RpsF	30S ribosomal protein S6		Cytoplasm	http://ecocyc.org/ECOLI/NEW-IMAGE?type=GENE&object=EG10905
	RpsG	30S ribosomal protein S7		Cytoplasm	http://ecocyc.org/ECOLI/NEW-IMAGE?type=GENE&object=EG10906
	RpsI	30S ribosomal protein S9		Cytoplasm	http://ecocyc.org/ECOLI/NEW-IMAGE?type=GENE&object=EG10908
	RpsJ	30S ribosomal protein S10		Cytoplasm	http://ecocyc.org/ECOLI/NEW-IMAGE?type=GENE&object=EG10909
	RpsN	30S ribosomal protein S14		Cytoplasm	http://ecocyc.org/ECOLI/NEW-IMAGE?type=GENE&object=EG10913
	RpsP	30S ribosomal protein S16		Cytoplasm	http://ecocyc.org/ECOLI/NEW-IMAGE?type=GENE&object=EG10915
	RpsQ	30S ribosomal protein S17		Cytoplasm	http://ecocyc.org/ECOLI/NEW-IMAGE?type=GENE&object=EG10916
	RpsR	30S ribosomal protein S18		Cytoplasm	http://ecocyc.org/ECOLI/NEW-IMAGE?type=GENE&object=EG10917
	RpsS	30S ribosomal protein S19		Cytoplasm	http://ecocyc.org/ECOLI/NEW-IMAGE?type=GENE&object=EG10918
	RpsU	30S ribosomal protein S21		Cytoplasm	http://ecocyc.org/ECOLI/NEW-IMAGE?type=GENE&object=EG10920
	RplB	50S ribosomal protein L2		Cytoplasm	http://ecocyc.org/ECOLI/NEW-IMAGE?type=GENE&object=EG10865
	RplC	50S ribosomal protein L3		Cytoplasm	http://ecocyc.org/ECOLI/NEW-IMAGE?type=GENE&object=EG10866
	RplE	50S ribosomal protein L5		Cytoplasm	http://ecocyc.org/ECOLI/NEW-IMAGE?type=GENE&object=EG10868
	RplF	50S ribosomal protein L6		Cytoplasm	http://ecocyc.org/ECOLI/NEW-IMAGE?type=GENE&object=EG10869
	RplM	50S ribosomal protein L13		Cytoplasm	http://ecocyc.org/ECOLI/NEW-IMAGE?type=GENE&object=EG10874
	RplO	50S ribosomal protein L15		Cytoplasm	http://ecocyc.org/ECOLI/NEW-IMAGE?type=GENE&object=EG10874
	RplQ	50S ribosomal protein L17		Cytoplasm	http://ecocyc.org/ECOLI/NEW-IMAGE?type=GENE&object=EG10878
	RplR	50S ribosomal protein L18		Cytoplasm	http://ecocyc.org/ECOLI/NEW-IMAGE?type=GENE&object=EG10879
	RplT	50S ribosomal protein L20		Cytoplasm	http://ecocyc.org/ECOLI/substring-search?type=NIL&object=rplT&quickSearch=Quick+Search
	RplU	50S ribosomal protein L21		Cytoplasm	http://ecocyc.org/ECOLI/NEW-IMAGE?type=GENE&object=EG50001
	RplV	50S ribosomal protein L22		Cytoplasm	http://ecocyc.org/ECOLI/NEW-IMAGE?type=GENE&object=EG10882
	RplY	50S ribosomal protein L25		Cytoplasm	http://ecocyc.org/ECOLI/NEW-IMAGE?type=GENE&object=EG10885
	RpmE	50S ribosomal protein L31		Cytoplasm	http://ecocyc.org/ECOLI/NEW-IMAGE?type=GENE&object=EG10889
	RpmE2	50S ribosomal protein L31 type B		Cytoplasm	http://ecocyc.org/ECOLI/NEW-IMAGE?type=GENE&object=G6167
	RpmF	50S ribosomal subunit protein L32		Cytoplasm	http://ecocyc.org/ECOLI/NEW-IMAGE?type=GENE&object=EG10890
	RpmG	50S ribosomal protein L33		Cytoplasm	http://ecocyc.org/ECOLI/NEW-IMAGE?type=GENE&object=EG10891
Amino acid activation
	AlaS	Alanyl-tRNA synthetase		Cytoplasm	http://ecocyc.org/ECOLI/NEW-IMAGE?type=GENE&object=EG10034
	AsnS	Asparaginyl tRNA synthetase		Cytoplasm	http://ecocyc.org/ECOLI/NEW-IMAGE?type=GENE&object=EG10094
	HisS	Histidyl-tRNA synthetase		Cytoplasm	http://biocyc.org/ECOLI/NEW-IMAGE?type=GENE&object=EG10453
	ProS	Prolyl-tRNA synthetase		Cytoplasm	http://ecocyc.org/ECOLI/NEW-IMAGE?type=GENE&object=EG10770
	SelD	Selenophosphate synthetase		Cytoplasm	http://ecocyc.org/ECOLI/NEW-IMAGE?type=GENE&object=EG10943
	SerS	Seryl-tRNA synthetase		Cytoplasm	http://ecocyc.org/ECOLI/NEW-IMAGE?type=GENE&object=EG10947
	ThrS	Threonyl-tRNA synthetase		Cytoplasm	http://ecocyc.org/ECOLI/NEW-IMAGE?type=GENE&object=EG11001
Translation initiation
	InfA	Translation initiation factor IF-1		Cytoplasm	http://ecocyc.org/ECOLI/NEW-IMAGE?type=GENE&object=EG10504
	InfB	Translation initiation factor IF-2		Cytoplasm	http://ecocyc.org/ECOLI/NEW-IMAGE?type=GENE&object=EG10505
	InfC	Translation initiation factor IF-3		Cytoplasm	http://ecocyc.org/ECOLI/NEW-IMAGE?type=GENE&object=EG10506
	YciH	Translation initiation factor Sui1		NA	http://ecocyc.org/ECOLI/NEW-IMAGE?type=GENE&object=EG11128
Translation elongation
	Efp	Elongation factor EF-P		Cytoplasm	http://ecocyc.org/ECOLI/NEW-IMAGE?type=GENE&object=EG12099
	FusA	Elongation factor EF-G		Cytoplasm	http://biocyc.org/ECOLI/NEW-IMAGE?type=GENE&object=EG10360
	Tsf	Elongation factor EF-Ts		Cytoplasm	http://ecocyc.org/ECOLI/NEW-IMAGE?type=GENE&object=EG11033
	TufB	Elongation factor EF-Tu		Cytoplasm	http://ecocyc.org/ECOLI/NEW-IMAGE?type=GENE&object=EG11037
Translation termination
	Frr	Ribosome recycling factor		Cytoplasm	http://ecocyc.org/ECOLI/NEW-IMAGE?type=GENE&object=EG10335
Post translational regulation
Protein/peptide degradation
	ClpP	ATP-dependent Clp protease proteolytic subunit		Cytoplasm	http://biocyc.org/ECOLI/NEW-IMAGE?type=GENE&object=EG10158
	HslU	ATP-dependent protease ATP-binding subunit		Cytoplasm	http://biocyc.org/ECOLI/NEW-IMAGE?type=GENE&object=EG11881
	Lon	DNA-binding ATP-dependent protease		Cytoplasm	http://ecocyc.org/ECOLI/NEW-IMAGE?type=GENE&object=EG10542
	Ptr	Protease III		Cytoplasm	http://ecocyc.org/ECOLI/NEW-IMAGE?type=GENE&object=EG10786
	PepB	Aminopeptidase B		Cytoplasm	Cytoplasm	http://ecocyc.org/ECOLI/NEW-IMAGE?type=GENE&object=EG12310
	PepD	Aminoacyl-histidine dipeptidase		Cytoplasm	Cytoplasm	http://ecocyc.org/ECOLI/NEW-IMAGE?type=GENE&object=EG10695
	PepE	(Alpha)-aspartyl dipeptidase		Cytoplasm	Cytoplasm	http://ecocyc.org/ECOLI/NEW-IMAGE?type=GENE&object=EG11920
Chaperones
	ClpB	Protein disaggregation chaperone		Cytoplasm	http://biocyc.org/ECOLI/NEW-IMAGE?type=GENE&object=EG10157
	DnaK	Molecular chaperone		Cytoplasm	http://biocyc.org/ECOLI/NEW-IMAGE?type=GENE&object=EG10241
	GroL	Cpn60 chaperonin GroEL, large subunit of GroESL		Cytoplasm	http://ecocyc.org/ECOLI/NEW-IMAGE?type=GENE&object=EG10599
	GroS	Cpn10 chaperonin GroES, small subunit of GroESL		Cytoplasm	http://ecocyc.org/ECOLI/NEW-IMAGE?type=GENE&object=EG10600
	HtpG	Molecular chaperone HSP90 family		Cytoplasm	http://ecocyc.org/ECOLI/NEW-IMAGE?type=GENE&object=EG10461
	SurA	Peptidyl-prolyl cis-trans isomerase		Periplasm	http://ecocyc.org/ECOLI/NEW-IMAGE?type=GENE&object=EG10985
	Tig	Peptidyl-prolyl cis/trans isomerase (trigger factor)		Cytoplasm	http://ecocyc.org/ECOLI/NEW-IMAGE?type=GENE&object=EG11003
Protein modification
	CheZ	Phosphatase of chemotaxis regulator CheY		Cytoplasm	http://ecocyc.org/ECOLI/NEW-IMAGE?type=GENE&object=EG10151
	Etk	Autophosphorylating protein tyrosine kinase Etk		Memebrane, inner membrane	http://ecocyc.org/ECOLI/NEW-IMAGE?type=GENE&object=EG11826
	Etp	Phosphotyrosine-protein phosphatase		NA	http://biocyc.org/ECOLI/NEW-IMAGE?type=GENE&object=G6503
	FliD	Flagellar capping protein		Cell surface	http://biocyc.org/ECOLI/NEW-IMAGE?type=GENE&object=EG10841
	GlnL	Nitrogen regulation protein NR(II)/NtrB sensory histidin kinase		Cytoplasm	http://biocyc.org/ECOLI/NEW-IMAGE?type=GENE&object=EG10387
	IscU	Scaffold protein for assembly and transfer of iron-sulfur clusters		Cytoplasm	http://ecocyc.org/ECOLI/NEW-IMAGE?type=GENE&object=G7324
	Map	Methionine aminopeptidase		NA	http://ecocyc.org/ECOLI/NEW-IMAGE?type=GENE&object=EG10570
	NarX	NarX sensory histidine kinase		Memebrane, inner membrane	http://ecocyc.org/ECOLI/NEW-IMAGE?type=GENE&object=EG10646
	RimJ	Ribosomal-protein-S5-alanine N-acetyltransferase		Cytoplasm	http://ecocyc.org/ECOLI/NEW-IMAGE?type=GENE&object=EG10851
	Wzc	Protein-tyrosine kinase		Memebrane, inner membrane	http://ecocyc.org/ECOLI/NEW-IMAGE?type=GENE&object=G7105
	YaiB	Anti-adaptor protein for σS stabilization IraP		Cytoplasm	http://ecocyc.org/ECOLI/NEW-IMAGE?type=GENE&object=EG11256
	YdiA	PEP synthetase regulatory protein		NA	http://ecocyc.org/ECOLI/NEW-IMAGE?type=GENE&object=EG11132
	YihI	GAP-like protein that activates GTPase activity of Der		NA	http://ecocyc.org/ECOLI/NEW-IMAGE?type=GENE&object=EG11835
Transport
ABC family transporters
	FhuC	Iron-hydroxamate transporter ATP-binding subunit		Cytoplasm	http://biocyc.org/ECOLI/NEW-IMAGE?type=GENE&object=EG10304
	SapC	Peptide transport permease protein		Memebrane, inner membrane	http://ecocyc.org/ECOLI/NEW-IMAGE?type=GENE&object=G2000
	YcfU	Outer membrane-specific lipoprotein transporter subunit LolC		Memebrane, inner membrane	http://ecocyc.org/ECOLI/NEW-IMAGE?type=GENE&object=G6573
	YibO	2,3-bisphosphoglycerate-independent phosphoglycerate mutase		Cytoplasm	http://ecocyc.org/ECOLI/NEW-IMAGE?type=GENE&object=EG12903
F-type ATPase transporters
	AtpA	F0F1 ATP synthase subunit alpha		Memebrane, inner membrane	http://biocyc.org/ECOLI/NEW-IMAGE?type=GENE&object=EG10098
	AtpD	F1 sector of membrane-bound ATP synthase, beta subunit		Memebrane, inner membrane	http://ecocyc.org/ECOLI/NEW-IMAGE?type=GENE&object=EG10101
	AtpG	F0F1 ATP synthase subunit gamma		Memebrane, inner membrane	http://biocyc.org/ECOLI/NEW-IMAGE?type=GENE&object=EG10104
Type II secretory pathway family
	SecA	Preprotein translocase subunit		Cytoplasm	http://ecocyc.org/ECOLI/NEW-IMAGE?type=GENE&object=EG10936
	SecF	Preprotein translocase subunit		Memebrane, inner membrane	http://ecocyc.org/ECOLI/NEW-IMAGE?type=GENE&object=EG10940
	SecY	Preprotein translocase subunit		Memebrane, inner membrane	http://ecocyc.org/ECOLI/NEW-IMAGE?type=GENE&object=EG10766
PEP-dependent phosphotransferase systems
	ManX	PTS system, mannose-specific IIAB component		Cytoplasm	http://ecocyc.org/ECOLI/NEW-IMAGE?type=GENE&object=EG10567
	ManZ	PTS system mannose-specific transporter subunit IID		Memebrane, inner membrane	http://ecocyc.org/ECOLI/NEW-IMAGE?type=GENE&object=EG10569
Electrochemical potential driven transporters/Porters
	MntH	Manganese/divalent cation transporter		Memebrane, inner membrane	http://ecocyc.org/ECOLI/NEW-IMAGE?type=GENE&object=G7254
	ProP	Proline/glycine betaine transporter		Memebrane, inner membrane	http://ecocyc.org/ECOLI/NEW-IMAGE?type=GENE&object=EG11612
	PutP	Sodium/proline symporter		Memebrane, inner membrane	http://ecocyc.org/ECOLI/NEW-IMAGE?type=GENE&object=EG10802
	TrkA	NAD-binding component of TrK potassium transporter		Memebrane, inner membrane	http://ecocyc.org/ECOLI/NEW-IMAGE?type=GENE&object=EG11019
	XasA	GABA APC transporter		Memebrane, inner membrane	http://ecocyc.org/ECOLI/NEW-IMAGE?type=GENE&object=G6786
	YeeF	Putative amino acid/amine transport protein		Memebrane, inner membrane	http://ecocyc.org/ECOLI/NEW-IMAGE?type=GENE&object=EG11896
	YhjE	Major facilitator superfamily (MFS) of transporters protein		NA	http://ecocyc.org/ECOLI/NEW-IMAGE?type=GENE&object=EG12249
Miscellaneous
	FeoA	Ferrous iron transport protein A		Membrane	http://biocyc.org/ECOLI/NEW-IMAGE?type=GENE&object=EG12101
	OmpA	Outer membrane protein A		Memebrane, outer membrane	http://ecocyc.org/ECOLI/NEW-IMAGE?type=GENE&object=EG10669
Energy metabolism
	AceE	Pyruvate dehydrogenase subunit E1		Memebrane	http://ecocyc.org/ECOLI/NEW-IMAGE?type=GENE&object=EG10024
	AceF	Dihydrolipoamide acetyltransferase		Cytoplasm	http://ecocyc.org/ECOLI/NEW-IMAGE?type=GENE&object=EG10025
	AdhE	Bifunctional acetaldehyde-CoA/alcohol dehydrogenase		Memebrane	http://ecocyc.org/ECOLI/NEW-IMAGE?type=GENE&object=EG10031
	CydB	Cytochrome d terminal oxidase polypeptide subunit II		Memebrane, inner membrane	http://biocyc.org/ECOLI/NEW-IMAGE?type=GENE&object=EG10174
	Eno	Enolase		Cytoplasm	http://ecocyc.org/ECOLI/NEW-IMAGE?type=GENE&object=EG10258
	FbaA	Fructose-bisphosphate aldolase class II		NA	http://ecocyc.org/ECOLI/NEW-IMAGE?type=GENE&object=EG10282
	FbaB	Fructose-bisphosphate aldolase class I		NA	http://ecocyc.org/ECOLI/NEW-IMAGE?type=GENE&object=G7129
	FumA	Fumarate hydratase (fumarase A), aerobic Class I		Cytoplasm	http://ecocyc.org/ECOLI/NEW-IMAGE?type=GENE&object=EG10356
	GapA	Glyceraldehyde-3-phosphate dehydrogenase A		Cytoplasm	http://ecocyc.org/ECOLI/NEW-IMAGE?type=GENE&object=EG10367
	Gnd	6-phosphogluconate dehydrogenase		Cytoplasm	http://biocyc.org/ECOLI/NEW-IMAGE?type=GENE&object=EG10411
	GlpD	Glycerol-3-phosphate dehydrogenase, aerobic, FAD/NAD(P)-binding		Cytoplasm	http://ecocyc.org/ECOLI/NEW-IMAGE?type=GENE&object=EG10394
	GltA	Type II citrate synthase		Cytoplasm	http://biocyc.org/ECOLI/NEW-IMAGE?type=GENE&object=EG10402
	GpmA	Phosphoglyceromutase 1		Cytoplasm	http://ecocyc.org/ECOLI/NEW-IMAGE?type=GENE&object=EG11699
	Icd	Isocitrate dehydrogenase specific for NADP+		NA	http://ecocyc.org/ECOLI/NEW-IMAGE?type=GENE&object=EG10489
	LpdA	Dihydrolipoamide dehydrogenase		Cytoplasm	http://ecocyc.org/ECOLI/NEW-IMAGE?type=GENE&object=EG10543
	NuoB	NADH dehydrogenase subunit B		Memebrane, inner membrane	http://ecocyc.org/ECOLI/NEW-IMAGE?type=GENE&object=EG12083
	NuoI	NADH dehydrogenase subunit I		Memebrane, inner membrane	http://ecocyc.org/ECOLI/NEW-IMAGE?type=GENE&object=EG12089
	PfkA	6-phosphofructokinase		Cytoplasm	http://ecocyc.org/ECOLI/NEW-IMAGE?type=GENE&object=EG10699
	Pgi	Glucose-6-phosphate isomerase		Cytoplasm	http://ecocyc.org/ECOLI/NEW-IMAGE?type=GENE&object=EG10702
	Pgk	Phosphoglycerate kinase		Cytoplasm	http://ecocyc.org/ECOLI/NEW-IMAGE?type=GENE&object=EG10703
	PflB	Pyruvate formate lyase I		Cytoplasm	http://ecocyc.org/ECOLI/NEW-IMAGE?type=GENE&object=EG10701
	PykF	Pyruvate kinase		Cytoplasm	http://ecocyc.org/ECOLI/NEW-IMAGE?type=GENE&object=EG10804
	RpiA	Ribose-5-phosphate isomerase A		Cytoplasm	http://ecocyc.org/ECOLI/NEW-IMAGE?type=GENE&object=EG11443
	SucA	2-oxoglutarate dehydrogenase E1 component		Cytoplasm	http://ecocyc.org/ECOLI/NEW-IMAGE?type=GENE&object=EG10979
	SucC	Succinyl-CoA synthetase, beta subunit		Cytoplasm	http://ecocyc.org/ECOLI/NEW-IMAGE?type=GENE&object=EG10981
	YfiD	Stress-induced alternate pyruvate formate-lyase subunit		Cytoplasm	http://ecocyc.org/ECOLI/NEW-IMAGE?type=GENE&object=EG11784
Central intermediary metabolism
	AceB	Malate synthase A		Cytoplasm	http://ecocyc.org/ECOLI/NEW-IMAGE?type=GENE&object=EG10023
	AckA	Acetate kinase		Cytoplasm	http://ecocyc.org/ECOLI/NEW-IMAGE?type=GENE&object=EG10027
	GlpK	Glycerol kinase		Cytoplasm	http://ecocyc.org/ECOLI/NEW-IMAGE?type=GENE&object=EG10398
	Gpt	Guanine-hypoxanthine phosphoribosyltransferase		Cytoplasm	http://ecocyc.org/ECOLI/NEW-IMAGE?type=GENE&object=EG10414
	GuaC	Guanosine 5'-monophosphate oxidoreductase		Cytoplasm	http://biocyc.org/ECOLI/NEW-IMAGE?type=GENE&object=EG10422
	HdhA	7-alpha-hydroxysteroid dehydrogenas		Cytoplasm	http://biocyc.org/ECOLI/NEW-IMAGE?type=GENE&object=EG10425
	MaeB	Malic enzyme		Cytoplasm	http://ecocyc.org/ECOLI/NEW-IMAGE?type=GENE&object=G7293
	NrdB	Ribonucleotide-diphosphate reductase subunit beta		Cytoplasm	http://ecocyc.org/ECOLI/NEW-IMAGE?type=GENE&object=EG10661
	Pck	Phosphoenolpyruvate carboxykinase		Cytoplasm	http://ecocyc.org/ECOLI/NEW-IMAGE?type=GENE&object=EG10688
	PntB	Pyridine nucleotide transhydrogenase		Memebrane, inner membrane	http://ecocyc.org/ECOLI/NEW-IMAGE?type=GENE&object=EG10745
	Pta	Phosphate acetyltransferase		Cytoplasm	http://ecocyc.org/ECOLI/NEW-IMAGE?type=GENE&object=EG20173
	SufC	Cysteine desulfurase ATPase component		Cytoplasm	http://ecocyc.org/ECOLI/NEW-IMAGE?type=GENE&object=G6908
	TalB	Transaldolase B		Cytoplasm	http://ecocyc.org/ECOLI/NEW-IMAGE?type=GENE&object=EG11556
	Udp	Uridine phosphorylase		Cytoplasm	http://ecocyc.org/ECOLI/NEW-IMAGE?type=GENE&object=EG11045
	Upp	Uracil phosphoribosyltransferase		Cytoplasm	http://ecocyc.org/ECOLI/NEW-IMAGE?type=GENE&object=EG11332
	YqiA	Esterase		NA	http://ecocyc.org/ECOLI/NEW-IMAGE?type=GENE&object=G7578
Miscellaneous metabolism
	GatZ	D-tagatose 1,6-bisphosphate aldolase 2		NA	http://ecocyc.org/ECOLI/NEW-IMAGE?type=GENE&object=G7128
	GcvP	Glycine dehydrogenase		Cytoplasm	http://biocyc.org/ECOLI/NEW-IMAGE?type=GENE&object=EG11810
	HemY	Putative protoheme IX biogenesis protein		Membrane	http://biocyc.org/ECOLI/NEW-IMAGE?type=GENE&object=EG10434
	Ppa	Inorganic pyrophosphatase		Cytoplasm	http://ecocyc.org/ECOLI/NEW-IMAGE?type=GENE&object=EG10755
	YdfG	3-hydroxy acid dehydrogenase		NA	http://ecocyc.org/ECOLI/NEW-IMAGE?type=GENE&object=EG12345
	YgaG	S-ribosylhomocysteinase LuxS		Cytoplasm	http://ecocyc.org/ECOLI/NEW-IMAGE?type=GENE&object=EG12712
Biosynthesis of building blocks
Amino acids
	AlaC	Glutamate-pyruvate aminotransferase		Cytoplasm	http://ecocyc.org/ECOLI/NEW-IMAGE?type=GENE&object=G7242
	AroC	Chorismate synthase		NA	http://ecocyc.org/ECOLI/NEW-IMAGE?type=GENE&object=EG10075
	AroG	Phospho-2-dehydro-3-deoxyheptonate aldolase		NA	http://biocyc.org/ECOLI/NEW-IMAGE?type=GENE&object=EG10079
	AsnB	Asparagine synthetase B		Cytoplasm	http://ecocyc.org/ECOLI/NEW-IMAGE?type=GENE&object=EG10092
	AspA	Aspartate ammonia-lyase		Cytoplasm	http://ecocyc.org/ECOLI/NEW-IMAGE?type=GENE&object=EG10095
	AspC	Aromatic amino acid aminotransferase		Cytoplasm	http://biocyc.org/ECOLI/NEW-IMAGE?type=GENE&object=EG10096
	BisC	Biotin sulfoxide reductase		NA	http://ecocyc.org/ECOLI/NEW-IMAGE?type=GENE&object=EG10124
	CarB	Carbamoyl phosphate synthase large subunit		NA	http://biocyc.org/ECOLI/NEW-IMAGE?type=GENE&object=EG10135
	DapD	2,3,4,5-tetrahydropyridine-2,6-carboxylate N-succinyltransferase		Cytoplasm	http://biocyc.org/ECOLI/NEW-IMAGE?type=GENE&object=EG10207
	GdhA	Glutamate dehydrogenase		Cytoplasm	http://biocyc.org/ECOLI/NEW-IMAGE?type=GENE&object=EG10372
	GlnA	Glutamine synthetase		NA	http://ecocyc.org/ECOLI/NEW-IMAGE?type=GENE&object=EG10383
	GlnB	Regulatory protein P-II for glutamine synthetase		Cytoplasm	http://ecocyc.org/ECOLI/NEW-IMAGE?type=GENE&object=EG10384
	GlyA	Serine hydroxymethyltransferase		Cytoplasm	http://ecocyc.org/ECOLI/NEW-IMAGE?type=GENE&object=EG10408
	HisC	Histidinol-phosphate aminotransferase		Cytoplasm	http://biocyc.org/ECOLI/NEW-IMAGE?type=GENE&object=EG10446
	MetH	B12-dependent methionine synthase		Cytoplasm	http://ecocyc.org/ECOLI/NEW-IMAGE?type=GENE&object=EG10587
	ProA	Gamma-glutamyl phosphate reductase		Cytoplasm	http://ecocyc.org/ECOLI/NEW-IMAGE?type=GENE&object=EG10767
	SerC	3-phosphoserine/phosphohydroxythreonine aminotransferase		Cytoplasm	http://ecocyc.org/ECOLI/NEW-IMAGE?type=GENE&object=EG10946
	TnaA	Tryptophanase/L-cysteine desulfhydrase, PLP-dependent		NA	http://ecocyc.org/ECOLI/NEW-IMAGE?type=GENE&object=EG11005
	TyrB	Aromatic amino acid aminotransferase		Cytoplasm	http://ecocyc.org/ECOLI/NEW-IMAGE?type=GENE&object=EG11040
Nucleotides
	GuaB	Inosine 5'-monophosphate dehydrogenase		Cytoplasm	http://biocyc.org/ECOLI/NEW-IMAGE?type=GENE&object=EG10421
	Gmk	Guanylate kinase		Cytoplasm	http://biocyc.org/ECOLI/NEW-IMAGE?type=GENE&object=EG10965
	Ndk	Multifunctional nucleoside diphosphate kinase and apyrimidinic endonuclease and 3'-phosphodiesterase		Cytoplasm	http://ecocyc.org/ECOLI/NEW-IMAGE?type=GENE&object=EG10650
	Prs	Phosphoribosylpyrophosphate synthase		Cytoplasm	http://ecocyc.org/ECOLI/NEW-IMAGE?type=GENE&object=EG10774
	PurB	Adenylosuccinate lyase		Cytoplasm	http://ecocyc.org/ECOLI/NEW-IMAGE?type=GENE&object=EG11314
	PurC	Phosphoribosylaminoimidazole-succinocarboxamide synthase		Cytoplasm	http://ecocyc.org/ECOLI/NEW-IMAGE?type=GENE&object=EG10791
	PurH	Bifunctional phosphoribosylaminoimidazolecarboxamide formyltransferase/IMP cyclohydrolase		Cytoplasm	http://ecocyc.org/ECOLI/NEW-IMAGE?type=GENE&object=EG10795
	PurM	Phosphoribosylaminoimidazole synthetase		Cytoplasm	http://ecocyc.org/ECOLI/NEW-IMAGE?type=GENE&object=EG10798
Cofactors
	BioB	Biotin synthase		NA	http://biocyc.org/ECOLI/NEW-IMAGE?type=GENE&object=EG10118
	EntE	Enterobactin synthase subunit E		Cytoplasm	http://biocyc.org/ECOLI/NEW-IMAGE?type=GENE&object=EG10263
	FolP	Dihydropteroate synthase		Cytoplasm	http://biocyc.org/ECOLI/NEW-IMAGE?type=GENE&object=EG50011
	HemL	Glutamate-1-semialdehyde aminotransferase		Cytoplasm	http://biocyc.org/ECOLI/NEW-IMAGE?type=GENE&object=EG10432
	IspG	4-hydroxy-3-methylbut-2-en-1-yl diphosphate synthase		NA	http://ecocyc.org/ECOLI/NEW-IMAGE?type=GENE&object=EG10370
	MogA	Molybdenum cofactor biosynthesis protein		Cytoplasm	http://ecocyc.org/ECOLI/NEW-IMAGE?type=GENE&object=EG11511
Fatty acids and phosphatidic acid
	FabI	Enoyl-(acyl carrier protein) reductase		Cytoplasm	http://biocyc.org/ECOLI/NEW-IMAGE?type=GENE&object=EG11528
	FabG	3-ketoacyl-(acyl-carrier-protein) reductase		Cytoplasm	http://biocyc.org/ECOLI/NEW-IMAGE?type=GENE&object=EG11318
	PlsB	Glycerol-3-phosphate acyltransferase		Memebrane, inner membrane	http://ecocyc.org/ECOLI/NEW-IMAGE?type=GENE&object=EG10740
Biosynthesis of macromolecules
	accB	Biotin carboxyl carrier protein		NA	http://ecocyc.org/ECOLI/NEW-IMAGE?type=GENE&object=EG10275
	AcpP	Acyl carrier protein		Cytoplasm	http://ecocyc.org/ECOLI/NEW-IMAGE?type=GENE&object=EG50003
	Fcl	Fucose synthetase		Membrane	http://ecocyc.org/ECOO157/NEW-IMAGE?type=NIL&object=FCI&redirect=T
	GlgC	Glucose-1-phosphate adenylyltransferase		Cytoplasm	http://biocyc.org/ECOLI/NEW-IMAGE?type=GENE&object=EG10379
	GlmS	Glucosamine--fructose-6-phosphate aminotransferase		Cytoplasm	http://biocyc.org/ECOLI/NEW-IMAGE?type=GENE&object=EG10382
	Gmd	GDP-D-mannose dehydratase		Cytoplasm	http://biocyc.org/ECOLI/NEW-IMAGE?type=GENE&object=EG11787
	KdsA	2-dehydro-3-deoxyphosphooctonate aldolase Z1986		Cytoplasm	http://ecocyc.org/ECOLI/NEW-IMAGE?type=GENE&object=EG10518
	MraY	Phospho-N-acetylmuramoyl-pentapeptide-transferase		Memebrane, inner membrane	http://ecocyc.org/ECOLI/NEW-IMAGE?type=GENE&object=EG10604
	MrcB	Penicillin-binding protein 1b		Memebrane, inner membrane	http://ecocyc.org/ECOLI/NEW-IMAGE?type=GENE&object=EG10605
	Per*	Perosamine synthetase		NA	http://ecocyc.org/ECOO157/NEW-IMAGE?type=GENE&object=PER
	RfaD	ADP-L-glycero-D-mannoheptose-6-epimerase		NA	http://ecocyc.org/ECOLI/NEW-IMAGE?type=GENE&object=EG10838
	RfaF	ADP-heptose:LPS heptosyltransferase II WaaF		Outer membrane	http://ecocyc.org/ECOLI/NEW-IMAGE?type=GENE&object=EG12210
	WbdP*	Glycosyl transferase		Memebrane, inner membrane	http://ecocyc.org/ECOO157/NEW-IMAGE?type=GENE&object=WBDP
	WcaD	Putative colanic acid biosynthesis protein		Memebrane, inner membrane	http://ecocyc.org/ECOLI/NEW-IMAGE?type=GENE&object=G7101
	WcaG	UDP-galactose 4-epimerase		Cytoplasm	http://ecocyc.org/ECOLI/NEW-IMAGE?type=GENE&object=EG11788
	Wzy*	O antigen polymerase		Memebrane, inner membrane	http://ecocyc.org/ECOO157/NEW-IMAGE?type=GENE&object=WZY
	YcbB	L,D-transpeptidase YcbB		Memebrane, inner membrane	http://ecocyc.org/ECOLI/NEW-IMAGE?type=GENE&object=EG11253
Virulence
	ChuX*	Heme-binding protein involved in iron acquisition		NA	http://ecocyc.org/ECOO157/NEW-IMAGE?type=GENE&object=CHUX
	Iha*	Bifunctional enterobactin receptor/adhesin protein		Membrane	http://ecocyc.org/ECOO157/NEW-IMAGE?type=GENE&object=Z1617
	TerC*	Putative phage inhibition, colicin resistance and tellurite resistance protein		Membrane	http://ecocyc.org/ECOO157/NEW-IMAGE?type=NIL&object=TERC&redirect=T
	CesT*	Type III secretion system Tir chaperone		Cytoplasm	http://ecocyc.org/ECOO157/NEW-IMAGE?type=GENE&object=Z5111
	Eae*	Type III secretion system intimin adherence protein		Membrane	http://biocyc.org/ECOLI/NEW-IMAGE?type=GENE&object=EG10603
	EspA*	Type III secretion system secreted protein EspA		Membrane	http://ecocyc.org/ECOO157/NEW-IMAGE?type=GENE&object=ESPA
	EspB*	Type III secretion system secreted protein EspB		Membrane	http://ecocyc.org/ECOO157/NEW-IMAGE?type=GENE&object=ESPB
	EspD*	Type III secretion system secreted protein EspD		Membrane	http://ecocyc.org/ECOO157/NEW-IMAGE?type=GENE&object=ESPD
	EspJ*	Type III secretion system secreted protein EspJ		Cytoplasm	http://ecocyc.org/ECOO157/NEW-IMAGE?type=GENE&object=Z3071
	EspP*	Type V secretion system secreted serine protease, pO157 encoded		Cytoplasm	http://www.ncbi.nlm.nih.gov/gene/3683719
Unknown
	L7066*	Hypothetical protein L7066 encoded by pO157		NA	http://www.ncbi.nlm.nih.gov/gene/3683695
	PaaY	Putative hexapeptide repeat acetyltransferase		NA	http://ecocyc.org/ECOLI/NEW-IMAGE?type=GENE&object=G6721
	SlyX	Hypothetical protein		NA	http://ecocyc.org/ECOLI/NEW-IMAGE?type=GENE&object=EG11664
	YaiE	Hypothetical protein Z0487		NA	http://ecocyc.org/ECOLI/NEW-IMAGE?type=GENE&object=EG12159
	YajD	Hypothetical protein Z0511		NA	http://ecocyc.org/ECOLI/NEW-IMAGE?type=GENE&object=EG11097
	YbeZ	Predicted protein with nucleoside triphosphate hydrolase domain		Cytoplasm	http://ecocyc.org/ECOLI/NEW-IMAGE?type=GENE&object=G6363
	YbfA	Predicted protein		NA	http://ecocyc.org/ECOLI/NEW-IMAGE?type=GENE&object=EG11521
	YbgI	Hypothetical protein Z0846		Cytoplasm	http://ecocyc.org/ECOLI/NEW-IMAGE?type=GENE&object=G6379
	YbiI	Hypothetical protein Z1024		NA	http://ecocyc.org/ECOLI/NEW-IMAGE?type=GENE&object=EG12421
	YbiO	Putative transport protein		NA	http://ecocyc.org/ECOLI/NEW-IMAGE?type=GENE&object=G6417
	YbjC	Hypothetical protein Z1077		NA	http://ecocyc.org/ECOLI/NEW-IMAGE?type=GENE&object=EG12842
	YdcH	Hypothetical protein Z2292		NA	http://ecocyc.org/ECOLI/NEW-IMAGE?type=GENE&object=EG12865
	YebC	Conserved protein		NA	http://ecocyc.org/ECOLI/NEW-IMAGE?type=GENE&object=EG11137
	YecN	Hypothetical protein Z2922		NA	http://ecocyc.org/ECOLI/NEW-IMAGE?type=GENE&object=G7019
	YejO	predicted autotransporter outer membrane protein		Outer membrane	http://ecocyc.org/ECOLI/NEW-IMAGE?type=GENE&object=EG12051
	YifE	Conserved protein		Cytoplasm	http://ecocyc.org/ECOLI/NEW-IMAGE?type=GENE&object=EG11450
	YgfB	Hypothetical protein Z4246		NA	http://ecocyc.org/ECOO157/NEW-IMAGE?type=GENE&object=YGFB
	YggX	Hypothetical protein Z4307		NA	http://ecocyc.org/ECOO157/NEW-IMAGE?type=GENE&object=YGGX
	YhcB	Conserved protein		Memebrane, inner membrane	http://ecocyc.org/ECOLI/NEW-IMAGE?type=GENE&object=G7681
	YheS	Putative ABC transporter ATP-binding protein		NA	http://ecocyc.org/ECOO157/NEW-IMAGE?type=GENE&object=YHES
	YhgI	Iron-sulfur cluster scaffold protein		Memebrane, inner membrane	http://ecocyc.org/ECOO157/NEW-IMAGE?type=GENE&object=YHGI
	YjbQ	Hypothetical protein Z5655		NA	http://ecocyc.org/ECOLI/NEW-IMAGE?type=GENE&object=EG11935
	YlaC	Hypothetical protein Z0570		NA	http://ecocyc.org/ECOLI/NEW-IMAGE?type=GENE&object=G6253
	Z0342*	Putative LysR-like transcriptional regulator		NA	http://ecocyc.org/ECOO157/NEW-IMAGE?type=NIL&object=Z0342&redirect=T
	Z0367*	Unknown protein encoded in ISEc8		NA	http://ecocyc.org/ECOO157/NEW-IMAGE?type=NIL&object=Z0367&redirect=T
	Z1121*	Hypothetical protein Z1121		NA	http://ecocyc.org/ECOO157/NEW-IMAGE?type=GENE&object=Z1121
	Z1533*	Putative oxidoreductase		NA	http://ecocyc.org/ECOO157/NEW-IMAGE?type=NIL&object=Z1533&redirect=T
	Z2040*	Hypothetical protein Z2040		NA	http://ecocyc.org/ECOO157/NEW-IMAGE?type=NIL&object=Z2040&redirect=T
	Z3594*	Hypothetical protein Z3594		NA	http://ecocyc.org/ECOO157/NEW-IMAGE?type=NIL&object=Z3594&redirect=T
	Z3776*	Hypothetical protein Z3776		NA	http://ecocyc.org/ECOO157/NEW-IMAGE?type=NIL&object=Z3776&redirect=T
	Z3939*	Unknown protein Z3939		NA	http://ecocyc.org/ECOO157/NEW-IMAGE?type=GENE&object=Z3939
	Z5137*	Hypothetical type three secretion system protein of LEE1		NA	http://ecocyc.org/ECOO157/NEW-IMAGE?type=GENE&object=Z5137
	Z5897*	Unknown protein Z5897		NA	http://ecocyc.org/ECOO157/NEW-IMAGE?type=GENE&object=Z5897

## Sheet: pY proteins K12
Functional classification of 117 phosphotyrosine proteins identified in E. coli K12 strain MG1655
Functional class	Protein	Description		Location	EcoCyc link
Cell processes
Cell division and cell cycle
	FtsA	ATP-binding cell division protein involved in recruitment of FtsK to Z ring		Memebrane, inner membrane	http://ecocyc.org/ECOLI/NEW-IMAGE?type=GENE&object=EG10339
	FtsK	DNA translocase at septal ring sorting daughter chromsomes		Membrane, plasma	http://ecocyc.org/ECOLI/NEW-IMAGE?type=GENE&object=G6464
	MreB	Cell wall structural complex MreBCD, actin-like component		Membrane	http://ecocyc.org/ECOLI/NEW-IMAGE?type=GENE&object=EG10608
	YihA	Cell division protein, predicted checkpoint GTPase, engB in EHEC EDL933		Cytoplasm	http://ecocyc.org/ECOLI/NEW-IMAGE?type=GENE&object=EG11203
	ZipA	Cell division protein		Memebrane, inner membrane	http://ecocyc.org/ECOLI/NEW-IMAGE?type=GENE&object=G7258
Adaptation and protection
	OsmY	Hyperosmotically inducible periplasmic protein		Periplasm	http://ecocyc.org/ECOLI/NEW-IMAGE?type=GENE&object=EG11391
	UspA	Universal stress global response regulator		Cytoplasm	http://ecocyc.org/ECOLI/NEW-IMAGE?type=GENE&object=EG11390
	YjgF	Conserved protein		Membrane	http://ecocyc.org/ECOLI/NEW-IMAGE?type=GENE&object=G7877
	AhpC	Alkyl hydroperoxide reductase, C22 subunit		NA	http://ecocyc.org/ECOLI/NEW-IMAGE?type=GENE&object=EG11384
Transcription
RNA polymerase-related
	RpoA	RNA polymerase subunit alpha		Cytoplasm	http://ecocyc.org/ECOLI/NEW-IMAGE?type=GENE&object=EG10893
Transcriptional regulators
	AppY	DNA-binding global transcriptional activator		Cytoplasm	http://ecocyc.org/ECOLI/NEW-IMAGE?type=GENE&object=EG10050
	Dps	Stationary phase nucleoid component that sequesters iron and protects DNA from damage		Cytoplasm	http://ecocyc.org/ECOLI/NEW-IMAGE?type=GENE&object=EG11415
	Hns	Global DNA-binding transcriptional dual regulator H-NS		Cytoplasm	http://ecocyc.org/ECOLI/NEW-IMAGE?type=GENE&object=EG10457
	NadR	Bifunctional DNA-binding transcriptional repressor/ NMN adenylyltransferase		Cytoplasm	http://ecocyc.org/ECOLI/NEW-IMAGE?type=GENE&object=EG11335
	PhoP	DNA-binding response regulator in two-component regulatory system with PhoQ		Cytoplasm	http://ecocyc.org/ECOLI/NEW-IMAGE?type=GENE&object=EG10731
	SgrR	DNA-binding transcriptional dual regulator		Cytoplasm	http://ecocyc.org/ECOLI/NEW-IMAGE?type=GENE&object=EG12094
	UvrY	DNA-binding two-component system response regulator		Cytoplasm	http://ecocyc.org/ECOLI/NEW-IMAGE?type=GENE&object=EG11140
Post transcriptional regulation
RNA modification
	NagD	ribonucleotide monophosphatase		NA	http://ecocyc.org/ECOLI/NEW-IMAGE?type=GENE&object=EG10634
RNA chaperones
	ProQ	RNA chaperone		Cytoplasm	http://ecocyc.org/ECOLI/NEW-IMAGE?type=GENE&object=EG12866
DNA metabolism (replication, repair and degradation)
DNA degradation
	XthA	Exonuclease III		Cytoplasm	http://ecocyc.org/ECOLI/NEW-IMAGE?type=GENE&object=EG11073
DNA repair
	RecT	DNA recombinase		NA	http://ecocyc.org/ECOLI/NEW-IMAGE?type=GENE&object=EG11899
Translation
Ribosomal proteins
	RpsA	30S ribosomal subunit protein S1		Cytoplasm	http://ecocyc.org/ECOLI/NEW-IMAGE?type=GENE&object=EG10900
	RplN	50S ribosomal subunit protein L14		Cytoplasm	http://ecocyc.org/ECOLI/NEW-IMAGE?type=GENE&object=EG10875
	RpmF	50S ribosomal subunit protein L32		Cytoplasm	http://ecocyc.org/ECOLI/NEW-IMAGE?type=GENE&object=EG10890
Amino acid activation
	AsnS	Asparaginyl tRNA synthetase		Cytoplasm	http://ecocyc.org/ECOLI/NEW-IMAGE?type=GENE&object=EG10094
	GlyS	Glycine tRNA synthetase beta subunit		Cytoplasm	http://ecocyc.org/ECOLI/NEW-IMAGE?type=GENE&object=EG10410
	ProS	Prolyl-tRNA synthetase		Cytoplasm	http://ecocyc.org/ECOLI/NEW-IMAGE?type=GENE&object=EG10770
Translation initiation
	InfA	Translation initiation factor IF-1		Cytoplasm	http://ecocyc.org/ECOLI/NEW-IMAGE?type=GENE&object=EG10504
Translation elongation
	Efp	Elongation factor EF-P		Cytoplasm	http://ecocyc.org/ECOLI/NEW-IMAGE?type=GENE&object=EG12099
	TufB	Protein chain elongation factor EF-Tu (duplicate of tufA)		Cytoplasm	http://ecocyc.org/ECOLI/NEW-IMAGE?type=GENE&object=EG11037
Translation termination
	Frr	Ribosome recycling factor		Cytoplasm	http://ecocyc.org/ECOLI/NEW-IMAGE?type=GENE&object=EG10335
Post translational regulation
Protein/peptide degradation
	PepB	Aminopeptidase B		Cytoplasm	Cytoplasm	http://ecocyc.org/ECOLI/NEW-IMAGE?type=GENE&object=EG12310
	PepE	(Alpha)-aspartyl dipeptidase		Cytoplasm	Cytoplasm	http://ecocyc.org/ECOLI/NEW-IMAGE?type=GENE&object=EG11920
Chaperones
	GroL	Cpn60 chaperonin GroEL, large subunit of GroESL		Cytoplasm	http://ecocyc.org/ECOLI/NEW-IMAGE?type=GENE&object=EG10599
	GroS	Cpn10 chaperonin GroES, small subunit of GroESL		Cytoplasm	http://ecocyc.org/ECOLI/NEW-IMAGE?type=GENE&object=EG10600
	HtpG	Molecular chaperone HSP90 family		Cytoplasm	http://ecocyc.org/ECOLI/NEW-IMAGE?type=GENE&object=EG10461
	Tig	Peptidyl-prolyl cis/trans isomerase (trigger factor)		Cytoplasm	http://ecocyc.org/ECOLI/NEW-IMAGE?type=GENE&object=EG11003
	YbbN	DnaK co-chaperone and weak protein oxidoreductase		Cytoplasm	http://ecocyc.org/ECOLI/NEW-IMAGE?type=GENE&object=G6268
Protein modification
	CheZ	Phosphatase of chemotaxis regulator CheY		Cytoplasm	http://ecocyc.org/ECOLI/NEW-IMAGE?type=GENE&object=EG10151
	Etk	Autophosphorylating protein tyrosine kinase Etk		Memebrane, inner membrane	http://ecocyc.org/ECOLI/NEW-IMAGE?type=GENE&object=EG11826
	Map	Methionine aminopeptidase		NA	http://ecocyc.org/ECOLI/NEW-IMAGE?type=GENE&object=EG10570
	Wzc	Protein-tyrosine kinase		Memebrane, inner membrane	http://ecocyc.org/ECOLI/NEW-IMAGE?type=GENE&object=G7105
Transport
ABC family transporters
	CysU	Sulfate/thiosulfate ABC transporter subunit		Membrane, inner	http://ecocyc.org/ECOLI/NEW-IMAGE?type=GENE&object=EG10197
	OppA	OppA-oligopeptide ABC transporter substrate-binding		Periplasm	http://ecocyc.org/ECOLI/NEW-IMAGE?type=GENE&object=EG10674
	ProX	Glycine betaine transporter ligand binding protein		Periplasm	http://ecocyc.org/ECOLI/NEW-IMAGE?type=GENE&object=EG10773
	YbiT	Putative ATP-binding component of a transport system		Cytoplasm	http://ecocyc.org/ECOLI/NEW-IMAGE?type=GENE&object=G6423
	YjjK	Transporter subunits of ABC superfamily: ATP- and membrane binding components		Cytoplasm	http://ecocyc.org/ECOLI/NEW-IMAGE?type=GENE&object=EG12343
	ZnuC	Zinc transporter subunit, ATP-binding component of ABC superfamily		Cytoplasm	http://ecocyc.org/ECOLI/NEW-IMAGE?type=GENE&object=G7018
F-type ATPase transporters
	AtpD	F1 sector of membrane-bound ATP synthase, beta subunit		Memebrane, inner membrane	http://ecocyc.org/ECOLI/NEW-IMAGE?type=GENE&object=EG10101
PEP-dependent phosphotransferase systems
	GatA	Galactitol-specific enzyme IIA component of PTS		Membrane, inner	http://ecocyc.org/ECOLI/NEW-IMAGE?type=GENE&object=EG12414
	GatB	Galactitol-specific enzyme IIB component of PTS		Membrane, inner	http://ecocyc.org/ECOLI/NEW-IMAGE?type=GENE&object=EG12415
Electrochemical potential driven transporters/Porters
	MntH	Manganese/divalent cation transporter		Memebrane, inner membrane	http://ecocyc.org/ECOLI/NEW-IMAGE?type=GENE&object=G7254
Energy metabolism
	CyoA	Cytochrome bo terminal oxidase subunit II		Membrane, inner	http://ecocyc.org/ECOLI/NEW-IMAGE?type=GENE&object=EG10178
	Eno	Enolase		Cytoplasm	http://ecocyc.org/ECOLI/NEW-IMAGE?type=GENE&object=EG10258
	FbaA	Fructose-bisphosphate aldolase class II		NA	http://ecocyc.org/ECOLI/NEW-IMAGE?type=GENE&object=EG10282
	FbaB	Fructose-bisphosphate aldolase class I		NA	http://ecocyc.org/ECOLI/NEW-IMAGE?type=GENE&object=G7129
	Fbp	Fructose-1,6-bisphosphatase I		Cytoplasm	http://ecocyc.org/ECOLI/NEW-IMAGE?type=GENE&object=EG10283
	FdhE	Formate dehydrogenase formation protein		Cytoplasm	http://ecocyc.org/ECOLI/NEW-IMAGE?type=GENE&object=EG10284
	Fdx	Reduced ferredoxin		NA	http://ecocyc.org/ECOLI/NEW-IMAGE?type=GENE&object=EG11328
	FrdB	Fumarate reductase iron-sulfur subunit		Cytoplasm	http://ecocyc.org/ECOLI/NEW-IMAGE?type=GENE&object=EG10331
	FumA	Fumarate hydratase (fumarase A), aerobic Class I		Cytoplasm	http://ecocyc.org/ECOLI/NEW-IMAGE?type=GENE&object=EG10356
	FumB	Anaerobic class I fumarate hydratase (fumarase B)		Cytoplasm	http://ecocyc.org/ECOLI/NEW-IMAGE?type=GENE&object=EG10357
	GapA	Glyceraldehyde-3-phosphate dehydrogenase A		Cytoplasm	http://ecocyc.org/ECOLI/NEW-IMAGE?type=GENE&object=EG10367
	GlpD	Glycerol-3-phosphate dehydrogenase, aerobic, FAD/NAD(P)-binding		Cytoplasm	http://ecocyc.org/ECOLI/NEW-IMAGE?type=GENE&object=EG10394
	GpmA	Phosphoglyceromutase 1		Cytoplasm	http://ecocyc.org/ECOLI/NEW-IMAGE?type=GENE&object=EG11699
	Icd	Isocitrate dehydrogenase specific for NADP+		NA	http://ecocyc.org/ECOLI/NEW-IMAGE?type=GENE&object=EG10489
	PflB	Pyruvate formate lyase I		Cytoplasm	http://ecocyc.org/ECOLI/NEW-IMAGE?type=GENE&object=EG10701
	Ppc	Phosphoenolpyruvate carboxylase		Cytoplasm	http://ecocyc.org/ECOLI/NEW-IMAGE?type=GENE&object=EG10756
	SucC	Succinyl-CoA synthetase, beta subunit		Cytoplasm	http://ecocyc.org/ECOLI/NEW-IMAGE?type=GENE&object=EG10981
	YfiD	Stress-induced alternate pyruvate formate-lyase subunit		Cytoplasm	http://ecocyc.org/ECOLI/NEW-IMAGE?type=GENE&object=EG11784
Central intermediary metabolism
	AceA	Isocitrate lyase		Cytoplasm	http://ecocyc.org/ECOLI/NEW-IMAGE?type=GENE&object=EG10022
	AceB	Malate synthase A		Cytoplasm	http://ecocyc.org/ECOLI/NEW-IMAGE?type=GENE&object=EG10023
	BetA	Choline dehydrogenase		Membrane, inner	http://ecocyc.org/ECOLI/NEW-IMAGE?type=GENE&object=EG10109
	CodA	Cytosine deaminase		Cytoplasm	http://ecocyc.org/ECOLI/NEW-IMAGE?type=GENE&object=EG11326
	GlpK	Glycerol kinase		Cytoplasm	http://ecocyc.org/ECOLI/NEW-IMAGE?type=GENE&object=EG10398
	Gpt	Guanine-hypoxanthine phosphoribosyltransferase		Cytoplasm	http://ecocyc.org/ECOLI/NEW-IMAGE?type=GENE&object=EG10414
	NfuA	Iron-sulfur cluster scaffold protein F		NA	http://ecocyc.org/ECOLI/NEW-IMAGE?type=GENE&object=G7748
	Pck	Phosphoenolpyruvate carboxykinase		Cytoplasm	http://ecocyc.org/ECOLI/NEW-IMAGE?type=GENE&object=EG10688
	PyrG	CTP synthetase		Cytoplasm	http://ecocyc.org/ECOLI/NEW-IMAGE?type=GENE&object=EG10810
	UgpQ	Glycerophosphodiester phosphodiesterase		Cytoplasm	http://ecocyc.org/ECOLI/NEW-IMAGE?type=GENE&object=EG11050
Carbon utilization
	AldB	Aldehyde dehydrogenase B		Cytoplasm	http://ecocyc.org/ECOLI/NEW-IMAGE?type=GENE&object=EG12292
	DhaM	Dihydroxyacetone kinase subunite M-specific, PTS-like enzyme		Membrane, inner	http://ecocyc.org/ECOLI/NEW-IMAGE?type=GENE&object=EG12399
	GatY	D-tagatose 1,6-bisphosphate aldolase 2 catalytic subunit		NA	http://ecocyc.org/ECOLI/NEW-IMAGE?type=GENE&object=EG12419
	GatZ	D-tagatose 1,6-bisphosphate aldolase 2		NA	http://ecocyc.org/ECOLI/NEW-IMAGE?type=GENE&object=G7128
	PtsI	PEP-protein phosphotransferase of PTS system, enzyme I		Membrane, inner	http://ecocyc.org/ECOLI/NEW-IMAGE?type=GENE&object=EG10789
Miscellaneous metabolism
	CysJ	Sulfite reductase alpha subunit, flavoprotein		NA	http://ecocyc.org/ECOLI/NEW-IMAGE?type=GENE&object=EG10191
	GlnK	Nitrogen assimilation regulatory protein		NA	http://ecocyc.org/ECOLI/NEW-IMAGE?type=GENE&object=EG12191
	LsrF	Putative autoinducer-2 (AI-2) aldolase		Cytoplasm	http://ecocyc.org/ECOLI/NEW-IMAGE?type=GENE&object=G6804
	YgaG	S-ribosylhomocysteinase LuxS		Cytoplasm	http://ecocyc.org/ECOLI/NEW-IMAGE?type=GENE&object=EG12712
Biosynthesis of building blocks
Amino acids
	AsnB	Asparagine synthetase B		Cytoplasm	http://ecocyc.org/ECOLI/NEW-IMAGE?type=GENE&object=EG10092
	AspA	Aspartate ammonia-lyase		Cytoplasm	http://ecocyc.org/ECOLI/NEW-IMAGE?type=GENE&object=EG10095
	BisC	Biotin sulfoxide reductase		NA	http://ecocyc.org/ECOLI/NEW-IMAGE?type=GENE&object=EG10124
	GlnA	Glutamine synthetase		NA	http://ecocyc.org/ECOLI/NEW-IMAGE?type=GENE&object=EG10383
	GlnB	Regulatory protein P-II for glutamine synthetase		Cytoplasm	http://ecocyc.org/ECOLI/NEW-IMAGE?type=GENE&object=EG10384
	GlyA	Serine hydroxymethyltransferase		Cytoplasm	http://ecocyc.org/ECOLI/NEW-IMAGE?type=GENE&object=EG10408
	SerC	3-phosphoserine/phosphohydroxythreonine aminotransferase		Cytoplasm	http://ecocyc.org/ECOLI/NEW-IMAGE?type=GENE&object=EG10946
	TnaA	Tryptophanase/L-cysteine desulfhydrase, PLP-dependent		NA	http://ecocyc.org/ECOLI/NEW-IMAGE?type=GENE&object=EG11005
Nucleotides
	Ndk	Multifunctional nucleoside diphosphate kinase and apyrimidinic endonuclease and 3'-phosphodiesterase		Cytoplasm	http://ecocyc.org/ECOLI/NEW-IMAGE?type=GENE&object=EG10650
	Prs	Phosphoribosylpyrophosphate synthase		Cytoplasm	http://ecocyc.org/ECOLI/NEW-IMAGE?type=GENE&object=EG10774
	PurB	Adenylosuccinate lyase		Cytoplasm	http://ecocyc.org/ECOLI/NEW-IMAGE?type=GENE&object=EG11314
Cofactors
	PdxB	Erythronate-4-phosphate dehydrogenase		Cytoplasm	http://ecocyc.org/ECOLI/NEW-IMAGE?type=GENE&object=G0-9461
Biosynthesis of macromolecules
	Glf	UDP-galactopyranose mutase, FAD/NAD(P)-binding		NA	http://ecocyc.org/ECOLI/NEW-IMAGE?type=GENE&object=EG11981
	GrxB	Glutaredoxin 2 (Grx2)		NA	http://ecocyc.org/ECOLI/NEW-IMAGE?type=GENE&object=EG12688
	GrxD	Glutaredoxin-4		Cytoplasm	http://ecocyc.org/ECOLI/NEW-IMAGE?type=GENE&object=EG12181
	RfaF	ADP-heptose:LPS heptosyltransferase II WaaF		Outer membrane	http://ecocyc.org/ECOLI/NEW-IMAGE?type=GENE&object=EG12210
	RfbA	dTDP-glucose pyrophosphorylase		Cytoplasm	http://ecocyc.org/ECOLI/NEW-IMAGE?type=GENE&object=EG11978
Unknown function
	ElaB	Conserved protein		NA	http://ecocyc.org/ECOLI/NEW-IMAGE?type=GENE&object=G7173
	YaeH	Conserved protein		NA	http://ecocyc.org/ECOLI/NEW-IMAGE?type=GENE&object=EG12336
	YbfA	Predicted protein		NA	http://ecocyc.org/ECOLI/NEW-IMAGE?type=GENE&object=EG11521
	YebC	Conserved protein		NA	http://ecocyc.org/ECOLI/NEW-IMAGE?type=GENE&object=EG11137
	YejH	Predicted ATP-dependent helicase		NA	http://ecocyc.org/ECOLI/NEW-IMAGE?type=GENE&object=EG12045
	YeeX	Conserved protein		NA	http://ecocyc.org/ECOLI/NEW-IMAGE?type=GENE&object=G7087
	YfgM	Conserved protein		NA	http://ecocyc.org/ECOLI/NEW-IMAGE?type=GENE&object=G7321
	YgaU	Predicted protein		NA	http://ecocyc.org/ECOLI/NEW-IMAGE?type=GENE&object=G7395
	YhiQ	Predicted SAM-dependent methyltransferase		NA	http://ecocyc.org/ECOLI/NEW-IMAGE?type=GENE&object=EG12233
	YjiM	Predicted 2-hydroxyglutaryl-CoA dehydratase		NA	http://ecocyc.org/ECOLI/NEW-IMAGE?type=GENE&object=G7932
	YjiY	Predicted inner membrane protein		Membrane, inner	http://ecocyc.org/ECOLI/NEW-IMAGE?type=GENE&object=G7942
