# Supplementary material for: The Escherichia coli Phosphotyrosine Proteome Relates to Core Pathways and Virulence
Source: PLoS Pathog. 2013 Jun 13;9(6):e1003403. doi: 10.1371/journal.ppat.1003403 (PMC3681748; doi:10.1371/journal.ppat.1003403)
Supplement: Table S6 — Functional enrichment of phosphotyrosine proteins. Significantly enriched functional classes are listed for EHEC O157:H7 and E. coli K12 (corrected p-value≤0.05). The numbers of proteins and phosphotyrosine proteins in a given functional class are indicated along with the fold overrepresentation of phosphotyrosine proteins for each class. (XLS) [file ppat.1003403.s012.xls]

## Sheet: EHEC O157 H7
Functional enrichment of phosphotyrosine proteins identified in EHEC O157:H7 strain TUV93-0
*Statistical significance of the p value corrected for multiple-hypothesis testing is considered less than 0.05.
ClassID	Class description	Population_in_proteome	Population_in_phosphotyrosine proteome	P_value	*P_value_corrected	Ratio
BIOCYCPATHWAY:PWY.5482	PYRUVATE.FERMENTATION.TO.ACETATE.II	7	5	1.48434e-05	0.000461177	11.8128
GO:0006096	GLYCOLYSIS	13	8	1.60444e-07	9.00491e-06	10.1772
BIOCYCPATHWAY:PWY.6124	INOSINE.5.PHOSPHATE.BIOSYNTHESIS.II	5	3	0.00199743	0.0190819	9.92276
BIOCYCPATHWAY:ASPASN.PWY	SUPERPATHWAY.OF.ASPARTATE.AND.ASPARAGINE.BIOSYNTHESIS.INTERCONVERSION.OF.ASPARTATE.AND.ASPARAGINE	7	4	0.000396323	0.00468286	9.45025
BIOCYCPATHWAY:PYRUVDEHYD.PWY	ACETYL.COA.BIOSYNTHESIS.FROM.PYRUVATE	7	4	0.000396323	0.00468286	9.45025
BIOCYCPATHWAY:GLUCONSUPER.PWY	SUPERPATHWAY.OF.GLUCONATE.DEGRADATION	8	4	0.00075502	0.0084751	8.26897
BIOCYCPATHWAY:P161.PWY	ACETYLENE.DEGRADATION	6	3	0.00381653	0.0300636	8.26897
GO:0006007	GLUCOSE.CATABOLIC.PROCESS	22	11	1.27246e-08	1.88157e-06	8.26897
GO:0019320	HEXOSE.CATABOLIC.PROCESS	23	11	2.30883e-08	1.88157e-06	7.90945
GO:0046164	ALCOHOL.CATABOLIC.PROCESS	23	11	2.30883e-08	1.88157e-06	7.90945
GO:0046365	MONOSACCHARIDE.CATABOLIC.PROCESS	23	11	2.30883e-08	1.88157e-06	7.90945
BIOCYCPATHWAY:PWY.5537	PYRUVATE.FERMENTATION.TO.ACETATE.V	11	5	0.000266721	0.00352228	7.51724
BIOCYCPATHWAY:PWY.841	PURINE.NUCLEOTIDES.DE.NOVO.BIOSYNTHESIS.II	18	7	4.90787e-05	0.00100165	6.43142
GO:0006099	TRICARBOXYLIC.ACID.CYCLE	18	7	4.90787e-05	0.00100165	6.43142
GO:0009060	AEROBIC.RESPIRATION	18	7	4.90787e-05	0.00100165	6.43142
GO:0046356	ACETYL.COA.CATABOLIC.PROCESS	18	7	4.90787e-05	0.00100165	6.43142
GO:0044275	CELLULAR.CARBOHYDRATE.CATABOLIC.PROCESS	30	11	6.3591e-07	3.17249e-05	6.06391
BIOCYCPATHWAY:PWY.2201	FOLATE.TRANSFORMATIONS	14	5	0.000993769	0.0106239	5.9064
BIOCYCPATHWAY:PWY.3841	FORMYLTHF.BIOSYNTHESIS.II	14	5	0.000993769	0.0106239	5.9064
GO:0009109	COENZYME.CATABOLIC.PROCESS	20	7	0.000107605	0.00178944	5.78828
GO:0051187	COFACTOR.CATABOLIC.PROCESS	20	7	0.000107605	0.00178944	5.78828
BIOCYCPATHWAY:1CMET2.PWY	FORMYLTHF.BIOSYNTHESIS.I	15	5	0.00141768	0.0144051	5.51264
GO:0006084	ACETYL.COA.METABOLIC.PROCESS	21	7	0.000153142	0.00221809	5.51264
GO:0009057	MACROMOLECULE.CATABOLIC.PROCESS	34	11	2.67642e-06	0.000100143	5.35051
GO:0044265	CELLULAR.MACROMOLECULE.CATABOLIC.PROCESS	34	11	2.67642e-06	0.000100143	5.35051
GO:0045333	CELLULAR.RESPIRATION	22	7	0.000213115	0.00299027	5.26207
GO:0043094	CELLULAR.METABOLIC.COMPOUND.SALVAGE	16	5	0.00196128	0.0190819	5.1681
GO:0006412	TRANSLATION	100	31	5.49068e-15	2.46531e-12	5.12676
GO:0015980	ENERGY.DERIVATION.BY.OXIDATION.OF.ORGANIC.COMPOUNDS	23	7	0.000290689	0.00372913	5.03328
BIOCYCPATHWAY:PWY.5690	TCA.CYCLE.VARIATION.III.EUKARYOTIC	30	9	4.4167e-05	0.00100165	4.96138
GO:0006006	GLUCOSE.METABOLIC.PROCESS	40	12	2.30326e-06	0.000100143	4.96138
BIOCYCPATHWAY:P41.PWY	PYRUVATE.FERMENTATION.TO.ACETATE.AND.LACTATE.I	17	5	0.00264286	0.0232675	4.8641
BIOCYCPATHWAY:PENTOSE.P.PWY	PENTOSE.PHOSPHATE.PATHWAY	17	5	0.00264286	0.0232675	4.8641
GO:0010608	POSTTRANSCRIPTIONAL.REGULATION.OF.GENE.EXPRESSION	17	5	0.00264286	0.0232675	4.8641
BIOCYCPATHWAY:TCA	TCA.CYCLE	36	10	3.4805e-05	0.000919263	4.59387
GO:0009152	PURINE.RIBONUCLEOTIDE.BIOSYNTHETIC.PROCESS	18	5	0.00348101	0.0289439	4.59387
BIOCYCPATHWAY:DENOVOPURINE2.PWY	PURINE.NUCLEOTIDES.DE.NOVO.BIOSYNTHESIS.I	34	9	0.000130605	0.00195471	4.37769
BIOCYCPATHWAY:TCA.GLYOX.BYPASS	SUPERPATHWAY.OF.GLYOXYLATE.BYPASS.AND.TCA	38	10	5.80854e-05	0.00108668	4.35209
GO:0006164	PURINE.NUCLEOTIDE.BIOSYNTHETIC.PROCESS	19	5	0.00449435	0.0347924	4.35209
BIOCYCPATHWAY:PWY.5464	SUPERPATHWAY.OF.CYTOSOLIC.GLYCOLYSIS.PLANTS.PYRUVATE.DEHYDROGENASE.AND.TCA.CYCLE	76	19	6.48996e-08	4.16285e-06	4.13448
GO:0019318	HEXOSE.METABOLIC.PROCESS	49	12	2.32303e-05	0.000651902	4.05011
BIOCYCPATHWAY:GLYCOLYSIS.TCA.GLYOX.BYPASS	SUPERPATHWAY.OF.GLYCOLYSIS.PYRUVATE.DEHYDROGENASE.TCA.AND.GLYOXYLATE.BYPASS	87	21	2.51435e-08	1.88157e-06	3.99191
BIOCYCPATHWAY:PWY.561	SUPERPATHWAY.OF.GLYOXYLATE.CYCLE	25	6	0.00308816	0.0266651	3.9691
BIOCYCPATHWAY:PRPP.PWY	SUPERPATHWAY.OF.HISTIDINE.PURINE.AND.PYRIMIDINE.BIOSYNTHESIS	53	12	5.39716e-05	0.00105362	3.74444
GO:0034613	CELLULAR.PROTEIN.LOCALIZATION	27	6	0.00466056	0.0354677	3.6751
BIOCYCPATHWAY:ANARESP1.PWY	RESPIRATION.ANAEROBIC	71	15	1.54068e-05	0.000461177	3.49393
GO:0005996	MONOSACCHARIDE.METABOLIC.PROCESS	57	12	0.000114998	0.00184408	3.48167
GO:0016052	CARBOHYDRATE.CATABOLIC.PROCESS	61	12	0.000227699	0.00309809	3.25336
BIOCYCPATHWAY:ANAGLYCOLYSIS.PWY	GLYCOLYSIS.III.THERMOTOGA	46	9	0.00144371	0.0144051	3.23568
BIOCYCPATHWAY:GLYCOLYSIS	GLYCOLYSIS.I	46	9	0.00144371	0.0144051	3.23568
BIOCYCPATHWAY:FERMENTATION.PWY	MIXED.ACID.FERMENTATION	73	14	9.20917e-05	0.00165397	3.17166
BIOCYCPATHWAY:COLANSYN.PWY	COLANIC.ACID.BUILDING.BLOCKS.BIOSYNTHESIS	42	8	0.00314909	0.0266781	3.15008
GO:0006091	GENERATION.OF.PRECURSOR.METABOLITES.AND.ENERGY	106	20	3.74958e-06	0.000129505	3.12036
BIOCYCPATHWAY:P441.PWY	SUPERPATHWAY.OF.N.ACETYLNEURAMINATE.DEGRADATION	75	14	0.00012511	0.00193705	3.08708
BIOCYCPATHWAY:PWY.1042	GLYCOLYSIS.IV.PLANT.CYTOSOL	43	8	0.00367065	0.0294307	3.07682
GO:0006767	WATER.SOLUBLE.VITAMIN.METABOLIC.PROCESS	38	7	0.00684927	0.049602	3.04646
BIOCYCPATHWAY:GLYCOLYSIS.E.D	SUPERPATHWAY.OF.GLYCOLYSIS.AND.ENTNER.DOUDOROFF	49	9	0.00229469	0.0214649	3.03758
GO:0006066	CELLULAR.ALCOHOL.METABOLIC.PROCESS	72	13	0.000308097	0.00384265	2.98602
BIOCYCPATHWAY:PWY.5484	GLYCOLYSIS.II	45	8	0.00491219	0.0367596	2.94008
BIOCYCPATHWAY:P461.PWY	HEXITOL.FERMENTATION.TO.LACTATE.FORMATE.ETHANOL.AND.ACETATE	85	14	0.000489711	0.00563795	2.72389
BIOCYCPATHWAY:PWY.3801	SUCROSE.DEGRADATION.TO.ETHANOL.AND.LACTATE.ANAEROBIC	62	10	0.00362953	0.0294307	2.66741
GO:0051186	COFACTOR.METABOLIC.PROCESS	144	17	0.00566784	0.041719	1.95239

## Sheet: E. coli K12
Functional enrichment of phosphotyrosine proteins identified in E. coli K12 strain MG1655
*Statistical significance of the p value corrected for multiple-hypothesis testing is considered less than 0.05.
ClassID	Class description	Population_in_proteome	Population_in_phosphotyrosine proteome	P_value	*P_value_corrected	Ratio
ECOCYCCPLX:CPLX0.231	GALACTITOL.PTS.PERMEASE	5	3	0.000196598	0.010791	21.7513
ECOCYCPATHWAY:ANARESP1.PWY	RESPIRATION.ANAEROBIC	29	7	9.60617e-06	0.00094909	8.75051
ECOCYCPATHWAY:FERMENTATION.PWY	MIXED.ACID.FERMENTATION	30	6	0.000134068	0.0077917	7.25042
ECOCYCPATHWAY:GLUCONEO.PWY	GLUCONEOGENESIS.I	24	8	1.34696e-07	2.21799e-05	12.084
ECOCYCPATHWAY:GLYCOLYSIS	GLYCOLYSIS.I	24	6	3.48031e-05	0.00233066	9.06303
ECOCYCPATHWAY:GLYCOLYSIS.E.D	SUPERPATHWAY.OF.GLYCOLYSIS.AND.ENTNER.DOUDOROFF	28	6	8.89936e-05	0.00549536	7.76831
ECOCYCPATHWAY:GLYCOLYSIS.TCA.GLYOX.BYPASS	SUPERPATHWAY.OF.GLYCOLYSIS.PYRUVATE.DEHYDROGENASE.TCA.AND.GLYOXYLATE.BYPASS	47	12	2.57186e-09	2.541e-06	9.25586
ECOCYCPATHWAY:PWY0.381	GLYCEROL.DEGRADATION.I	7	3	0.000660681	0.0261101	15.5366
ECOCYCPATHWAY:TCA.GLYOX.BYPASS	SUPERPATHWAY.OF.GLYOXYLATE.BYPASS.AND.TCA	21	6	1.5017e-05	0.0013488	10.3577
GO:0006006	GLUCOSE.METABOLIC.PROCESS	93	9	0.000936366	0.0355819	3.50827
GO:0006059	HEXITOL.METABOLIC.PROCESS	8	4	3.53845e-05	0.00233066	18.1261
GO:0006084	ACETYL.COA.METABOLIC.PROCESS	35	9	2.63796e-07	3.72329e-05	9.32197
GO:0006094	GLUCONEOGENESIS	23	5	0.000331719	0.0172494	7.88089
GO:0006096	GLYCOLYSIS	37	6	0.000448272	0.0201315	5.87872
GO:0006097	GLYOXYLATE.CYCLE	8	3	0.00103586	0.0379048	13.5945
GO:0006099	TRICARBOXYLIC.ACID.CYCLE	29	9	4.30168e-08	8.50013e-06	11.2507
GO:0006541	GLUTAMINE.METABOLIC.PROCESS	26	5	0.000606894	0.0249838	6.97156
GO:0009060	AEROBIC.RESPIRATION	79	12	1.19588e-06	0.000147691	5.50665
GO:0009109	COENZYME.CATABOLIC.PROCESS	36	10	2.42401e-08	7.98306e-06	10.07
GO:0019319	HEXOSE.BIOSYNTHETIC.PROCESS	24	5	0.000409855	0.0192827	7.55252
GO:0019400	ALDITOL.METABOLIC.PROCESS	8	4	3.53845e-05	0.00233066	18.1261
GO:0019402	GALACTITOL.METABOLIC.PROCESS	8	4	3.53845e-05	0.00233066	18.1261
GO:0019751	POLYOL.METABOLIC.PROCESS	32	8	1.60086e-06	0.000175739	9.06303
GO:0046165	ALCOHOL.BIOSYNTHETIC.PROCESS	25	5	0.000501126	0.0215266	7.25042
GO:0046356	ACETYL.COA.CATABOLIC.PROCESS	29	9	4.30168e-08	8.50013e-06	11.2507
GO:0046364	MONOSACCHARIDE.BIOSYNTHETIC.PROCESS	24	5	0.000409855	0.0192827	7.55252
GO:0051187	COFACTOR.CATABOLIC.PROCESS	36	10	2.42401e-08	7.98306e-06	10.07
